# Supplementary material for: Crystal structures of the three closely related compounds: bis­[(1H-tetra­zol-5-yl)meth­yl]nitramide, tri­amino­guanidinium 5-({[(1H-tetra­zol-5-yl)meth­yl](nitro)­amino}­meth­yl)tetra­zol-1-ide, and di­ammonium bis­[(tetra­zol-1-id-5-yl)meth­yl]nitramide monohydrate
Source: Acta Crystallogr E Crystallogr Commun. 2017 Jun 20;73(Pt 7):1056–61. doi: 10.1107/S2056989017008817 (PMC5499290; doi:10.1107/S2056989017008817)
Supplement: Supplementary file 1 [file e-73-01056-sup1.cif]

##############################################################################
#                                                                            #
# This CIF contains the data in a paper accepted for publication in          #
# Acta Crystallographica Section E. It conforms to the requirements of       #
# Notes for Authors for Acta Crystallographica Section E, and has been       #
# peer reviewed under the auspices of the IUCr Commission on Journals.       #
#                                                                            #
# Full details of the Crystallographic Information File format               #
# are given in the paper "The Crystallographic Information File (CIF):       #
# a New Standard Archive File for Crystallography" by S. R. Hall, F. H.      #
# Allen and I. D. Brown [Acta Cryst. (1991), A47, 655-685].                  #
#                                                                            #
# The current version of the core CIF dictionary is obtainable from          #
# ftp://ftp.iucr.org/pub/cif_core.dic.                                       #
#                                                                            #
# Software is freely available for graphical display of the structure(s)     #
# in this CIF. For information consult the CIF software page                 #
# http://www.iucr.org/resources/cif/software.                                #
#                                                                            #
# This file may be used for bona fide research purposes within the           #
# scientific community so long as proper attribution is given to the journal # 
# article from which it was obtained.                                        #
#                                                                            #
##############################################################################
data_I
_audit_creation_method     'SHELXL-2014/7'
_journal_date_recd_electronic     2017-03-29
_journal_date_accepted     2017-06-13
_journal_name_full     'Acta Crystallographica, Section E'
_journal_year     2017
_journal_volume     73
_journal_issue      7
_journal_page_first     1056
_journal_page_last     1061
_journal_paper_category     GO
_journal_paper_doi     10.1107/S2056989017008817
_journal_coeditor_code     LH5843
_publ_contact_author_name     'Damon A. Parrish'
_publ_contact_author_address
;
Laboratory for the Structure of Mater
Naval Research Laboratory
Washington, DC 20375
;
_publ_contact_author_email     'damon.parrish@nrl.navy.mil'
_publ_contact_author_fax     ?
_publ_contact_author_phone     ?
_publ_section_title
;
Crystal structures of the three closely related compounds
bis[(1<i>H</i>-tetrazol-5-yl)methyl]nitramide, triaminoguanidinium
5-({[(1<i>H</i>-tetrazol-5-yl)methyl](nitro)amino}methyl)tetrazol-1-ide, and
diammonium bis[(tetrazol-1-id-5-yl)methyl]nitramide monohydrate
;
loop_
    _publ_author_name
    _publ_author_footnote
    _publ_author_address
    'Mitchell, Lauren A.' .
;
Center for Biomolecular Science and Engineering
Naval Research Laboratory
Washington, DC 20375, USA
;
    'Imler, Gregory H.' .
;
Center for Biomolecular Science and Engineering
Naval Research Laboratory
Washington, DC 20375, USA
;
    'Parrish, Damon A.' .
;
Center for Biomolecular Science and Engineering
Naval Research Laboratory
Washington, DC 20375, USA
;
    'Deschamps, Jeffrey R.' .
;
Center for Biomolecular Science and Engineering
Naval Research Laboratory
Washington, DC 20375, USA
;
    'Leonard, Philip W.' .
;
Los Alamos National Laboratory
Los Alamos, NM 87545, USA
;
    'Chavez, David E.' .
;
Los Alamos National Laboratory
Los Alamos, NM 87545, USA
;
_publ_section_synopsis
;
The crystal packing  and intermolecular hydrogen-bonding schemes vary greatly
between the three compounds. In all three structures, the nitramide is mainly
<i>sp</i>^2^-hybridized and the bond lengths indicate delocalization of charges
on the tetrazole rings.
;
_chemical_name_systematic
;
Bis[(1<i>H</i>-tetrazol-5-yl)methyl]nitramide
;
_chemical_name_common     ?
_chemical_formula_moiety     'C4 H6 N10 O2'
_chemical_formula_sum     'C4 H6 N10 O2'
_chemical_formula_iupac     'C4 H6 N10 O2'
_chemical_formula_weight     226.19
_chemical_melting_point     ?
_shelx_space_group_comment
;
The symmetry employed for this shelxl refinement is uniquely defined
by the following loop, which should always be used as a source of
symmetry information in preference to the above space-group names.
They are only intended as comments.
;
_space_group_crystal_system     monoclinic
_space_group_name_H-M_alt     'P 21'
_space_group_name_Hall     'P 2yb'
loop_
    _space_group_symop_operation_xyz
    'x, y, z'
    '-x, y+1/2, -z'
_cell_length_a     6.3640(17)
_cell_length_b     9.627(3)
_cell_length_c     6.8627(18)
_cell_angle_alpha     90
_cell_angle_beta     101.805(4)
_cell_angle_gamma     90
_cell_volume     411.57(19)
_cell_formula_units_Z     2
_cell_measurement_reflns_used     2717
_cell_measurement_theta_min     3.033
_cell_measurement_theta_max     26.166
_cell_measurement_temperature     173(2)
_exptl_crystal_description     'thin plate'
_exptl_crystal_colour     colorless
_exptl_crystal_size_max     0.360
_exptl_crystal_size_mid     0.320
_exptl_crystal_size_min     0.010
_exptl_crystal_density_diffrn     1.825
_exptl_crystal_density_meas     ?
_exptl_crystal_density_method     ?
_exptl_crystal_F_000     232
_exptl_absorpt_coefficient_mu     0.151
_exptl_absorpt_correction_type     multi-scan
_exptl_absorpt_process_details
;
(TWINABS; Bruker, 2008)
;
_shelx_estimated_absorpt_T_min     0.948
_shelx_estimated_absorpt_T_max     0.998
_exptl_absorpt_correction_T_min     0.6147
_exptl_absorpt_correction_T_max     0.7454
_diffrn_ambient_temperature     173(2)
_diffrn_radiation_type     MoK\a
_diffrn_radiation_wavelength     0.71073
_diffrn_radiation_source     'fine focus sealed tube'
_diffrn_radiation_monochromator     graphite
_diffrn_measurement_device_type     'Bruker SMART APEXII CCD'
_diffrn_measurement_method     '\w scans'
_diffrn_detector_area_resol_mean     ?
_diffrn_reflns_number     889
_diffrn_reflns_av_R_equivalents     0.0379
_diffrn_reflns_theta_min     3.032
_diffrn_reflns_theta_max     26.358
_diffrn_reflns_theta_full     25.242
_diffrn_measured_fraction_theta_max     0.997
_diffrn_measured_fraction_theta_full     0.997
_diffrn_reflns_limit_h_min     -7
_diffrn_reflns_limit_h_max     7
_diffrn_reflns_limit_k_min     0
_diffrn_reflns_limit_k_max     12
_diffrn_reflns_limit_l_min     0
_diffrn_reflns_limit_l_max     8
_refine_special_details     ?
_reflns_number_total     889
_reflns_number_gt     835
_reflns_threshold_expression     'I > 2\s(I)'
_refine_ls_structure_factor_coef     Fsqd
_refine_ls_matrix_type     full
_refine_ls_R_factor_all     0.0420
_refine_ls_R_factor_gt     0.0362
_refine_ls_wR_factor_gt     0.0965
_refine_ls_wR_factor_ref     0.1022
_refine_ls_goodness_of_fit_ref     1.144
_refine_ls_restrained_S_all     1.143
_refine_ls_number_reflns     889
_refine_ls_number_parameters     151
_refine_ls_number_restraints     2
_refine_ls_hydrogen_treatment     mixed
_refine_ls_weighting_scheme     calc
_refine_ls_weighting_details
              'w=1/[\s^2^(Fo^2^)+(0.0513P)^2^+0.4169P] where P=(Fo^2^+2Fc^2^)/3'
_atom_sites_solution_hydrogens     mixed
_atom_sites_solution_primary     ?
_atom_sites_solution_secondary     ?
_refine_ls_shift/su_max     0.000
_refine_ls_shift/su_mean     0.000
_refine_diff_density_max     0.251
_refine_diff_density_min     -0.319
_refine_ls_extinction_method     none
_refine_ls_extinction_coef     .
loop_
    _atom_type_symbol
    _atom_type_description
    _atom_type_scat_dispersion_real
    _atom_type_scat_dispersion_imag
    _atom_type_scat_source
    'C' 'C' 0.0033 0.0016
                         'International Tables Vol C Tables 4.2.6.8 and 6.1.1.4'
    'H' 'H' 0.0000 0.0000
                         'International Tables Vol C Tables 4.2.6.8 and 6.1.1.4'
    'N' 'N' 0.0061 0.0033
                         'International Tables Vol C Tables 4.2.6.8 and 6.1.1.4'
    'O' 'O' 0.0106 0.0060
                         'International Tables Vol C Tables 4.2.6.8 and 6.1.1.4'
_computing_data_collection
;
APEX2 (Bruker, 2008)
;
_computing_cell_refinement
;
APEX2 (Bruker, 2008)
;
_computing_data_reduction
;
SAINT (Bruker, 2008) and XPREP (Bruker, 2008)
;
_computing_structure_solution
;
SHELXTL (Sheldrick, 2008)
;
_computing_structure_refinement
;
SHELXL2014 (Sheldrick, 2015) within WinGX (Farrugia, 2012)
;
_computing_molecular_graphics
;
SHELXTL (Sheldrick, 2008)
;
_computing_publication_material
;
publCIF (Westrip, 2010)
;
loop_
    _atom_site_type_symbol
    _atom_site_label
    _atom_site_fract_x
    _atom_site_fract_y
    _atom_site_fract_z
    _atom_site_U_iso_or_equiv
    _atom_site_adp_type
    _atom_site_calc_flag
    _atom_site_occupancy
    _atom_site_disorder_assembly
    _atom_site_disorder_group
    N N1 0.0174(5) 0.3550(3) 0.2473(5) 0.0132(7) Uani d 1 . .
    N N2 -0.0013(5) 0.3439(4) 0.0467(5) 0.0133(7) Uani d 1 . .
    N N3 0.0000(5) 0.4659(4) -0.0356(5) 0.0124(7) Uani d 1 . .
    N N4 0.0208(5) 0.5581(4) 0.1139(5) 0.0117(7) Uani d 1 . .
    H H4 0.028(7) 0.640(7) 0.099(6) 0.014 Uiso d 1 . .
    C C5 0.0317(6) 0.4901(4) 0.2851(5) 0.0108(7) Uani d 1 . .
    C C6 0.0466(6) 0.5533(4) 0.4880(5) 0.0125(7) Uani d 1 . .
    H H6A -0.0542 0.6326 0.4769 0.015 Uiso calc 1 . .
    H H6B 0.0009 0.4834 0.5768 0.015 Uiso calc 1 . .
    N N7 0.2620(5) 0.6017(3) 0.5783(5) 0.0122(7) Uani d 1 . .
    C C8 0.4251(6) 0.5139(4) 0.6986(5) 0.0129(8) Uani d 1 . .
    H H8A 0.5573 0.5178 0.6438 0.015 Uiso calc 1 . .
    H H8B 0.3738 0.4165 0.6889 0.015 Uiso calc 1 . .
    C C9 0.4788(5) 0.5559(5) 0.9148(5) 0.0113(7) Uani d 1 . .
    N N10 0.5184(5) 0.6848(3) 0.9857(5) 0.0118(7) Uani d 1 . .
    H H10 0.510(7) 0.764(3) 0.924(6) 0.014 Uiso d 1 . .
    N N11 0.5665(5) 0.6792(3) 1.1860(5) 0.0128(7) Uani d 1 . .
    N N12 0.5574(5) 0.5489(4) 1.2341(4) 0.0127(7) Uani d 1 . .
    N N13 0.5023(5) 0.4701(4) 1.0666(4) 0.0110(7) Uani d 1 . .
    N N14 0.3273(5) 0.7226(3) 0.5122(4) 0.0112(7) Uani d 1 . .
    O O15 0.2034(4) 0.7844(3) 0.3794(4) 0.0142(6) Uani d 1 . .
    O O16 0.5086(4) 0.7636(3) 0.5919(4) 0.0154(6) Uani d 1 . .
loop_
    _atom_site_aniso_label
    _atom_site_aniso_U_11
    _atom_site_aniso_U_22
    _atom_site_aniso_U_33
    _atom_site_aniso_U_12
    _atom_site_aniso_U_13
    _atom_site_aniso_U_23
    N1 0.0148(14) 0.0102(17) 0.0139(15) -0.0015(13) 0.0011(12) -0.0015(13)
    N2 0.0141(15) 0.0093(18) 0.0164(17) 0.0004(13) 0.0029(12) 0.0010(13)
    N3 0.0141(14) 0.0082(17) 0.0144(16) -0.0017(13) 0.0017(12) -0.0040(13)
    N4 0.0139(15) 0.0074(16) 0.0135(15) -0.0021(13) 0.0021(11) -0.0019(14)
    C5 0.0104(16) 0.0071(18) 0.0139(17) -0.0023(14) 0.0003(13) 0.0004(15)
    C6 0.0139(18) 0.0113(18) 0.0122(16) -0.0044(16) 0.0020(13) 0.0004(16)
    N7 0.0152(16) 0.0061(15) 0.0142(15) -0.0045(13) 0.0003(12) -0.0008(13)
    C8 0.022(2) 0.0062(18) 0.0093(16) 0.0041(14) 0.0013(14) 0.0004(13)
    C9 0.0091(16) 0.0115(18) 0.0130(17) 0.0008(15) 0.0015(13) -0.0036(16)
    N10 0.0171(16) 0.0060(17) 0.0131(15) 0.0011(13) 0.0049(12) 0.0014(13)
    N11 0.0155(16) 0.0101(17) 0.0122(14) 0.0020(13) 0.0013(11) 0.0001(13)
    N12 0.0136(15) 0.0112(15) 0.0131(15) -0.0003(14) 0.0019(11) 0.0003(15)
    N13 0.0131(15) 0.0079(18) 0.0112(15) -0.0010(13) 0.0007(11) -0.0005(13)
    N14 0.0147(15) 0.0078(15) 0.0115(14) -0.0016(12) 0.0037(12) -0.0003(12)
    O15 0.0182(13) 0.0099(13) 0.0136(12) 0.0031(12) 0.0012(10) 0.0029(11)
    O16 0.0165(13) 0.0148(14) 0.0144(12) -0.0052(10) 0.0021(10) -0.0007(11)
_geom_special_details
;
 All esds (except the esd in the dihedral angle between two l.s. planes)
 are estimated using the full covariance matrix.  The cell esds are taken
 into account individually in the estimation of esds in distances, angles
 and torsion angles; correlations between esds in cell parameters are only
 used when they are defined by crystal symmetry.  An approximate (isotropic)
 treatment of cell esds is used for estimating esds involving l.s. planes.
;
loop_
    _geom_bond_atom_site_label_1
    _geom_bond_atom_site_label_2
    _geom_bond_site_symmetry_2
    _geom_bond_distance
    _geom_bond_publ_flag
    N1 C5 . 1.326(5) ?
    N1 N2 . 1.361(4) ?
    N2 N3 . 1.304(5) ?
    N3 N4 . 1.343(5) ?
    N4 C5 . 1.334(5) ?
    N4 H4 . 0.80(6) ?
    C5 C6 . 1.505(5) ?
    C6 N7 . 1.460(5) ?
    C6 H6A . 0.9900 ?
    C6 H6B . 0.9900 ?
    N7 N14 . 1.346(4) ?
    N7 C8 . 1.457(5) ?
    C8 C9 . 1.508(5) ?
    C8 H8A . 0.9900 ?
    C8 H8B . 0.9900 ?
    C9 N13 . 1.314(5) ?
    C9 N10 . 1.338(5) ?
    N10 N11 . 1.347(4) ?
    N10 H10 . 0.867(11) ?
    N11 N12 . 1.301(5) ?
    N12 N13 . 1.362(5) ?
    N14 O15 . 1.230(4) ?
    N14 O16 . 1.236(4) ?
loop_
    _geom_angle_atom_site_label_1
    _geom_angle_atom_site_label_2
    _geom_angle_atom_site_label_3
    _geom_angle_site_symmetry_1
    _geom_angle_site_symmetry_3
    _geom_angle
    _geom_angle_publ_flag
    C5 N1 N2 . . 105.2(3) ?
    N3 N2 N1 . . 111.1(3) ?
    N2 N3 N4 . . 105.8(3) ?
    C5 N4 N3 . . 109.1(4) ?
    C5 N4 H4 . . 127(3) ?
    N3 N4 H4 . . 124(3) ?
    N1 C5 N4 . . 108.7(4) ?
    N1 C5 C6 . . 124.5(3) ?
    N4 C5 C6 . . 126.7(3) ?
    N7 C6 C5 . . 113.4(3) ?
    N7 C6 H6A . . 108.9 ?
    C5 C6 H6A . . 108.9 ?
    N7 C6 H6B . . 108.9 ?
    C5 C6 H6B . . 108.9 ?
    H6A C6 H6B . . 107.7 ?
    N14 N7 C8 . . 117.4(3) ?
    N14 N7 C6 . . 117.4(3) ?
    C8 N7 C6 . . 123.6(3) ?
    N7 C8 C9 . . 113.2(3) ?
    N7 C8 H8A . . 108.9 ?
    C9 C8 H8A . . 108.9 ?
    N7 C8 H8B . . 108.9 ?
    C9 C8 H8B . . 108.9 ?
    H8A C8 H8B . . 107.8 ?
    N13 C9 N10 . . 108.2(3) ?
    N13 C9 C8 . . 125.3(4) ?
    N10 C9 C8 . . 126.5(4) ?
    C9 N10 N11 . . 108.7(3) ?
    C9 N10 H10 . . 130(3) ?
    N11 N10 H10 . . 121(3) ?
    N12 N11 N10 . . 106.6(3) ?
    N11 N12 N13 . . 109.9(3) ?
    C9 N13 N12 . . 106.7(3) ?
    O15 N14 O16 . . 124.9(3) ?
    O15 N14 N7 . . 118.2(3) ?
    O16 N14 N7 . . 116.9(3) ?
loop_
    _geom_torsion_atom_site_label_1
    _geom_torsion_atom_site_label_2
    _geom_torsion_atom_site_label_3
    _geom_torsion_atom_site_label_4
    _geom_torsion_site_symmetry_1
    _geom_torsion_site_symmetry_2
    _geom_torsion_site_symmetry_3
    _geom_torsion_site_symmetry_4
    _geom_torsion
    _geom_torsion_publ_flag
    C5 N1 N2 N3 . . . . -0.4(4) ?
    N1 N2 N3 N4 . . . . 0.3(4) ?
    N2 N3 N4 C5 . . . . 0.0(4) ?
    N2 N1 C5 N4 . . . . 0.3(4) ?
    N2 N1 C5 C6 . . . . 177.6(3) ?
    N3 N4 C5 N1 . . . . -0.2(4) ?
    N3 N4 C5 C6 . . . . -177.4(3) ?
    N1 C5 C6 N7 . . . . 104.7(4) ?
    N4 C5 C6 N7 . . . . -78.6(5) ?
    C5 C6 N7 N14 . . . . 77.3(4) ?
    C5 C6 N7 C8 . . . . -87.9(4) ?
    N14 N7 C8 C9 . . . . 82.6(4) ?
    C6 N7 C8 C9 . . . . -112.2(4) ?
    N7 C8 C9 N13 . . . . 135.9(4) ?
    N7 C8 C9 N10 . . . . -46.8(5) ?
    N13 C9 N10 N11 . . . . -0.4(4) ?
    C8 C9 N10 N11 . . . . -178.1(3) ?
    C9 N10 N11 N12 . . . . 0.5(4) ?
    N10 N11 N12 N13 . . . . -0.4(4) ?
    N10 C9 N13 N12 . . . . 0.1(4) ?
    C8 C9 N13 N12 . . . . 177.8(3) ?
    N11 N12 N13 C9 . . . . 0.2(4) ?
    C8 N7 N14 O15 . . . . 165.5(3) ?
    C6 N7 N14 O15 . . . . -0.6(5) ?
    C8 N7 N14 O16 . . . . -15.0(4) ?
    C6 N7 N14 O16 . . . . 178.9(3) ?
loop_
    _geom_hbond_atom_site_label_D
    _geom_hbond_atom_site_label_H
    _geom_hbond_atom_site_label_A
    _geom_hbond_site_symmetry_A
    _geom_hbond_distance_DH
    _geom_hbond_distance_HA
    _geom_hbond_distance_DA
    _geom_hbond_angle_DHA
    N4 H4 N2 2 0.80(6) 2.19(6) 2.957(5) 160(4)
    N4 H4 O15 . 0.80(6) 2.45(5) 2.924(5) 119(4)
    C6 H6B O15 2_546 0.99 2.37 3.264(5) 149.9
    C8 H8B N11 2_647 0.99 2.44 3.316(5) 146.8
    N10 H10 N13 2_657 0.867(11) 1.99(3) 2.770(5) 149(4)
    N10 H10 O16 . 0.867(11) 2.28(4) 2.796(4) 118(4)
_shelx_hkl_file
;
   1   0   0   23.33    0.23
   2   0   0 1000.00    8.72
   3   0   0    3.09    0.12
   4   0   0  311.50    2.81
   5   0   0    9.10    0.37
   6   0   0   33.53    0.53
   7   0   0    1.57    0.27
   1   1   0   89.27    0.62
   2   1   0   19.70    0.20
   3   1   0   55.13    0.40
   4   1   0   42.52    0.34
   5   1   0   15.81    0.21
   6   1   0   12.35    0.22
   7   1   0    2.87    0.23
   1   2   0  222.21    1.72
   2   2   0  137.04    0.98
   3   2   0   40.30    0.31
   4   2   0    7.17    0.12
   5   2   0   16.63    0.24
   6   2   0   10.90    0.19
   7   2   0    6.12    0.30
   1   3   0   10.60    0.18
   2   3   0    1.23    0.15
   3   3   0   21.98    0.20
   4   3   0    8.91    0.14
   5   3   0   24.16    0.32
   6   3   0    2.21    0.15
   7   3   0    2.28    0.30
   1   4   0  119.08    1.25
   2   4   0   33.25    0.49
   3   4   0   20.87    0.26
   4   4   0   13.41    0.19
   5   4   0   11.36    0.27
   6   4   0    5.64    0.21
   7   4   0    6.03    0.34
   0   5   0    0.04    0.15
   1   5   0   26.42    0.70
   2   5   0    1.11    0.16
   3   5   0    8.89    0.18
   4   5   0   13.81    0.23
   5   5   0    9.13    0.30
   6   5   0    3.66    0.20
   7   5   0    7.94    0.55
   0   6   0   19.98    1.10
   1   6   0    9.28    0.30
   2   6   0   67.98    0.87
   3   6   0   14.62    0.24
   4   6   0    2.13    0.13
   5   6   0   12.29    0.33
   6   6   0    0.01    0.15
   0   7   0    0.01    0.19
   1   7   0    8.12    0.29
   2   7   0    5.22    0.26
   3   7   0    0.62    0.09
   4   7   0   12.52    0.31
   5   7   0    2.67    0.28
   6   7   0    3.87    0.26
   0   8   0   10.36    0.79
   1   8   0   24.54    0.55
   2   8   0    9.64    0.47
   3   8   0   41.33    0.53
   4   8   0    9.91    0.47
   5   8   0    0.45    0.26
   0   9   0    0.08    0.15
   1   9   0    3.30    0.20
   2   9   0   20.12    0.50
   3   9   0    3.24    0.25
   4   9   0    3.51    0.37
   5   9   0    1.19    0.31
   0  10   0   36.11    1.19
   1  10   0    4.44    0.30
   2  10   0   63.47    0.96
   3  10   0    9.95    0.38
   4  10   0   27.55    0.76
   0  11   0    0.00    0.30
   1  11   0    3.63    0.30
   2  11   0    0.19    0.37
   3  11   0    4.21    0.30
   0  12   0    3.14    0.65
  -7   0   1   17.25    0.86
  -6   0   1   76.41    0.84
  -5   0   1    0.16    0.11
  -4   0   1  119.63    1.15
  -3   0   1   19.49    0.26
  -2   0   1  922.70    8.77
  -1   0   1    4.15    0.13
   0   0   1    8.65    0.16
   1   0   1    5.04    0.17
   2   0   1   52.98    0.86
   3   0   1    8.29    0.16
   4   0   1    0.17    0.08
   5   0   1    6.73    0.25
   6   0   1    1.69    0.17
   7   0   1    1.78    0.29
  -7   1   1    2.56    0.24
  -6   1   1    7.03    0.17
  -5   1   1   17.81    0.22
  -4   1   1   30.03    0.26
  -3   1   1   27.48    0.23
  -2   1   1  104.43    0.83
  -1   1   1  151.78    1.32
   0   1   1   60.93    0.61
   1   1   1  118.07    1.12
   2   1   1  113.90    0.99
   3   1   1    6.71    0.12
   4   1   1    8.50    0.14
   5   1   1    3.56    0.18
   6   1   1    6.13    0.17
   7   1   1    1.84    0.22
  -7   2   1    7.04    0.29
  -6   2   1   37.21    0.41
  -5   2   1   20.15    0.24
  -4   2   1   72.59    0.53
  -3   2   1   79.22    0.58
  -2   2   1   39.74    0.41
  -1   2   1  243.91    2.10
   0   2   1  116.19    1.63
   1   2   1    8.60    0.17
   2   2   1    0.37    0.16
   3   2   1   26.17    0.27
   4   2   1   13.28    0.18
   5   2   1    3.37    0.16
   6   2   1    7.01    0.21
   7   2   1    4.06    0.31
  -7   3   1   10.04    0.33
  -6   3   1    6.62    0.19
  -5   3   1    3.69    0.13
  -4   3   1    0.59    0.07
  -3   3   1    3.33    0.09
  -2   3   1   33.14    0.30
  -1   3   1   14.61    0.20
   0   3   1    8.12    0.20
   1   3   1    6.87    0.11
   2   3   1   76.68    1.16
   3   3   1    3.23    0.12
   4   3   1    1.86    0.11
   5   3   1    5.89    0.19
   6   3   1    3.50    0.18
   7   3   1    6.87    0.37
  -7   4   1    3.31    0.33
  -6   4   1    7.57    0.23
  -5   4   1    0.13    0.14
  -4   4   1    7.01    0.14
  -3   4   1   29.04    0.26
  -2   4   1    4.22    0.28
  -1   4   1   28.62    0.37
   0   4   1   60.61    0.98
   1   4   1    5.20    0.13
   2   4   1   23.55    0.44
   3   4   1   28.15    0.35
   4   4   1    9.98    0.19
   5   4   1    2.71    0.37
   6   4   1    6.01    0.21
   7   4   1    0.95    0.30
  -7   5   1    6.51    0.34
  -6   5   1    5.90    0.27
  -5   5   1    8.40    0.28
  -4   5   1   14.82    0.23
  -3   5   1   31.02    0.31
  -2   5   1    4.12    0.18
  -1   5   1   96.25    0.91
   0   5   1    9.44    0.40
   1   5   1   29.43    0.42
   2   5   1   22.02    0.56
   3   5   1   36.40    0.47
   4   5   1    1.46    0.11
   5   5   1   26.33    0.58
   6   5   1    2.42    0.17
  -6   6   1    7.52    0.29
  -5   6   1    1.58    0.26
  -4   6   1   75.56    0.95
  -3   6   1   34.54    0.42
  -2   6   1   25.58    0.76
  -1   6   1   19.12    0.31
   0   6   1   69.62    1.88
   1   6   1    4.45    0.18
   2   6   1    6.29    0.27
   3   6   1    4.58    0.19
   4   6   1    3.02    0.17
   5   6   1    4.23    0.21
   6   6   1    3.48    0.21
  -6   7   1    7.70    0.30
  -5   7   1    4.76    0.38
  -4   7   1    0.71    0.23
  -3   7   1    7.23    0.18
  -2   7   1    3.75    0.27
  -1   7   1   21.58    0.36
   0   7   1   10.96    0.49
   1   7   1   17.15    0.43
   2   7   1    4.32    0.29
   3   7   1    8.98    0.24
   4   7   1   19.87    0.36
   5   7   1    0.34    0.18
   6   7   1    1.94    0.22
  -5   8   1   19.88    0.83
  -4   8   1   19.40    0.62
  -3   8   1   18.05    0.45
  -2   8   1   30.01    0.70
  -1   8   1   17.21    0.30
   0   8   1   34.39    0.68
   1   8   1   18.14    0.47
   2   8   1   41.17    0.63
   3   8   1   18.73    0.35
   4   8   1   15.06    0.30
   5   8   1    0.75    0.26
  -5   9   1   13.00    0.57
  -4   9   1    1.99    0.30
  -3   9   1    0.79    0.17
  -2   9   1   10.22    0.58
  -1   9   1    2.94    0.18
   0   9   1   25.98    0.92
   1   9   1    2.02    0.22
   2   9   1   13.24    0.40
   3   9   1    0.23    0.15
   4   9   1    7.09    0.32
  -4  10   1   13.29    0.55
  -3  10   1    2.73    0.25
  -2  10   1    9.43    0.98
  -1  10   1    4.94    0.32
   0  10   1   19.34    0.79
   1  10   1   10.26    0.34
   2  10   1    3.32    0.46
   3  10   1    3.91    0.29
   4  10   1    2.31    0.26
  -3  11   1    1.12    0.21
  -2  11   1    3.83    0.42
  -1  11   1    6.88    0.37
   0  11   1    2.17    0.33
   1  11   1    0.49    0.19
   2  11   1    2.23    0.31
  -7   0   2   22.86    1.09
  -6   0   2   33.07    0.55
  -5   0   2   31.72    0.44
  -4   0   2  136.76    1.45
  -3   0   2    1.74    0.10
  -2   0   2    0.27    0.65
  -1   0   2    0.09    0.05
   0   0   2  103.90    1.61
   1   0   2    4.46    0.15
   2   0   2    6.96    0.35
   3   0   2    3.54    0.21
   4   0   2    1.78    0.14
   5   0   2   12.38    0.36
   6   0   2   19.43    0.40
   7   0   2    1.59    0.37
  -7   1   2    0.55    0.25
  -6   1   2    2.18    0.12
  -5   1   2   10.58    0.18
  -4   1   2    8.21    0.15
  -3   1   2    0.47    0.08
  -2   1   2   39.08    1.07
  -1   1   2  131.10    1.07
   0   1   2   81.90    0.89
   1   1   2    0.60    0.07
   2   1   2    2.00    0.40
   3   1   2    2.91    0.10
   4   1   2    5.78    0.14
   5   1   2    5.93    0.18
   6   1   2    4.06    0.19
   7   1   2    5.38    0.32
  -7   2   2    3.42    0.29
  -6   2   2    5.36    0.17
  -5   2   2    6.62    0.19
  -4   2   2   10.82    0.18
  -3   2   2    3.62    0.12
  -2   2   2    1.96    0.15
  -1   2   2  186.64    1.64
   0   2   2   27.77    0.33
   1   2   2    8.16    0.17
   2   2   2   14.34    0.33
   3   2   2   21.86    0.25
   4   2   2   11.45    0.18
   5   2   2    4.95    0.21
   6   2   2    1.00    0.13
   7   2   2    1.24    0.22
  -7   3   2    2.78    0.29
  -6   3   2    3.22    0.14
  -5   3   2   14.16    0.25
  -4   3   2    3.20    0.12
  -3   3   2   10.31    0.20
  -2   3   2   51.71    1.19
  -1   3   2   73.55    0.58
   0   3   2   17.72    0.25
   1   3   2  118.26    1.15
   2   3   2   40.72    1.08
   3   3   2   30.44    0.37
   4   3   2    1.21    0.11
   5   3   2   52.71    0.69
   6   3   2    2.70    0.17
  -7   4   2    4.19    0.40
  -6   4   2    9.37    0.24
  -5   4   2   13.55    0.27
  -4   4   2    3.05    0.14
  -3   4   2   13.58    0.23
  -2   4   2   12.34    0.44
  -1   4   2   33.04    0.33
   0   4   2   12.30    0.28
   1   4   2   34.67    0.33
   2   4   2   11.29    0.39
   3   4   2    2.64    0.15
   4   4   2    4.57    0.18
   5   4   2    0.16    0.14
   6   4   2   10.99    0.27
  -7   5   2    0.00    0.37
  -6   5   2    3.17    0.27
  -5   5   2   14.56    0.32
  -4   5   2    5.80    0.20
  -3   5   2   14.59    0.25
  -2   5   2   23.52    0.54
  -1   5   2    8.82    0.18
   0   5   2    6.65    0.25
   1   5   2   38.13    0.39
   2   5   2   10.91    0.32
   3   5   2   33.77    0.47
   4   5   2    5.08    0.19
   5   5   2    6.82    0.25
   6   5   2    0.78    0.14
  -6   6   2    8.80    0.37
  -5   6   2    8.64    0.37
  -4   6   2    5.94    0.21
  -3   6   2    3.19    0.17
  -2   6   2    0.66    0.23
  -1   6   2    5.94    0.16
   0   6   2   20.17    0.52
   1   6   2    0.70    0.08
   2   6   2   16.34    0.32
   3   6   2    6.94    0.23
   4   6   2    4.54    0.19
   5   6   2    1.36    0.17
   6   6   2    3.27    0.23
  -6   7   2    5.12    0.34
  -5   7   2    3.34    0.32
  -4   7   2    7.25    0.32
  -3   7   2    1.24    0.13
  -2   7   2    4.91    0.28
  -1   7   2   11.94    0.27
   0   7   2    3.06    0.30
   1   7   2   42.31    0.45
   2   7   2   18.83    0.47
   3   7   2   38.93    0.54
   4   7   2   10.36    0.29
   5   7   2   40.12    0.58
  -5   8   2    1.00    0.27
  -4   8   2   12.42    0.49
  -3   8   2    1.31    0.14
  -2   8   2   22.35    0.86
  -1   8   2    2.59    0.16
   0   8   2   20.87    0.78
   1   8   2   35.24    0.42
   2   8   2    4.63    0.42
   3   8   2    8.61    0.26
   4   8   2    3.40    0.21
   5   8   2    2.08    0.24
  -5   9   2    4.99    0.39
  -4   9   2    4.81    0.38
  -3   9   2    2.96    0.24
  -2   9   2   11.23    0.45
  -1   9   2    2.55    0.25
   0   9   2    0.00    0.25
   1   9   2    0.89    0.13
   2   9   2   17.67    0.62
   3   9   2   24.19    0.44
   4   9   2    2.24    0.20
  -4  10   2   14.19    0.62
  -3  10   2   11.34    0.39
  -2  10   2   19.92    0.67
  -1  10   2   12.83    0.46
   0  10   2    2.07    0.34
   1  10   2    6.07    0.28
   2  10   2    4.02    0.49
   3  10   2    5.62    0.31
  -2  11   2    0.00    0.41
  -1  11   2    2.31    0.28
   0  11   2    0.67    0.31
   1  11   2   10.90    0.35
   2  11   2    1.72    0.41
  -7   0   3    0.20    0.32
  -6   0   3    5.04    0.30
  -5   0   3    4.61    0.32
  -4   0   3    1.32    0.16
  -3   0   3    0.17    0.11
  -2   0   3    7.12    0.14
  -1   0   3    1.59    0.09
   0   0   3   12.81    0.28
   1   0   3    0.55    0.08
   2   0   3   20.54    0.72
   3   0   3   34.25    0.65
   4   0   3   54.47    0.95
   5   0   3    1.03    0.24
   6   0   3    3.20    0.31
  -7   1   3    2.74    0.25
  -6   1   3    4.88    0.20
  -5   1   3   10.82    0.27
  -4   1   3    3.21    0.14
  -3   1   3   18.36    0.27
  -2   1   3   41.12    0.43
  -1   1   3  100.37    0.67
   0   1   3   47.46    0.55
   1   1   3   86.03    0.62
   2   1   3    8.37    0.33
   3   1   3    8.66    0.22
   4   1   3   35.70    0.44
   5   1   3   17.30    0.34
   6   1   3    0.03    0.12
  -7   2   3    1.93    0.31
  -6   2   3    0.24    0.12
  -5   2   3    2.71    0.19
  -4   2   3    2.63    0.14
  -3   2   3   39.86    0.46
  -2   2   3    8.44    0.29
  -1   2   3   58.14    0.40
   0   2   3   57.37    0.65
   1   2   3    3.62    0.12
   2   2   3   11.57    0.40
   3   2   3   49.55    0.60
   4   2   3    7.62    0.23
   5   2   3    8.72    0.28
   6   2   3    1.24    0.15
  -7   3   3    2.65    0.29
  -6   3   3   19.32    0.34
  -5   3   3    6.00    0.23
  -4   3   3    0.19    0.09
  -3   3   3   19.12    0.29
  -2   3   3   86.68    1.31
  -1   3   3   42.01    0.37
   0   3   3    4.41    0.10
   1   3   3   12.80    0.20
   2   3   3   12.11    0.61
   3   3   3   15.13    0.30
   4   3   3    0.17    0.10
   5   3   3    0.80    0.19
   6   3   3    0.33    0.13
  -7   4   3    1.39    0.31
  -6   4   3    0.96    0.13
  -5   4   3   14.16    0.31
  -4   4   3   13.72    0.28
  -3   4   3    8.15    0.20
  -2   4   3   21.32    0.39
  -1   4   3   10.81    0.16
   0   4   3   11.35    0.22
   1   4   3   20.39    0.26
   2   4   3   33.16    0.49
   3   4   3    3.05    0.17
   4   4   3   11.78    0.25
   5   4   3    0.14    0.23
   6   4   3    6.08    0.24
  -7   5   3    9.56    0.56
  -6   5   3    0.65    0.14
  -5   5   3   46.88    0.67
  -4   5   3    5.31    0.20
  -3   5   3   67.81    0.72
  -2   5   3    8.35    0.29
  -1   5   3   99.42    0.86
   0   5   3    6.04    0.17
   1   5   3   72.96    0.70
   2   5   3    8.29    0.27
   3   5   3   11.31    0.28
   4   5   3   12.56    0.27
   5   5   3   10.94    0.44
  -6   6   3    3.41    0.29
  -5   6   3    0.27    0.19
  -4   6   3    2.74    0.17
  -3   6   3    1.53    0.12
  -2   6   3    7.41    0.32
  -1   6   3   10.18    0.21
   0   6   3   48.25    0.76
   1   6   3    6.22    0.17
   2   6   3   21.08    0.58
   3   6   3   21.12    0.38
   4   6   3   10.44    0.26
   5   6   3    9.04    0.29
  -6   7   3    6.02    0.36
  -5   7   3    3.32    0.36
  -4   7   3    7.66    0.37
  -3   7   3   21.40    0.39
  -2   7   3    6.11    0.35
  -1   7   3   47.70    0.56
   0   7   3    2.43    0.16
   1   7   3   16.40    0.27
   2   7   3   23.78    0.67
   3   7   3   12.60    0.36
   4   7   3    0.44    0.14
   5   7   3    1.08    0.27
  -5   8   3    1.03    0.37
  -4   8   3    6.11    0.37
  -3   8   3    1.85    0.16
  -2   8   3   16.82    0.38
  -1   8   3    0.55    0.18
   0   8   3    6.13    0.31
   1   8   3   34.49    0.48
   2   8   3   20.33    0.50
   3   8   3    4.82    0.28
   4   8   3    2.96    0.22
  -4   9   3    4.25    0.33
  -3   9   3   31.30    0.47
  -2   9   3    0.23    0.54
  -1   9   3   22.62    0.60
   0   9   3    0.49    0.14
   1   9   3   45.07    0.58
   2   9   3   17.24    0.50
   3   9   3   11.38    0.33
  -3  10   3    0.46    0.22
  -2  10   3    2.38    0.45
  -1  10   3    1.53    0.25
   0  10   3    6.19    0.30
   1  10   3    0.98    0.18
   2  10   3    1.14    0.51
  -2  11   3    1.84    0.43
  -1  11   3    4.39    0.36
   0  11   3    1.09    0.24
   1  11   3    2.77    0.36
  -7   0   4    2.39    0.37
  -6   0   4    0.84    0.20
  -5   0   4    4.61    0.46
  -4   0   4    1.60    0.18
  -3   0   4   36.65    0.38
  -2   0   4   27.73    0.52
  -1   0   4   20.43    0.28
   0   0   4   20.06    0.41
   1   0   4    0.21    0.08
   2   0   4   33.80    0.71
   3   0   4   28.46    0.61
   4   0   4    0.52    0.19
   5   0   4    0.19    0.29
   6   0   4    0.34    0.24
  -7   1   4    1.54    0.24
  -6   1   4    3.48    0.19
  -5   1   4    0.71    0.20
  -4   1   4    8.36    0.21
  -3   1   4    2.02    0.12
  -2   1   4   16.89    0.24
  -1   1   4   16.15    0.17
   0   1   4    3.10    0.11
   1   1   4   12.86    0.16
   2   1   4   22.16    0.58
   3   1   4    1.85    0.15
   4   1   4   16.43    0.34
   5   1   4   12.80    0.32
   6   1   4    8.85    0.31
  -7   2   4    5.09    0.29
  -6   2   4    3.16    0.19
  -5   2   4    5.95    0.29
  -4   2   4   16.01    0.28
  -3   2   4   44.47    0.52
  -2   2   4   23.85    0.31
  -1   2   4    8.84    0.13
   0   2   4    6.55    0.15
   1   2   4   61.40    0.49
   2   2   4    0.18    0.36
   3   2   4   11.24    0.27
   4   2   4    2.54    0.18
   5   2   4   12.36    0.35
  -7   3   4    9.45    0.36
  -6   3   4   11.73    0.28
  -5   3   4   19.95    0.55
  -4   3   4    0.56    0.13
  -3   3   4   37.90    0.47
  -2   3   4   55.14    0.64
  -1   3   4   28.83    0.25
   0   3   4    4.48    0.12
   1   3   4   31.09    0.39
   2   3   4    1.99    0.25
   3   3   4    5.77    0.22
   4   3   4    2.75    0.19
   5   3   4    1.90    0.33
  -7   4   4    3.42    0.31
  -6   4   4    5.34    0.22
  -5   4   4    3.67    0.23
  -4   4   4    1.44    0.15
  -3   4   4   10.51    0.23
  -2   4   4    2.74    0.35
  -1   4   4    4.61    0.11
   0   4   4   17.15    0.31
   1   4   4    2.90    0.12
   2   4   4    5.78    0.38
   3   4   4   12.79    0.30
   4   4   4   18.35    0.37
   5   4   4    2.39    0.28
  -6   5   4    0.93    0.15
  -5   5   4    6.82    0.30
  -4   5   4    4.08    0.21
  -3   5   4   11.41    0.25
  -2   5   4    0.43    0.21
  -1   5   4    7.44    0.14
   0   5   4    6.20    0.18
   1   5   4   33.87    0.46
   2   5   4    0.10    0.28
   3   5   4    6.09    0.24
   4   5   4    7.41    0.23
   5   5   4    2.27    0.27
  -6   6   4    3.30    0.20
  -5   6   4    3.74    0.25
  -4   6   4   11.82    0.29
  -3   6   4    3.03    0.15
  -2   6   4   17.36    0.48
  -1   6   4    6.94    0.16
   0   6   4   45.67    0.74
   1   6   4    5.75    0.24
   2   6   4   10.66    0.35
   3   6   4    5.70    0.24
   4   6   4   14.26    0.31
  -5   7   4   10.48    0.65
  -4   7   4   20.53    0.39
  -3   7   4   25.40    0.40
  -2   7   4   24.50    0.57
  -1   7   4   28.36    0.50
   0   7   4   42.19    0.71
   1   7   4   20.43    0.43
   2   7   4    7.43    0.44
   3   7   4    4.54    0.28
   4   7   4    6.13    0.24
  -5   8   4    6.72    0.45
  -4   8   4   10.40    0.36
  -3   8   4    2.25    0.16
  -2   8   4    0.55    0.42
  -1   8   4   20.95    0.57
   0   8   4   12.85    0.33
   1   8   4    8.61    0.31
   2   8   4    4.91    0.36
   3   8   4   19.25    0.47
  -4   9   4    4.55    0.43
  -3   9   4    0.75    0.18
  -2   9   4    0.00    0.52
  -1   9   4    7.22    0.38
   0   9   4    4.62    0.33
   1   9   4    2.01    0.21
   2   9   4    2.09    0.36
  -3  10   4    6.41    0.42
  -2  10   4    1.59    0.45
  -1  10   4    3.05    0.21
   0  10   4    2.87    0.30
   1  10   4    7.17    0.44
  -7   0   5    0.00    0.36
  -6   0   5    0.01    0.18
  -5   0   5    0.00    0.35
  -4   0   5   11.39    0.37
  -3   0   5   15.96    0.26
  -2   0   5    2.42    0.41
  -1   0   5   43.04    0.51
   0   0   5    0.47    0.15
   1   0   5    1.72    0.13
   2   0   5    6.36    0.47
   3   0   5   31.71    0.69
   4   0   5    0.00    0.18
   5   0   5    0.02    0.31
  -7   1   5   10.57    0.37
  -6   1   5   14.97    0.33
  -5   1   5   10.88    0.42
  -4   1   5    9.94    0.28
  -3   1   5   27.53    0.29
  -2   1   5   34.43    0.42
  -1   1   5    1.02    0.08
   0   1   5   44.70    0.56
   1   1   5    4.68    0.12
   2   1   5    8.83    0.37
   3   1   5   32.44    0.49
   4   1   5    8.06    0.27
   5   1   5    8.40    0.36
  -7   2   5    1.57    0.25
  -6   2   5    3.90    0.21
  -5   2   5    9.21    0.33
  -4   2   5    8.89    0.26
  -3   2   5   11.12    0.17
  -2   2   5   29.68    0.32
  -1   2   5   30.68    0.28
   0   2   5   57.73    0.69
   1   2   5    9.11    0.16
   2   2   5   51.71    0.76
   3   2   5   23.49    0.42
   4   2   5   20.15    0.40
   5   2   5    0.24    0.24
  -6   3   5    2.68    0.19
  -5   3   5    7.71    0.31
  -4   3   5    5.91    0.22
  -3   3   5    7.29    0.15
  -2   3   5    5.57    0.18
  -1   3   5   49.23    0.42
   0   3   5    1.22    0.10
   1   3   5   28.49    0.43
   2   3   5    5.29    0.29
   3   3   5   21.93    0.40
   4   3   5    5.58    0.25
   5   3   5   15.97    0.49
  -6   4   5    1.00    0.16
  -5   4   5    5.97    0.29
  -4   4   5    1.88    0.18
  -3   4   5   12.35    0.24
  -2   4   5   21.53    0.30
  -1   4   5    3.82    0.12
   0   4   5    8.78    0.26
   1   4   5    1.43    0.14
   2   4   5   29.92    0.59
   3   4   5    2.95    0.20
   4   4   5   10.65    0.32
  -6   5   5    0.23    0.15
  -5   5   5   22.25    0.48
  -4   5   5    6.17    0.22
  -3   5   5   25.74    0.37
  -2   5   5   11.97    0.22
  -1   5   5   29.32    0.34
   0   5   5    5.82    0.22
   1   5   5   14.86    0.36
   2   5   5   10.25    0.41
   3   5   5    4.17    0.23
   4   5   5    4.45    0.25
  -5   6   5    1.30    0.31
  -4   6   5    2.09    0.17
  -3   6   5    8.81    0.23
  -2   6   5    4.53    0.25
  -1   6   5    3.85    0.16
   0   6   5   14.10    0.47
   1   6   5    6.00    0.26
   2   6   5    1.68    0.34
   3   6   5    0.02    0.17
   4   6   5    1.61    0.20
  -5   7   5   13.47    0.38
  -4   7   5    6.80    0.23
  -3   7   5   18.15    0.35
  -2   7   5   12.01    0.38
  -1   7   5    5.81    0.19
   0   7   5    3.79    0.41
   1   7   5   11.33    0.34
   2   7   5    6.91    0.37
   3   7   5    4.77    0.30
  -4   8   5    2.26    0.32
  -3   8   5    5.86    0.29
  -2   8   5    0.00    0.32
  -1   8   5    5.93    0.23
   0   8   5    1.86    0.36
   1   8   5    6.59    0.30
   2   8   5    0.00    0.37
  -3   9   5    7.37    0.33
  -2   9   5    1.81    0.32
  -1   9   5    0.12    0.15
   0   9   5    0.06    0.27
   1   9   5    1.76    0.31
  -6   0   6    4.26    0.33
  -5   0   6    1.15    0.40
  -4   0   6   42.12    0.82
  -3   0   6    0.07    0.13
  -2   0   6   10.59    0.34
  -1   0   6    5.74    0.20
   0   0   6   10.91    0.34
   1   0   6    1.45    0.14
   2   0   6    3.18    0.39
   3   0   6   13.20    0.45
   4   0   6    5.31    0.37
  -6   1   6    8.30    0.27
  -5   1   6    3.96    0.36
  -4   1   6   14.37    0.32
  -3   1   6   18.02    0.30
  -2   1   6   12.88    0.30
  -1   1   6   24.11    0.26
   0   1   6    0.40    0.11
   1   1   6   29.65    0.33
   2   1   6    9.81    0.35
   3   1   6    2.74    0.20
   4   1   6    2.59    0.21
  -6   2   6    6.05    0.25
  -5   2   6    0.59    0.23
  -4   2   6    3.66    0.20
  -3   2   6    1.04    0.11
  -2   2   6   12.44    0.51
  -1   2   6    2.02    0.11
   0   2   6    8.20    0.20
   1   2   6   20.13    0.37
   2   2   6    7.74    0.40
   3   2   6    1.57    0.18
   4   2   6    0.60    0.17
  -6   3   6    4.46    0.24
  -5   3   6   22.65    0.43
  -4   3   6    0.58    0.16
  -3   3   6   54.47    0.54
  -2   3   6    3.95    0.22
  -1   3   6   28.65    0.34
   0   3   6    3.65    0.18
   1   3   6   20.58    0.38
   2   3   6   10.67    0.35
   3   3   6    7.39    0.27
   4   3   6    6.28    0.28
  -6   4   6    2.03    0.20
  -5   4   6    0.74    0.25
  -4   4   6   20.76    0.31
  -3   4   6   14.34    0.22
  -2   4   6   14.73    0.43
  -1   4   6   29.86    0.41
   0   4   6   24.43    0.56
   1   4   6    6.52    0.28
   2   4   6    4.03    0.50
   3   4   6   11.73    0.33
  -5   5   6    0.24    0.26
  -4   5   6    7.49    0.19
  -3   5   6    3.13    0.14
  -2   5   6    4.25    0.26
  -1   5   6   15.29    0.29
   0   5   6    3.27    0.29
   1   5   6    5.57    0.28
   2   5   6    0.38    0.32
   3   5   6    6.13    0.32
  -5   6   6    9.02    0.26
  -4   6   6    2.44    0.23
  -3   6   6    6.51    0.19
  -2   6   6    3.63    0.28
  -1   6   6   24.31    0.42
   0   6   6    7.64    0.52
   1   6   6   10.70    0.35
   2   6   6    0.47    0.35
  -4   7   6    8.18    0.34
  -3   7   6    1.01    0.14
  -2   7   6    0.00    0.25
  -1   7   6    5.19    0.29
   0   7   6    3.83    0.43
   1   7   6    0.49    0.25
   2   7   6    2.58    0.26
  -3   8   6    1.81    0.17
  -2   8   6    7.73    0.29
  -1   8   6    2.88    0.32
   0   8   6    3.13    0.44
  -5   0   7    0.70    0.43
  -4   0   7    0.21    0.26
  -3   0   7    0.21    0.18
  -2   0   7    0.00    0.36
  -1   0   7    0.92    0.15
   0   0   7    1.92    0.22
   1   0   7    4.86    0.33
   2   0   7    0.59    0.40
   3   0   7    1.06    0.25
  -5   1   7   11.61    0.43
  -4   1   7    0.66    0.20
  -3   1   7    4.23    0.21
  -2   1   7    4.80    0.27
  -1   1   7    5.22    0.16
   0   1   7    3.58    0.16
   1   1   7    3.24    0.20
   2   1   7    9.11    0.39
   3   1   7    2.11    0.21
  -5   2   7   14.42    0.41
  -4   2   7    8.66    0.34
  -3   2   7   14.36    0.29
  -2   2   7   13.38    0.33
  -1   2   7   21.51    0.31
   0   2   7    0.39    0.16
   1   2   7    1.11    0.19
   2   2   7    8.78    0.36
  -5   3   7   12.81    0.49
  -4   3   7    0.50    0.17
  -3   3   7    9.07    0.24
  -2   3   7    0.84    0.25
  -1   3   7    0.91    0.14
   0   3   7    4.36    0.23
   1   3   7   10.21    0.35
   2   3   7    8.19    0.48
  -5   4   7    3.27    0.23
  -4   4   7    2.39    0.24
  -3   4   7    5.69    0.19
  -2   4   7   22.83    0.44
  -1   4   7    0.31    0.13
   0   4   7    1.57    0.27
   1   4   7    5.38    0.30
   2   4   7    2.20    0.41
  -4   5   7    5.29    0.29
  -3   5   7    3.17    0.19
  -2   5   7    4.48    0.26
  -1   5   7    4.32    0.27
   0   5   7    0.66    0.25
   1   5   7    0.61    0.26
  -3   6   7    4.98    0.23
  -2   6   7    3.32    0.30
  -1   6   7    0.19    0.17
   0   6   7    3.07    0.46
  -4   0   8    0.41    0.30
  -3   0   8    6.52    0.36
  -2   0   8    2.15    0.41
  -1   0   8    9.86    0.40
   0   0   8    0.55    0.29
   1   0   8    6.78    0.38
  -4   1   8    9.83    0.34
  -3   1   8    1.45    0.17
  -2   1   8    7.30    0.37
  -1   1   8    0.98    0.14
   0   1   8    5.74    0.30
   1   1   8    3.35    0.29
  -4   2   8    0.86    0.26
  -3   2   8    4.36    0.23
  -2   2   8    1.59    0.31
  -1   2   8    1.14    0.19
   0   2   8    3.87    0.29
  -3   3   8    9.48    0.28
  -2   3   8    8.40    0.43
  -1   3   8    0.14    0.15
   0   3   8    0.98    0.29
  -2   4   8    8.50    0.34
  -1   4   8    2.37    0.22
   0   0   0    0.00    0.00
;
_shelx_hkl_checksum     60056
_shelx_res_file
;
    shelx.res created by SHELXL-2014/7
TITL twin in P2(1)
CELL  0.71073   6.3640   9.6272   6.8627   90.000  101.805   90.000
ZERR     2.00   0.0017   0.0026   0.0018    0.000    0.004    0.000
LATT  -1
SYMM  - X, 1/2 + Y, - Z
SFAC  C    H    N    O
UNIT  8 12 20 4
MERG   2
EQIV $1 -x, y+1/2, -z
EQIV $2 -x, y-1/2, -z+1
EQIV $3 -x+1, y-1/2, -z+2
EQIV $4 -x+1, y+1/2, -z+2
HTAB N4 N2_$1
HTAB N4 O15
HTAB C6 O15_$2
HTAB C8 N11_$3
HTAB N10 N13_$4
HTAB N10 O16
FMAP   2
PLAN   20
DFIX 0.87 0.01 N10 H10
SIZE     0.010   0.320   0.360
ACTA
BOND   $H
CONF
LIST   4
WPDB  -2
L.S.   8
TEMP  -100.00
WGHT    0.051300    0.416900
FVAR       0.34491
N1    3    0.017403    0.354959    0.247285    11.00000    0.01484    0.01015 =
         0.01393   -0.00149    0.00111   -0.00154
N2    3   -0.001260    0.343868    0.046714    11.00000    0.01411    0.00930 =
         0.01645    0.00102    0.00287    0.00037
N3    3    0.000046    0.465880   -0.035632    11.00000    0.01409    0.00818 =
         0.01437   -0.00402    0.00174   -0.00169
N4    3    0.020819    0.558088    0.113913    11.00000    0.01391    0.00742 =
         0.01345   -0.00193    0.00206   -0.00213
H4    2    0.028327    0.640209    0.098709    11.00000   -1.20000
C5    1    0.031675    0.490070    0.285063    11.00000    0.01042    0.00711 =
         0.01387    0.00041    0.00028   -0.00232
C6    1    0.046563    0.553299    0.487991    11.00000    0.01390    0.01126 =
         0.01218    0.00041    0.00204   -0.00437
AFIX  23
H6A   2   -0.054186    0.632622    0.476908    11.00000   -1.20000
H6B   2    0.000934    0.483438    0.576752    11.00000   -1.20000
AFIX   0
N7    3    0.262014    0.601664    0.578251    11.00000    0.01519    0.00611 =
         0.01422   -0.00082    0.00028   -0.00450
C8    1    0.425087    0.513879    0.698567    11.00000    0.02230    0.00616 =
         0.00930    0.00041    0.00134    0.00413
AFIX  23
H8A   2    0.557272    0.517824    0.643751    11.00000   -1.20000
H8B   2    0.373840    0.416538    0.688938    11.00000   -1.20000
AFIX   0
C9    1    0.478780    0.555865    0.914834    11.00000    0.00907    0.01148 =
         0.01301   -0.00359    0.00155    0.00080
N10   3    0.518449    0.684787    0.985722    11.00000    0.01711    0.00595 =
         0.01308    0.00136    0.00493    0.00112
H10   2    0.510421    0.763786    0.923903    11.00000   -1.20000
N11   3    0.566494    0.679160    1.185976    11.00000    0.01550    0.01008 =
         0.01215    0.00015    0.00132    0.00200
N12   3    0.557353    0.548865    1.234108    11.00000    0.01358    0.01122 =
         0.01307    0.00030    0.00191   -0.00030
N13   3    0.502308    0.470089    1.066630    11.00000    0.01314    0.00795 =
         0.01118   -0.00054    0.00073   -0.00100
N14   3    0.327319    0.722641    0.512230    11.00000    0.01468    0.00781 =
         0.01149   -0.00026    0.00372   -0.00163
O15   4    0.203384    0.784440    0.379350    11.00000    0.01822    0.00987 =
         0.01358    0.00295    0.00125    0.00310
O16   4    0.508554    0.763638    0.591856    11.00000    0.01650    0.01480 =
         0.01443   -0.00069    0.00211   -0.00524
HKLF 4
REM  twin in P2(1)
REM R1 =  0.0362 for     835 Fo > 4sig(Fo)  and  0.0420 for all     889 data
REM    151 parameters refined using      2 restraints
END
WGHT      0.0514      0.4215
REM Highest difference peak  0.251,  deepest hole -0.319,  1-sigma level  0.070
Q1    1   0.4275  0.5410  0.8053  11.00000  0.05    0.25
Q2    1   0.1027  0.2733  0.2932  11.00000  0.05    0.25
Q3    1  -0.2440  0.6586  0.4821  11.00000  0.05    0.24
Q4    1   0.1545  0.6207 -0.0026  11.00000  0.05    0.24
Q5    1   0.6469  0.5379  0.4592  11.00000  0.05    0.23
Q6    1  -0.2147  0.4933  0.5229  11.00000  0.05    0.23
Q7    1   0.4287  0.6332  1.3131  11.00000  0.05    0.22
Q8    1   0.6717  0.7818  0.5247  11.00000  0.05    0.22
Q9    1  -0.0302  0.6550  0.2766  11.00000  0.05    0.22
Q10   1   0.7273  0.6291  0.9914  11.00000  0.05    0.21
Q11   1   0.5754  0.4611  0.9414  11.00000  0.05    0.21
Q12   1   0.2353  0.3611  0.8088  11.00000  0.05    0.21
Q13   1   0.7092  0.7607  0.5423  11.00000  0.05    0.21
Q14   1   0.2043  0.6984  0.2013  11.00000  0.05    0.20
Q15   1   0.0461  0.5392  0.3744  11.00000  0.05    0.20
Q16   1   0.3522  0.7654  0.2424  11.00000  0.05    0.20
Q17   1   0.1861  0.5426  0.1334  11.00000  0.05    0.20
Q18   1   0.2107  0.6444  0.7075  11.00000  0.05    0.20
Q19   1  -0.1983  0.4865 -0.1726  11.00000  0.05    0.20
Q20   1   0.0142  0.3552  0.1436  11.00000  0.05    0.20
;
_shelx_res_checksum     4562
data_II
_audit_creation_method     'SHELXL-2016/6'
_journal_date_recd_electronic     2017-03-29
_journal_date_accepted     2017-06-13
_journal_name_full     'Acta Crystallographica, Section E'
_journal_year     2017
_journal_volume     73
_journal_issue      7
_journal_page_first     1056
_journal_page_last     1061
_journal_paper_category     GO
_journal_paper_doi     10.1107/S2056989017008817
_journal_coeditor_code     LH5843
_chemical_name_systematic
;
Triaminoguanidinium
5-({[(1<i>H</i>-tetrazol-5-yl)methyl](nitro)amino}methyl)tetrazol-1-ide
;
_chemical_name_common     ?
_chemical_formula_moiety     'C H9 N6 +, C4 H5 N10 O2 -'
_chemical_formula_sum     'C5 H14 N16 O2'
_chemical_formula_iupac     'C H9 N6 +, C4 H5 N10 O2 -'
_chemical_formula_weight     330.32
_chemical_melting_point     ?
_shelx_space_group_comment
;
The symmetry employed for this shelxl refinement is uniquely defined
by the following loop, which should always be used as a source of
symmetry information in preference to the above space-group names.
They are only intended as comments.
;
_space_group_crystal_system     monoclinic
_space_group_name_H-M_alt     'P 21/c'
_space_group_name_Hall     '-P 2ybc'
loop_
    _space_group_symop_operation_xyz
    'x, y, z'
    '-x, y+1/2, -z+1/2'
    '-x, -y, -z'
    'x, -y-1/2, z-1/2'
_cell_length_a     6.5312(11)
_cell_length_b     12.682(2)
_cell_length_c     16.183(3)
_cell_angle_alpha     90
_cell_angle_beta     97.118(3)
_cell_angle_gamma     90
_cell_volume     1330.0(4)
_cell_formula_units_Z     4
_cell_measurement_reflns_used     2664
_cell_measurement_theta_min     3.003
_cell_measurement_theta_max     25.831
_cell_measurement_temperature     100(2)
_exptl_crystal_description     'thin plate'
_exptl_crystal_colour     colorless
_exptl_crystal_size_max     0.520
_exptl_crystal_size_mid     0.060
_exptl_crystal_size_min     0.020
_exptl_crystal_density_diffrn     1.650
_exptl_crystal_density_meas     ?
_exptl_crystal_density_method     ?
_exptl_crystal_F_000     688
_exptl_absorpt_coefficient_mu     0.134
_exptl_absorpt_correction_type     multi-scan
_exptl_absorpt_process_details
;
(SADABS; Bruker, 2008)
;
_shelx_estimated_absorpt_T_min     0.934
_shelx_estimated_absorpt_T_max     0.997
_exptl_absorpt_correction_T_min     0.6736
_exptl_absorpt_correction_T_max     0.7454
_diffrn_ambient_temperature     100(2)
_diffrn_radiation_type     MoK\a
_diffrn_radiation_wavelength     0.71073
_diffrn_radiation_source     'fine focus sealed tube'
_diffrn_radiation_monochromator     graphite
_diffrn_measurement_device_type     'Bruker SMART APEXII CCD'
_diffrn_measurement_method     '\w scans'
_diffrn_detector_area_resol_mean     ?
_diffrn_reflns_number     11821
_diffrn_reflns_av_R_equivalents     0.0371
_diffrn_reflns_theta_min     2.046
_diffrn_reflns_theta_max     26.514
_diffrn_reflns_theta_full     25.242
_diffrn_measured_fraction_theta_max     0.990
_diffrn_measured_fraction_theta_full     0.998
_diffrn_reflns_limit_h_min     -8
_diffrn_reflns_limit_h_max     8
_diffrn_reflns_limit_k_min     -15
_diffrn_reflns_limit_k_max     15
_diffrn_reflns_limit_l_min     -20
_diffrn_reflns_limit_l_max     17
_refine_special_details     ?
_reflns_number_total     2733
_reflns_number_gt     2141
_reflns_threshold_expression     'I > 2\s(I)'
_refine_ls_structure_factor_coef     Fsqd
_refine_ls_matrix_type     full
_refine_ls_R_factor_all     0.0541
_refine_ls_R_factor_gt     0.0370
_refine_ls_wR_factor_gt     0.0841
_refine_ls_wR_factor_ref     0.0932
_refine_ls_goodness_of_fit_ref     0.996
_refine_ls_restrained_S_all     0.996
_refine_ls_number_reflns     2733
_refine_ls_number_parameters     238
_refine_ls_number_restraints     0
_refine_ls_hydrogen_treatment     mixed
_refine_ls_weighting_scheme     calc
_refine_ls_weighting_details
              'w=1/[\s^2^(Fo^2^)+(0.0440P)^2^+0.6423P] where P=(Fo^2^+2Fc^2^)/3'
_atom_sites_solution_hydrogens     mixed
_atom_sites_solution_primary     ?
_atom_sites_solution_secondary     ?
_refine_ls_shift/su_max     0.000
_refine_ls_shift/su_mean     0.000
_refine_diff_density_max     0.231
_refine_diff_density_min     -0.250
_refine_ls_extinction_method     none
_refine_ls_extinction_coef     .
loop_
    _atom_type_symbol
    _atom_type_description
    _atom_type_scat_dispersion_real
    _atom_type_scat_dispersion_imag
    _atom_type_scat_source
    'C' 'C' 0.0033 0.0016
                         'International Tables Vol C Tables 4.2.6.8 and 6.1.1.4'
    'H' 'H' 0.0000 0.0000
                         'International Tables Vol C Tables 4.2.6.8 and 6.1.1.4'
    'N' 'N' 0.0061 0.0033
                         'International Tables Vol C Tables 4.2.6.8 and 6.1.1.4'
    'O' 'O' 0.0106 0.0060
                         'International Tables Vol C Tables 4.2.6.8 and 6.1.1.4'
_computing_data_collection
;
APEX2 (Bruker, 2008)
;
_computing_cell_refinement
;
APEX2 (Bruker, 2008)
;
_computing_data_reduction
;
SAINT (Bruker, 2008) and XPREP (Bruker, 2008)
;
_computing_structure_solution
;
SHELXTL (Sheldrick, 2008)
;
_computing_structure_refinement
;
SHELXL2014 (Sheldrick, 2015) within WinGX (Farrugia, 2012)
;
_computing_molecular_graphics
;
SHELXTL (Sheldrick, 2008)
;
_computing_publication_material
;
publCIF (Westrip, 2010)
;
loop_
    _atom_site_type_symbol
    _atom_site_label
    _atom_site_fract_x
    _atom_site_fract_y
    _atom_site_fract_z
    _atom_site_U_iso_or_equiv
    _atom_site_adp_type
    _atom_site_calc_flag
    _atom_site_occupancy
    _atom_site_disorder_assembly
    _atom_site_disorder_group
    N N1 0.8295(2) 0.71404(10) 0.35827(9) 0.0141(3) Uani d 1 . .
    H H1 0.937(3) 0.7311(14) 0.3283(12) 0.017 Uiso d 1 . .
    N N2 0.8025(2) 0.61115(11) 0.37468(9) 0.0181(3) Uani d 1 . .
    N N3 0.6329(2) 0.60429(11) 0.40878(9) 0.0178(3) Uani d 1 . .
    N N4 0.5480(2) 0.70155(10) 0.41515(9) 0.0162(3) Uani d 1 . .
    C C5 0.6732(2) 0.76797(12) 0.38346(10) 0.0128(3) Uani d 1 . .
    C C6 0.6426(2) 0.88578(12) 0.37832(11) 0.0142(3) Uani d 1 . .
    H H6A 0.697088 0.918049 0.432299 0.017 Uiso calc 1 . .
    H H6B 0.721587 0.914793 0.335095 0.017 Uiso calc 1 . .
    N N7 0.42480(19) 0.91361(10) 0.35817(9) 0.0132(3) Uani d 1 . .
    C C8 0.3282(2) 0.90418(12) 0.27155(10) 0.0151(3) Uani d 1 . .
    H H8A 0.416201 0.939648 0.234379 0.018 Uiso calc 1 . .
    H H8B 0.192815 0.940317 0.265472 0.018 Uiso calc 1 . .
    C C9 0.2981(2) 0.79121(12) 0.24561(10) 0.0128(3) Uani d 1 . .
    N N10 0.1481(2) 0.72878(10) 0.26607(9) 0.0152(3) Uani d 1 . .
    N N11 0.1891(2) 0.63274(11) 0.23517(9) 0.0164(3) Uani d 1 . .
    N N12 0.3573(2) 0.63861(11) 0.19785(9) 0.0176(3) Uani d 1 . .
    N N13 0.4297(2) 0.73864(11) 0.20361(9) 0.0165(3) Uani d 1 . .
    N N14 0.3000(2) 0.89963(10) 0.41915(9) 0.0140(3) Uani d 1 . .
    O O15 0.38074(18) 0.89379(9) 0.49195(7) 0.0185(3) Uani d 1 . .
    O O16 0.11190(17) 0.89812(9) 0.39797(8) 0.0189(3) Uani d 1 . .
    C C17 -0.0806(2) 0.68873(12) 0.58804(10) 0.0133(3) Uani d 1 . .
    N N18 0.0711(2) 0.72677(11) 0.54903(9) 0.0170(3) Uani d 1 . .
    H H18 0.086(3) 0.7929(16) 0.5481(12) 0.020 Uiso d 1 . .
    N N19 0.2228(2) 0.65585(12) 0.52819(11) 0.0209(3) Uani d 1 . .
    H H19A 0.255(3) 0.6740(16) 0.4767(14) 0.027 Uiso d 1 . .
    H H19B 0.337(3) 0.6698(16) 0.5647(14) 0.027 Uiso d 1 . .
    N N20 -0.2213(2) 0.75296(10) 0.61240(9) 0.0145(3) Uani d 1 . .
    H H20 -0.311(3) 0.7310(14) 0.6435(12) 0.017 Uiso d 1 . .
    N N21 -0.1977(2) 0.86203(11) 0.59874(10) 0.0181(3) Uani d 1 . .
    H H21A -0.139(3) 0.8920(16) 0.6454(14) 0.024 Uiso d 1 . .
    H H21B -0.324(3) 0.8875(15) 0.5871(13) 0.024 Uiso d 1 . .
    N N22 -0.0899(2) 0.58573(11) 0.60267(9) 0.0160(3) Uani d 1 . .
    H H22 -0.002(3) 0.5432(15) 0.5856(12) 0.019 Uiso d 1 . .
    N N23 -0.2648(2) 0.54700(12) 0.63607(11) 0.0212(3) Uani d 1 . .
    H H23A -0.221(3) 0.4982(17) 0.6733(14) 0.028 Uiso d 1 . .
    H H23B -0.346(3) 0.5116(16) 0.5941(14) 0.028 Uiso d 1 . .
loop_
    _atom_site_aniso_label
    _atom_site_aniso_U_11
    _atom_site_aniso_U_22
    _atom_site_aniso_U_33
    _atom_site_aniso_U_12
    _atom_site_aniso_U_13
    _atom_site_aniso_U_23
    N1 0.0119(6) 0.0132(7) 0.0177(8) -0.0008(5) 0.0036(6) -0.0010(6)
    N2 0.0145(7) 0.0147(7) 0.0253(9) -0.0003(5) 0.0024(6) -0.0011(6)
    N3 0.0144(7) 0.0140(7) 0.0249(8) 0.0012(5) 0.0026(6) 0.0029(6)
    N4 0.0144(7) 0.0144(7) 0.0202(8) 0.0007(5) 0.0036(6) -0.0001(6)
    C5 0.0110(7) 0.0148(8) 0.0122(8) -0.0010(6) 0.0002(6) -0.0010(6)
    C6 0.0097(7) 0.0134(8) 0.0195(9) -0.0002(6) 0.0017(6) -0.0005(7)
    N7 0.0112(6) 0.0136(7) 0.0151(7) 0.0000(5) 0.0031(5) 0.0009(5)
    C8 0.0158(8) 0.0152(8) 0.0140(9) -0.0002(6) 0.0012(6) 0.0019(6)
    C9 0.0130(7) 0.0153(8) 0.0095(8) 0.0007(6) -0.0015(6) 0.0007(6)
    N10 0.0145(7) 0.0145(7) 0.0163(8) -0.0004(5) 0.0010(6) -0.0007(6)
    N11 0.0171(7) 0.0158(7) 0.0161(8) -0.0004(5) 0.0015(6) -0.0013(6)
    N12 0.0167(7) 0.0168(7) 0.0196(8) -0.0012(5) 0.0038(6) -0.0020(6)
    N13 0.0168(7) 0.0169(7) 0.0159(8) -0.0007(6) 0.0029(6) -0.0002(6)
    N14 0.0144(7) 0.0103(6) 0.0180(8) -0.0004(5) 0.0042(6) -0.0007(5)
    O15 0.0210(6) 0.0207(6) 0.0135(6) 0.0011(5) 0.0013(5) -0.0004(5)
    O16 0.0098(6) 0.0205(6) 0.0267(7) -0.0007(4) 0.0032(5) -0.0027(5)
    C17 0.0137(8) 0.0148(8) 0.0104(8) -0.0011(6) -0.0021(6) 0.0000(6)
    N18 0.0167(7) 0.0125(7) 0.0233(8) 0.0000(5) 0.0082(6) 0.0006(6)
    N19 0.0184(8) 0.0223(8) 0.0240(9) 0.0020(6) 0.0104(7) -0.0017(7)
    N20 0.0141(7) 0.0115(7) 0.0186(8) 0.0001(5) 0.0049(6) 0.0020(6)
    N21 0.0183(7) 0.0113(7) 0.0237(9) 0.0015(6) -0.0016(6) 0.0005(6)
    N22 0.0142(7) 0.0127(7) 0.0226(8) 0.0013(5) 0.0081(6) 0.0014(6)
    N23 0.0197(8) 0.0147(7) 0.0312(10) -0.0033(6) 0.0112(7) 0.0024(7)
_geom_special_details
;
 All esds (except the esd in the dihedral angle between two l.s. planes)
 are estimated using the full covariance matrix.  The cell esds are taken
 into account individually in the estimation of esds in distances, angles
 and torsion angles; correlations between esds in cell parameters are only
 used when they are defined by crystal symmetry.  An approximate (isotropic)
 treatment of cell esds is used for estimating esds involving l.s. planes.
;
loop_
    _geom_bond_atom_site_label_1
    _geom_bond_atom_site_label_2
    _geom_bond_site_symmetry_2
    _geom_bond_distance
    _geom_bond_publ_flag
    N1 C5 . 1.334(2) ?
    N1 N2 . 1.3475(19) ?
    N1 H1 . 0.929(19) ?
    N2 N3 . 1.300(2) ?
    N3 N4 . 1.3614(19) ?
    N4 C5 . 1.321(2) ?
    C5 C6 . 1.508(2) ?
    C6 N7 . 1.463(2) ?
    C6 H6A . 0.9900 ?
    C6 H6B . 0.9900 ?
    N7 N14 . 1.3673(19) ?
    N7 C8 . 1.469(2) ?
    C8 C9 . 1.499(2) ?
    C8 H8A . 0.9900 ?
    C8 H8B . 0.9900 ?
    C9 N10 . 1.333(2) ?
    C9 N13 . 1.338(2) ?
    N10 N11 . 1.3558(19) ?
    N11 N12 . 1.3196(19) ?
    N12 N13 . 1.3530(19) ?
    N14 O15 . 1.2319(18) ?
    N14 O16 . 1.2337(17) ?
    C17 N20 . 1.324(2) ?
    C17 N18 . 1.330(2) ?
    C17 N22 . 1.330(2) ?
    N18 N19 . 1.410(2) ?
    N18 H18 . 0.84(2) ?
    N19 H19A . 0.92(2) ?
    N19 H19B . 0.91(2) ?
    N20 N21 . 1.4123(19) ?
    N20 H20 . 0.86(2) ?
    N21 H21A . 0.89(2) ?
    N21 H21B . 0.89(2) ?
    N22 N23 . 1.4112(19) ?
    N22 H22 . 0.86(2) ?
    N23 H23A . 0.89(2) ?
    N23 H23B . 0.92(2) ?
loop_
    _geom_angle_atom_site_label_1
    _geom_angle_atom_site_label_2
    _geom_angle_atom_site_label_3
    _geom_angle_site_symmetry_1
    _geom_angle_site_symmetry_3
    _geom_angle
    _geom_angle_publ_flag
    C5 N1 N2 . . 108.22(13) ?
    C5 N1 H1 . . 134.4(11) ?
    N2 N1 H1 . . 117.0(11) ?
    N3 N2 N1 . . 106.71(13) ?
    N2 N3 N4 . . 110.36(13) ?
    C5 N4 N3 . . 105.71(13) ?
    N4 C5 N1 . . 109.01(14) ?
    N4 C5 C6 . . 124.68(14) ?
    N1 C5 C6 . . 126.31(14) ?
    N7 C6 C5 . . 111.70(12) ?
    N7 C6 H6A . . 109.3 ?
    C5 C6 H6A . . 109.3 ?
    N7 C6 H6B . . 109.3 ?
    C5 C6 H6B . . 109.3 ?
    H6A C6 H6B . . 107.9 ?
    N14 N7 C6 . . 117.27(13) ?
    N14 N7 C8 . . 117.01(13) ?
    C6 N7 C8 . . 118.94(13) ?
    N7 C8 C9 . . 111.78(13) ?
    N7 C8 H8A . . 109.3 ?
    C9 C8 H8A . . 109.3 ?
    N7 C8 H8B . . 109.3 ?
    C9 C8 H8B . . 109.3 ?
    H8A C8 H8B . . 107.9 ?
    N10 C9 N13 . . 111.61(14) ?
    N10 C9 C8 . . 124.97(14) ?
    N13 C9 C8 . . 123.25(14) ?
    C9 N10 N11 . . 104.91(13) ?
    N12 N11 N10 . . 109.37(13) ?
    N11 N12 N13 . . 108.97(13) ?
    C9 N13 N12 . . 105.14(13) ?
    O15 N14 O16 . . 123.94(14) ?
    O15 N14 N7 . . 118.36(13) ?
    O16 N14 N7 . . 117.62(14) ?
    N20 C17 N18 . . 120.25(15) ?
    N20 C17 N22 . . 120.16(15) ?
    N18 C17 N22 . . 119.59(15) ?
    C17 N18 N19 . . 117.99(14) ?
    C17 N18 H18 . . 117.6(13) ?
    N19 N18 H18 . . 122.9(13) ?
    N18 N19 H19A . . 107.8(13) ?
    N18 N19 H19B . . 105.4(13) ?
    H19A N19 H19B . . 106.1(18) ?
    C17 N20 N21 . . 117.55(14) ?
    C17 N20 H20 . . 121.3(12) ?
    N21 N20 H20 . . 120.1(12) ?
    N20 N21 H21A . . 109.3(13) ?
    N20 N21 H21B . . 105.9(13) ?
    H21A N21 H21B . . 108.4(19) ?
    C17 N22 N23 . . 117.82(14) ?
    C17 N22 H22 . . 120.9(13) ?
    N23 N22 H22 . . 120.6(13) ?
    N22 N23 H23A . . 107.1(13) ?
    N22 N23 H23B . . 107.8(13) ?
    H23A N23 H23B . . 105.5(19) ?
loop_
    _geom_torsion_atom_site_label_1
    _geom_torsion_atom_site_label_2
    _geom_torsion_atom_site_label_3
    _geom_torsion_atom_site_label_4
    _geom_torsion_site_symmetry_1
    _geom_torsion_site_symmetry_2
    _geom_torsion_site_symmetry_3
    _geom_torsion_site_symmetry_4
    _geom_torsion
    _geom_torsion_publ_flag
    C5 N1 N2 N3 . . . . 0.17(18) ?
    N1 N2 N3 N4 . . . . -0.10(18) ?
    N2 N3 N4 C5 . . . . -0.01(18) ?
    N3 N4 C5 N1 . . . . 0.11(18) ?
    N3 N4 C5 C6 . . . . -179.14(15) ?
    N2 N1 C5 N4 . . . . -0.18(19) ?
    N2 N1 C5 C6 . . . . 179.06(15) ?
    N4 C5 C6 N7 . . . . -38.1(2) ?
    N1 C5 C6 N7 . . . . 142.82(16) ?
    C5 C6 N7 N14 . . . . 72.31(18) ?
    C5 C6 N7 C8 . . . . -78.03(17) ?
    N14 N7 C8 C9 . . . . -78.88(16) ?
    C6 N7 C8 C9 . . . . 71.53(17) ?
    N7 C8 C9 N10 . . . . 77.91(19) ?
    N7 C8 C9 N13 . . . . -97.02(18) ?
    N13 C9 N10 N11 . . . . 0.01(18) ?
    C8 C9 N10 N11 . . . . -175.43(14) ?
    C9 N10 N11 N12 . . . . -0.01(17) ?
    N10 N11 N12 N13 . . . . 0.01(18) ?
    N10 C9 N13 N12 . . . . 0.00(18) ?
    C8 C9 N13 N12 . . . . 175.53(14) ?
    N11 N12 N13 C9 . . . . 0.00(17) ?
    C6 N7 N14 O15 . . . . 20.04(19) ?
    C8 N7 N14 O15 . . . . 170.96(13) ?
    C6 N7 N14 O16 . . . . -162.96(13) ?
    C8 N7 N14 O16 . . . . -12.05(19) ?
    N20 C17 N18 N19 . . . . 176.83(15) ?
    N22 C17 N18 N19 . . . . -3.0(2) ?
    N18 C17 N20 N21 . . . . -2.8(2) ?
    N22 C17 N20 N21 . . . . 177.00(15) ?
    N20 C17 N22 N23 . . . . 6.8(2) ?
    N18 C17 N22 N23 . . . . -173.34(15) ?
loop_
    _geom_hbond_atom_site_label_D
    _geom_hbond_atom_site_label_H
    _geom_hbond_atom_site_label_A
    _geom_hbond_site_symmetry_A
    _geom_hbond_distance_DH
    _geom_hbond_distance_HA
    _geom_hbond_distance_DA
    _geom_hbond_angle_DHA
    N1 H1 N10 1_655 0.929(19) 1.804(19) 2.713(2) 165.6(17)
    N1 H1 N11 1_655 0.929(19) 2.673(19) 3.422(2) 138.2(14)
    N1 H1 O16 1_655 0.929(19) 2.596(18) 2.9952(18) 106.5(13)
    N18 H18 O15 . 0.84(2) 2.569(19) 3.1451(18) 126.4(16)
    N18 H18 N21 . 0.84(2) 2.292(19) 2.650(2) 105.9(15)
    N19 H19A N4 . 0.92(2) 2.29(2) 3.026(2) 137.3(17)
    N19 H19B N13 4_576 0.91(2) 2.54(2) 3.275(2) 138.5(16)
    N20 H20 N13 4_476 0.86(2) 2.09(2) 2.867(2) 149.0(17)
    N20 H20 N23 . 0.86(2) 2.358(18) 2.660(2) 100.9(14)
    N21 H21A N11 4_576 0.89(2) 2.46(2) 3.143(2) 134.4(16)
    N21 H21B O15 1_455 0.89(2) 2.31(2) 3.090(2) 146.3(18)
    N22 H22 N2 3_666 0.86(2) 2.40(2) 3.118(2) 142.3(17)
    N22 H22 N19 . 0.86(2) 2.325(19) 2.650(2) 102.9(15)
    N23 H23A N11 3_566 0.89(2) 2.22(2) 3.087(2) 166.5(18)
    N23 H23B N3 3_566 0.92(2) 2.38(2) 3.091(2) 133.9(17)
_shelx_hkl_file
;
   1   0   0    8.72    0.21
  -1   0   0    8.75    0.21
  -2   0   0  174.09    1.98
   2   0   0  177.76    2.07
   3   0   0    0.09    0.07
  -3   0   0   -0.04    0.09
   3   0   0   -0.05    0.08
   4   0   0   42.59    0.89
   4   0   0   39.79    0.61
  -4   0   0   41.75    0.84
  -5   0   0    1.52    0.23
   5   0   0    1.88    0.26
  -6   0   0    0.12    0.16
  -6   0   0    0.01    0.12
   6   0   0    0.23    0.17
  -7   0   0    4.97    0.46
   7   0   0    5.56    0.51
  -8   0   0    6.93    0.60
   8   0   0    7.67    0.56
   0  -1   0   -0.22    0.02
   0   1   0   -0.19    0.03
   1  -1   0    3.23    0.14
  -1  -1   0    3.36    0.13
   1  -1   0    3.07    0.13
   1   1   0    3.16    0.14
   1   1   0    3.07    0.14
  -1   1   0    3.56    0.15
  -1   1   0    3.11    0.12
  -2  -1   0    9.14    0.28
   2  -1   0    8.73    0.29
  -2  -1   0    9.18    0.25
   2   1   0    8.95    0.23
   2   1   0    9.32    0.29
  -2   1   0    8.58    0.28
  -3  -1   0   13.62    0.40
  -3  -1   0   14.10    0.36
   3  -1   0   13.90    0.42
   3   1   0   14.11    0.32
  -3   1   0   14.43    0.42
   3   1   0   14.19    0.43
  -4  -1   0    2.61    0.21
   4  -1   0    2.48    0.25
  -4  -1   0    3.05    0.26
  -4   1   0    3.05    0.27
   4   1   0    2.49    0.26
   4   1   0    2.74    0.18
   5  -1   0    0.25    0.14
  -5  -1   0    0.14    0.11
  -5  -1   0    0.01    0.12
   5   1   0    0.11    0.12
  -5   1   0    0.09    0.12
   6  -1   0    3.41    0.38
  -6  -1   0    3.84    0.31
  -6  -1   0    3.89    0.37
   6   1   0    3.47    0.37
  -6   1   0    3.76    0.37
   7  -1   0    0.99    0.26
  -7  -1   0    1.55    0.28
  -7   1   0    1.21    0.27
   7   1   0    1.53    0.28
   8  -1   0    4.89    0.50
  -8  -1   0    4.45    0.48
  -8   1   0    4.07    0.47
   8   1   0    4.41    0.49
   0  -2   0  196.12    2.03
   0   2   0  198.15    2.13
  -1  -2   0    6.08    0.19
   1  -2   0    6.39    0.18
   1  -2   0    5.98    0.20
  -1  -2   0    6.49    0.18
  -1   2   0    6.29    0.20
   1   2   0    6.05    0.22
  -2  -2   0    0.05    0.08
  -2  -2   0    0.02    0.07
   2  -2   0    0.02    0.07
   2  -2   0    0.26    0.08
   2   2   0    0.10    0.08
  -2   2   0   -0.11    0.07
  -2   2   0    0.00    0.06
   2   2   0    0.07    0.09
   3  -2   0   18.45    0.49
  -3  -2   0   18.59    0.42
  -3  -2   0   18.09    0.46
  -3   2   0   17.86    0.48
   3   2   0   17.53    0.40
   3   2   0   19.21    0.51
  -4  -2   0    0.15    0.09
  -4  -2   0    0.08    0.11
   4  -2   0    0.02    0.11
   4   2   0    0.08    0.11
  -4   2   0    0.07    0.11
   4   2   0   -0.01    0.08
   5  -2   0    0.12    0.13
  -5  -2   0   -0.02    0.12
  -5  -2   0    0.29    0.12
   5   2   0    0.27    0.16
  -5   2   0    0.10    0.14
   6  -2   0    0.07    0.16
  -6  -2   0    0.46    0.18
  -6  -2   0    0.87    0.17
  -6   2   0    0.59    0.20
   6   2   0    0.65    0.21
   7  -2   0    0.04    0.17
  -7  -2   0    0.19    0.17
   7   2   0   -0.09    0.17
  -7   2   0   -0.07    0.16
   8  -2   0    5.09    0.53
  -8  -2   0    5.94    0.53
  -8   2   0    6.01    0.56
   8   2   0    5.52    0.54
   0  -3   0   -0.31    0.07
   0   3   0   -0.41    0.08
  -1  -3   0    8.94    0.25
  -1  -3   0    8.93    0.23
   1  -3   0    9.04    0.26
   1  -3   0    9.36    0.22
  -1   3   0    9.30    0.25
  -1   3   0    9.19    0.28
   1   3   0    8.90    0.23
   1   3   0    8.98    0.29
   2  -3   0   20.06    0.43
  -2  -3   0   21.20    0.43
   2  -3   0   20.56    0.44
  -2  -3   0   21.26    0.43
  -2   3   0   20.23    0.40
   2   3   0   20.16    0.45
   2   3   0   20.26    0.45
  -2   3   0   20.28    0.44
   3  -3   0    0.12    0.10
  -3  -3   0    0.07    0.09
  -3  -3   0    0.06    0.08
   3   3   0    0.03    0.09
   3   3   0    0.09    0.10
  -3   3   0    0.09    0.10
  -3   3   0    0.06    0.08
  -4  -3   0    1.76    0.21
  -4  -3   0    1.66    0.18
   4  -3   0    1.95    0.24
  -4   3   0    2.25    0.24
   4   3   0    2.08    0.19
   4   3   0    2.08    0.25
  -5  -3   0    0.93    0.17
  -5  -3   0    1.25    0.21
   5  -3   0    1.23    0.22
   5   3   0    1.44    0.23
  -5   3   0    1.07    0.21
   5   3   0    1.47    0.19
  -6  -3   0    0.64    0.17
   6  -3   0    0.33    0.18
  -6  -3   0    0.89    0.22
   6   3   0    0.43    0.19
  -6   3   0    0.33    0.20
   7  -3   0    0.88    0.25
  -7  -3   0    0.96    0.25
  -7   3   0    0.89    0.26
   7   3   0    0.60    0.24
   0  -4   0  109.84    1.33
   0   4   0  110.31    1.41
  -1  -4   0    9.28    0.25
   1  -4   0    8.91    0.22
  -1  -4   0    8.98    0.28
   1  -4   0    9.17    0.29
   1   4   0    8.28    0.24
   1   4   0    8.51    0.32
  -1   4   0    8.79    0.27
  -1   4   0    8.80    0.31
  -2  -4   0   23.32    0.47
  -2  -4   0   22.92    0.49
   2  -4   0   22.82    0.50
   2  -4   0   21.46    0.46
   2   4   0   23.16    0.49
  -2   4   0   22.57    0.49
  -2   4   0   23.04    0.47
   2   4   0   22.49    0.52
   3  -4   0    7.34    0.31
  -3  -4   0    7.10    0.30
   3  -4   0    6.80    0.29
  -3  -4   0    6.34    0.28
  -3   4   0    7.08    0.32
   3   4   0    6.54    0.30
  -3   4   0    6.49    0.26
   3   4   0    6.79    0.32
   4  -4   0   20.24    0.58
  -4  -4   0   20.19    0.53
  -4  -4   0   20.41    0.55
   4   4   0   20.62    0.61
  -4   4   0   20.17    0.61
   4   4   0   19.86    0.52
  -4   4   0   19.82    0.44
   5  -4   0    4.62    0.34
  -5  -4   0    4.54    0.32
  -5  -4   0    4.83    0.29
   5   4   0    4.36    0.29
  -5   4   0    4.88    0.40
   5   4   0    4.33    0.34
  -6  -4   0    1.47    0.25
   6  -4   0    1.67    0.27
  -6  -4   0    1.70    0.23
   6   4   0    2.34    0.33
  -6   4   0    1.86    0.30
   7  -4   0   10.50    0.59
  -7  -4   0    9.96    0.54
   7   4   0    9.29    0.57
  -7   4   0   10.15    0.59
   0  -5   0   -0.02    0.08
   0   5   0   -0.03    0.10
   1  -5   0   24.96    0.42
   1  -5   0   25.45    0.53
  -1  -5   0   25.42    0.52
  -1   5   0   24.77    0.49
  -1   5   0   25.01    0.55
   1   5   0   24.80    0.57
  -1   5   0   24.68    0.46
  -2  -5   0    1.19    0.14
  -2  -5   0    1.30    0.15
   2  -5   0    1.26    0.14
   2  -5   0    0.91    0.14
   2   5   0    1.04    0.17
   2   5   0    1.10    0.15
  -2   5   0    1.35    0.16
  -2   5   0    1.04    0.14
   3  -5   0   32.37    0.68
  -3  -5   0   33.55    0.68
  -3  -5   0   33.59    0.67
   3  -5   0   32.44    0.68
   3   5   0   31.19    0.69
  -3   5   0   31.55    0.70
   3   5   0   34.20    0.72
  -3   5   0   33.18    0.64
  -4  -5   0    1.18    0.18
   4  -5   0    1.41    0.20
  -4  -5   0    1.46    0.18
  -4   5   0    1.32    0.15
  -4   5   0    1.08    0.20
   4   5   0    0.99    0.18
   4   5   0    1.42    0.21
   5  -5   0    0.11    0.12
  -5  -5   0    0.23    0.14
  -5  -5   0    0.22    0.13
  -5   5   0   -0.09    0.14
   5   5   0    0.03    0.13
   5   5   0    0.21    0.16
  -6  -5   0    1.60    0.26
  -6  -5   0    1.36    0.23
   6  -5   0    1.57    0.28
   6   5   0    1.21    0.26
  -6   5   0    1.12    0.25
   7  -5   0    0.03    0.18
  -7  -5   0   -0.04    0.17
   7   5   0    0.27    0.23
  -7   5   0    0.15    0.21
   0  -6   0  240.11    2.74
   0   6   0  241.31    2.90
  -1  -6   0    3.53    0.22
   1  -6   0    2.97    0.22
   1  -6   0    3.27    0.16
  -1   6   0    3.48    0.21
   1   6   0    3.55    0.27
  -1   6   0    3.46    0.20
  -1   6   0    3.62    0.26
  -2  -6   0    0.06    0.09
  -2  -6   0    0.07    0.08
   2  -6   0   -0.04    0.06
   2  -6   0    0.02    0.08
  -2   6   0    0.07    0.11
   2   6   0    0.06    0.09
  -2   6   0   -0.10    0.08
   2   6   0    0.09    0.12
  -3  -6   0    3.19    0.23
   3  -6   0    3.39    0.23
   3  -6   0    4.04    0.27
  -3  -6   0    3.52    0.24
   3   6   0    4.09    0.30
  -3   6   0    3.48    0.26
   3   6   0    3.54    0.25
  -3   6   0    3.69    0.26
  -4  -6   0   16.78    0.52
   4  -6   0   15.43    0.52
   4  -6   0   15.98    0.53
  -4  -6   0   17.26    0.52
   4   6   0   16.16    0.54
  -4   6   0   16.09    0.56
   4   6   0   17.04    0.57
  -4   6   0   17.13    0.48
  -5  -6   0    1.16    0.20
   5  -6   0    1.66    0.25
  -5  -6   0    1.63    0.23
   5   6   0    1.30    0.22
   5   6   0    2.35    0.30
  -5   6   0    1.14    0.24
  -6  -6   0    0.38    0.18
  -6  -6   0    0.56    0.18
   6  -6   0    0.61    0.20
   6   6   0    0.12    0.19
  -6   6   0    0.77    0.23
  -7  -6   0    0.67    0.22
   7  -6   0    0.88    0.25
   7   6   0    0.50    0.26
  -7   6   0    0.68    0.27
   0  -7   0    0.04    0.08
   0  -7   0   -0.06    0.04
   0   7   0    0.04    0.12
   1  -7   0    1.56    0.19
   1  -7   0    1.40    0.12
  -1  -7   0    1.36    0.17
   1   7   0    1.31    0.20
  -1   7   0    1.48    0.17
  -1   7   0    1.48    0.20
  -1   7   0    1.39    0.15
  -2  -7   0    0.48    0.13
   2  -7   0    0.45    0.12
   2  -7   0    0.57    0.11
  -2  -7   0    0.30    0.11
  -2   7   0    0.46    0.14
   2   7   0    0.71    0.14
  -2   7   0    0.54    0.13
   2   7   0    0.43    0.15
   3  -7   0   23.42    0.57
  -3  -7   0   25.18    0.59
   3  -7   0   24.79    0.65
  -3  -7   0   24.23    0.63
   3   7   0   25.10    0.64
  -3   7   0   24.64    0.62
  -3   7   0   24.01    0.63
   3   7   0   25.12    0.69
  -4  -7   0    0.53    0.16
   4  -7   0    0.67    0.16
  -4  -7   0    0.62    0.15
   4  -7   0    0.89    0.17
   4   7   0    0.58    0.17
   4   7   0    0.77    0.19
  -4   7   0    0.51    0.16
  -4   7   0    0.60    0.18
   5  -7   0    1.88    0.26
  -5  -7   0    1.89    0.25
  -5  -7   0    1.41    0.23
  -5   7   0    1.95    0.29
   5   7   0    1.83    0.28
   5   7   0    1.97    0.27
  -6  -7   0   12.57    0.54
  -6  -7   0   13.31    0.57
   6  -7   0   13.54    0.60
   6   7   0   13.27    0.63
  -6   7   0   12.20    0.62
   7  -7   0    0.37    0.21
  -7  -7   0    0.79    0.24
   7   7   0    0.43    0.25
  -7   7   0    0.73    0.25
   0  -8   0   54.02    0.76
   0  -8   0   54.75    0.99
   0   8   0   52.62    1.05
   1  -8   0    0.90    0.10
  -1  -8   0    0.54    0.13
   1  -8   0    0.73    0.15
   1   8   0    0.48    0.16
  -1   8   0    0.61    0.13
  -1   8   0    0.80    0.17
  -1   8   0    0.80    0.13
  -2  -8   0   17.28    0.53
   2  -8   0   16.77    0.54
   2  -8   0   15.98    0.42
  -2   8   0   17.05    0.49
   2   8   0   16.87    0.59
  -2   8   0   16.65    0.55
   3  -8   0    0.09    0.11
  -3  -8   0    0.04    0.10
   3  -8   0    0.07    0.09
  -3  -8   0   -0.12    0.10
   3   8   0    0.26    0.13
  -3   8   0    0.14    0.12
   3   8   0   -0.09    0.14
  -3   8   0    0.20    0.14
  -4  -8   0    4.55    0.33
   4  -8   0    5.35    0.34
  -4  -8   0    5.18    0.32
   4  -8   0    5.02    0.32
   4   8   0    5.26    0.40
  -4   8   0    5.71    0.37
   4   8   0    5.16    0.35
  -4   8   0    5.33    0.34
  -5  -8   0   11.45    0.50
  -5  -8   0   11.10    0.49
   5  -8   0   11.65    0.51
   5   8   0   11.21    0.54
   5   8   0   11.16    0.54
  -5   8   0   10.72    0.55
   6  -8   0    4.94    0.44
  -6  -8   0    5.06    0.42
  -6  -8   0    4.94    0.42
  -6   8   0    4.42    0.45
   6   8   0    4.55    0.46
   7  -8   0    5.18    0.50
  -7  -8   0    5.22    0.47
   7   8   0    5.33    0.53
  -7   8   0    4.27    0.48
   0  -9   0   -0.01    0.09
   0  -9   0   -0.01    0.05
   0   9   0    0.27    0.15
   1  -9   0    1.15    0.12
  -1  -9   0    0.81    0.16
   1  -9   0    1.27    0.19
  -1   9   0    0.84    0.15
   1   9   0    0.57    0.19
  -1   9   0    0.80    0.15
  -1   9   0    0.50    0.17
  -2  -9   0    5.03    0.32
   2  -9   0    4.59    0.23
   2  -9   0    4.44    0.31
   2   9   0    4.48    0.39
  -2   9   0    4.70    0.29
  -2   9   0    4.86    0.35
   3  -9   0   13.51    0.53
  -3  -9   0   13.38    0.46
  -3  -9   0   13.49    0.52
   3  -9   0   13.41    0.43
  -3   9   0   13.80    0.53
  -3   9   0   13.68    0.51
   3   9   0   13.31    0.49
   3   9   0   14.13    0.59
  -4  -9   0    0.57    0.17
   4  -9   0    0.90    0.17
   4  -9   0    1.01    0.21
  -4  -9   0    0.68    0.18
   4   9   0    0.58    0.20
  -4   9   0    0.90    0.20
   4   9   0    0.57    0.22
  -4   9   0    0.60    0.19
   5  -9   0   -0.23    0.12
   5  -9   0    0.18    0.15
  -5  -9   0    0.10    0.14
  -5  -9   0    0.01    0.15
   5   9   0   -0.02    0.17
  -5   9   0    0.04    0.18
   5   9   0   -0.16    0.18
  -6  -9   0    0.30    0.19
  -6  -9   0    0.32    0.19
  -6   9   0    0.51    0.24
   6   9   0    0.16    0.22
   0 -10   0   18.76    0.61
   0  10   0   18.75    0.67
  -1 -10   0    1.86    0.25
   1 -10   0    1.95    0.24
  -1  10   0    1.73    0.20
  -1  10   0    1.44    0.25
   1  10   0    1.91    0.28
  -1  10   0    1.66    0.20
   2 -10   0    4.96    0.35
  -2 -10   0    5.00    0.35
  -2  10   0    4.89    0.38
   2  10   0    4.97    0.43
  -2  10   0    5.58    0.33
   3 -10   0    3.98    0.36
  -3 -10   0    4.28    0.36
  -3  10   0    4.18    0.37
   3  10   0    3.92    0.39
  -3  10   0    3.93    0.34
  -4 -10   0   14.60    0.58
  -4 -10   0   15.85    0.54
   4 -10   0   15.31    0.61
   4  10   0   14.20    0.65
   4  10   0   14.45    0.57
  -4  10   0   14.84    0.59
   5 -10   0    6.87    0.45
  -5 -10   0    7.72    0.46
  -5  10   0    6.13    0.45
   5  10   0    7.06    0.46
   5  10   0    5.94    0.51
  -6 -10   0    0.17    0.18
  -6  10   0    0.33    0.25
   6  10   0    0.21    0.22
   0 -11   0   -0.03    0.11
   0  11   0   -0.08    0.11
   0  11   0    0.21    0.13
   0  11   0   -0.04    0.17
  -1 -11   0   -0.02    0.13
   1 -11   0    0.02    0.12
  -1  11   0   -0.17    0.15
   1  11   0    0.16    0.19
  -1  11   0   -0.03    0.12
  -2 -11   0    0.25    0.16
   2 -11   0    0.17    0.14
  -2  11   0    0.51    0.19
  -2  11   0    0.37    0.16
   2  11   0    0.18    0.19
   3 -11   0    2.57    0.31
  -3 -11   0    2.48    0.30
  -3  11   0    2.39    0.31
   3  11   0    2.10    0.33
  -3  11   0    2.17    0.27
   4 -11   0    7.71    0.48
  -4 -11   0    9.09    0.50
  -4  11   0    9.28    0.49
  -4  11   0    9.33    0.51
   4  11   0    9.74    0.58
  -5 -11   0    0.02    0.17
   5 -11   0   -0.03    0.15
   5  11   0    0.15    0.20
  -5  11   0    0.11    0.20
   0 -12   0    1.43    0.25
   0  12   0    0.83    0.19
   0  12   0    0.98    0.25
   0  12   0    1.28    0.20
  -1 -12   0    0.05    0.14
   1 -12   0    0.13    0.14
   1  12   0   -0.03    0.20
  -1  12   0   -0.02    0.13
  -1  12   0   -0.10    0.18
  -2 -12   0    1.81    0.28
   2 -12   0    1.58    0.27
  -2  12   0    1.94    0.25
   2  12   0    1.78    0.33
  -2  12   0    2.12    0.31
  -3 -12   0    0.14    0.17
   3 -12   0    0.23    0.16
  -3  12   0    0.18    0.17
  -3  12   0    0.18    0.19
   3  12   0    0.32    0.22
   4 -12   0    0.10    0.16
  -4 -12   0    0.05    0.17
   4  12   0    0.08    0.23
  -4  12   0   -0.15    0.16
  -4  12   0   -0.26    0.17
   5 -12   0    0.26    0.19
  -5 -12   0    0.08    0.19
  -5  12   0    0.24    0.22
   5  12   0    0.39    0.26
   0 -13   0    0.12    0.16
   0  13   0    0.15    0.22
   1 -13   0    0.30    0.18
  -1 -13   0    0.31    0.18
   1  13   0   -0.15    0.20
  -1  13   0    0.07    0.20
  -2 -13   0    0.99    0.24
   2 -13   0    0.60    0.21
  -2  13   0    0.70    0.24
   2  13   0    0.42    0.25
  -2  13   0    0.51    0.19
   3 -13   0    0.46    0.20
  -3 -13   0    0.32    0.20
  -3  13   0    0.27    0.20
  -3  13   0    0.58    0.21
   3  13   0    0.25    0.26
  -4 -13   0    1.37    0.28
   4 -13   0    1.25    0.27
  -4  13   0    0.82    0.25
   4  13   0    0.87    0.31
   0 -14   0    1.51    0.29
   0  14   0    2.11    0.38
  -1 -14   0    0.94    0.25
   1 -14   0    1.12    0.25
  -1  14   0    1.04    0.29
   1  14   0    1.03    0.30
   2 -14   0    0.13    0.17
  -2 -14   0   -0.01    0.17
   2  14   0    0.08    0.24
  -2  14   0    0.05    0.19
  -3 -14   0    3.14    0.38
   3 -14   0    3.18    0.39
   3  14   0    3.39    0.48
  -3  14   0    3.31    0.42
   0 -15   0    0.18    0.19
   0  15   0   -0.16    0.22
   1 -15   0    6.44    0.49
  -1 -15   0    6.31    0.53
   1  15   0    6.29    0.60
  -1  15   0    6.99    0.62
  -2 -15   0    1.04    0.27
   2 -15   0    1.40    0.28
   2  15   0    0.70    0.31
  -2  15   0    1.28    0.33
  -8   0   1   -0.01    0.19
   8   0  -1   -0.14    0.19
   7   0  -1    0.08    0.18
  -7   0   1   -0.04    0.17
  -6   0   1    0.00    0.14
  -6   0   1    0.03    0.11
   6   0  -1    0.03    0.15
  -5   0   1    0.04    0.12
   5   0  -1   -0.03    0.11
  -5   0   1    0.05    0.09
   4   0  -1    0.16    0.11
  -4   0   1    0.15    0.12
   4   0  -1    0.11    0.07
   3   0  -1    0.02    0.09
  -3   0   1    0.05    0.09
   2   0  -1    0.03    0.08
  -2   0   1   -0.05    0.08
   1   0  -1   -0.06    0.05
  -1   0   1   -0.02    0.05
  -1   0  -1   -0.13    0.05
   1   0   1   -0.14    0.06
  -2   0  -1   -0.06    0.07
   2   0   1    0.01    0.08
  -3   0  -1    0.01    0.10
   3   0   1   -0.08    0.08
  -4   0  -1   -0.18    0.09
   4   0   1   -0.05    0.09
   5   0   1   -0.04    0.12
  -5   0  -1   -0.01    0.12
  -6   0  -1    0.26    0.16
   6   0   1    0.01    0.14
  -6   0  -1    0.12    0.13
   7   0   1    0.01    0.17
  -7   0  -1   -0.12    0.17
  -8   0  -1   -0.11    0.20
   8   0   1    0.19    0.22
  -8  -1   1   -0.13    0.19
   8  -1  -1   -0.20    0.19
  -8   1   1    0.34    0.22
   8   1  -1    0.43    0.23
   7  -1  -1    0.15    0.20
  -7  -1   1    0.19    0.18
   7   1  -1   -0.06    0.17
  -7   1   1    0.12    0.17
  -6  -1   1    2.83    0.33
  -6  -1   1    3.08    0.26
   6  -1  -1    3.48    0.38
   6   1  -1    2.59    0.33
  -6   1   1    2.72    0.32
   5  -1  -1   -0.01    0.12
  -5  -1   1    0.14    0.13
  -5  -1   1   -0.09    0.09
   5   1  -1    0.10    0.13
  -5   1   1   -0.04    0.12
   5   1  -1    0.02    0.09
  -4  -1   1    1.81    0.17
   4  -1  -1    2.20    0.24
  -4  -1   1    1.67    0.21
  -4   1   1    2.07    0.23
   4   1  -1    1.98    0.23
   4   1  -1    1.81    0.16
  -3  -1   1    1.21    0.16
   3  -1  -1    1.08    0.16
  -3  -1   1    0.79    0.11
   3   1  -1    0.88    0.16
  -3   1   1    1.16    0.16
   3   1  -1    1.18    0.13
   2  -1  -1    2.36    0.17
  -2  -1   1    2.22    0.17
  -2  -1   1    2.33    0.14
   2   1  -1    2.28    0.18
   2   1  -1    2.45    0.18
  -2   1   1    2.64    0.18
   1  -1  -1   43.96    0.59
  -1  -1   1   44.90    0.52
  -1  -1   1   44.62    0.58
   1  -1  -1   45.41    0.53
  -1   1   1   44.44    0.58
   1   1  -1   44.06    0.59
   1   1  -1   43.96    0.60
   0  -1  -1    1.50    0.07
   0  -1   1    1.34    0.07
   0   1  -1    1.36    0.08
   0   1   1    1.44    0.09
  -1  -1  -1    8.36    0.19
  -1  -1  -1    8.04    0.21
   1  -1   1    8.47    0.20
   1   1   1    8.97    0.22
   1   1   1    7.87    0.19
  -1   1  -1    8.29    0.21
  -1   1  -1    8.24    0.15
  -2  -1  -1    0.60    0.10
   2  -1   1    0.64    0.11
  -2  -1  -1    0.66    0.11
   2   1   1    0.70    0.12
   2   1   1    0.78    0.08
  -2   1  -1    0.57    0.11
   3  -1   1    9.97    0.36
  -3  -1  -1   10.34    0.35
  -3  -1  -1   10.56    0.33
   3   1   1    9.80    0.24
  -3   1  -1   10.68    0.36
   3   1   1   10.94    0.38
  -4  -1  -1   19.66    0.51
   4  -1   1   19.74    0.58
  -4  -1  -1   18.91    0.54
  -4   1  -1   19.45    0.56
   4   1   1   18.54    0.36
   4   1   1   18.48    0.57
   5  -1   1    0.14    0.13
  -5  -1  -1    0.12    0.14
  -5  -1  -1    0.01    0.11
  -5   1  -1    0.05    0.14
   5   1   1    0.05    0.13
  -6  -1  -1   -0.04    0.14
   6  -1   1    0.11    0.16
  -6  -1  -1    0.12    0.14
  -6   1  -1    0.14    0.17
   6   1   1    0.11    0.17
  -7  -1  -1    3.11    0.38
   7  -1   1    3.29    0.41
  -7   1  -1    3.11    0.33
   7   1   1    3.62    0.42
  -7   1  -1    2.80    0.37
   8  -1   1    0.10    0.20
  -8  -1  -1    0.30    0.21
  -8   1  -1    0.03    0.21
   8   1   1    0.09    0.20
  -8  -2   1    0.54    0.25
   8  -2  -1    0.53    0.26
   8   2  -1    0.16    0.23
  -8   2   1    0.24    0.22
   7  -2  -1   -0.23    0.15
  -7  -2   1   -0.17    0.16
   7   2  -1   -0.04    0.17
  -7   2   1    0.17    0.18
   6  -2  -1   12.20    0.57
  -6  -2   1   14.27    0.47
  -6  -2   1   12.95    0.55
  -6   2   1   12.52    0.57
   6   2  -1   13.55    0.61
  -5  -2   1   34.52    0.82
  -5  -2   1   34.39    0.70
   5  -2  -1   33.75    0.88
   5   2  -1   32.74    0.87
   5   2  -1   33.52    0.67
  -5   2   1   35.31    0.87
   4  -2  -1    0.76    0.15
  -4  -2   1    1.09    0.18
  -4  -2   1    1.22    0.15
   4   2  -1    1.17    0.19
   4   2  -1    1.00    0.14
  -4   2   1    0.89    0.17
   3  -2  -1  179.04    2.21
  -3  -2   1  178.19    2.12
  -3  -2   1  174.71    1.98
  -3   2   1  174.41    2.15
   3   2  -1  177.74    2.23
   3   2  -1  171.06    2.07
   2  -2  -1    0.22    0.08
   2  -2  -1    0.15    0.07
  -2  -2   1    0.41    0.10
  -2  -2   1    0.19    0.07
   2   2  -1    0.28    0.09
  -2   2   1    0.39    0.10
  -2   2   1    0.27    0.08
   2   2  -1    0.20    0.09
  -1  -2   1   41.11    0.54
   1  -2  -1   41.01    0.57
  -1  -2   1   41.04    0.57
   1  -2  -1   41.39    0.55
   1   2  -1   40.36    0.56
   1   2  -1   41.28    0.62
  -1   2   1   39.87    0.58
   0  -2   1    3.41    0.14
   0  -2  -1    3.40    0.14
   0   2  -1    3.65    0.16
   0   2   1    3.59    0.18
  -1  -2  -1   66.39    0.77
  -1  -2  -1   65.37    0.83
   1  -2   1   65.51    0.84
   1  -2   1   67.40    0.81
  -1   2  -1   65.52    0.80
  -1   2  -1   66.58    0.84
   1   2   1   66.38    0.85
   1   2   1   66.80    0.85
  -2  -2  -1   22.18    0.43
   2  -2   1   21.13    0.45
  -2  -2  -1   20.58    0.43
   2   2   1   20.16    0.39
  -2   2  -1   21.07    0.33
   2   2   1   21.56    0.46
  -2   2  -1   21.56    0.45
   3  -2   1    2.86    0.22
  -3  -2  -1    3.08    0.21
  -3  -2  -1    2.67    0.21
   3   2   1    3.11    0.23
  -3   2  -1    2.60    0.23
   3   2   1    2.77    0.18
   4  -2   1    2.12    0.23
  -4  -2  -1    2.24    0.21
  -4  -2  -1    2.13    0.22
   4   2   1    2.20    0.16
  -4   2  -1    2.05    0.24
   4   2   1    2.25    0.24
  -5  -2  -1   20.70    0.63
   5  -2   1   20.28    0.66
  -5  -2  -1   19.43    0.56
  -5   2  -1   20.36    0.65
   5   2   1   19.97    0.66
  -6  -2  -1    0.77    0.19
  -6  -2  -1    1.01    0.22
   6  -2   1    1.10    0.25
   6   2   1    0.87    0.23
  -6   2  -1    0.85    0.23
  -7  -2  -1    5.61    0.48
   7  -2   1    5.18    0.48
   7   2   1    5.41    0.49
  -7   2  -1    5.54    0.49
  -8  -3   1   -0.07    0.19
   8  -3  -1    0.06    0.20
   8   3  -1    0.73    0.27
  -8   3   1   -0.19    0.18
  -7  -3   1    0.24    0.17
   7  -3  -1    0.08    0.19
   7   3  -1    0.23    0.21
  -7   3   1   -0.32    0.15
  -6  -3   1    4.39    0.30
  -6  -3   1    4.85    0.37
   6  -3  -1    4.92    0.44
  -6   3   1    4.60    0.42
   6   3  -1    4.55    0.42
  -5  -3   1    2.76    0.28
  -5  -3   1    2.84    0.24
   5  -3  -1    3.05    0.32
   5   3  -1    2.58    0.30
   5   3  -1    3.10    0.25
  -5   3   1    3.57    0.34
   4  -3  -1    0.87    0.17
  -4  -3   1    0.79    0.16
  -4  -3   1    0.92    0.13
  -4   3   1    0.80    0.16
   4   3  -1    0.93    0.15
   4   3  -1    0.94    0.18
  -3  -3   1   32.95    0.59
  -3  -3   1   32.20    0.64
   3  -3  -1   32.15    0.68
  -3   3   1   32.87    0.68
   3   3  -1   34.01    0.70
  -3   3   1   32.58    0.58
   3   3  -1   33.08    0.64
  -2  -3   1    7.63    0.25
   2  -3  -1    7.29    0.27
  -2  -3   1    7.61    0.26
   2  -3  -1    7.86    0.26
   2   3  -1    7.52    0.27
  -2   3   1    7.53    0.26
   2   3  -1    7.64    0.29
  -2   3   1    7.17    0.27
   1  -3  -1   24.20    0.43
  -1  -3   1   24.07    0.42
  -1  -3   1   23.95    0.41
   1  -3  -1   23.90    0.41
   1   3  -1   23.15    0.47
  -1   3   1   24.23    0.40
  -1   3   1   22.44    0.44
   0  -3   1    1.65    0.12
   0  -3  -1    1.70    0.13
   0   3  -1    1.48    0.14
   0   3   1    1.74    0.15
  -1  -3  -1    0.00    0.08
   1  -3   1    0.10    0.07
   1  -3   1    0.06    0.05
  -1  -3  -1    0.11    0.06
   1   3   1   -0.02    0.08
  -1   3  -1   -0.04    0.08
  -1   3  -1   -0.05    0.07
  -1   3  -1    0.11    0.08
   1   3   1    0.06    0.07
   2  -3   1    1.77    0.15
   2  -3   1    1.61    0.15
  -2  -3  -1    1.74    0.14
  -2  -3  -1    2.01    0.16
   2   3   1    1.86    0.16
  -2   3  -1    2.00    0.16
  -2   3  -1    1.57    0.15
   2   3   1    2.09    0.18
  -3  -3  -1    0.22    0.10
   3  -3   1    0.07    0.09
  -3  -3  -1    0.06    0.09
   3   3   1   -0.03    0.09
   3   3   1   -0.09    0.09
  -3   3  -1    0.18    0.10
  -3   3  -1    0.06    0.07
   4  -3   1    2.74    0.27
  -4  -3  -1    2.66    0.23
  -4  -3  -1    2.94    0.26
   4   3   1    2.85    0.27
   4   3   1    2.71    0.21
  -4   3  -1    2.56    0.26
  -5  -3  -1    2.43    0.24
   5  -3   1    2.09    0.27
  -5  -3  -1    2.23    0.26
  -5   3  -1    1.93    0.26
   5   3   1    1.64    0.24
  -6  -3  -1    0.00    0.13
  -6  -3  -1   -0.02    0.13
   6  -3   1   -0.12    0.12
  -6   3  -1    0.14    0.17
   6   3   1   -0.07    0.15
   7  -3   1    0.60    0.23
  -7  -3  -1    0.89    0.24
   7   3   1    0.10    0.19
  -7   3  -1    1.08    0.27
  -7  -4   1   -0.06    0.16
   7  -4  -1    0.06    0.16
  -7   4   1    0.11    0.21
   7   4  -1    0.02    0.19
   6  -4  -1    0.27    0.17
  -6  -4   1    0.18    0.14
  -6  -4   1    0.21    0.14
   6   4  -1    0.39    0.19
  -6   4   1    0.46    0.21
  -5  -4   1    0.51    0.16
   5  -4  -1    0.52    0.17
  -5  -4   1    0.76    0.15
   5   4  -1    0.54    0.18
  -5   4   1    0.39    0.18
   5   4  -1    0.66    0.17
  -4  -4   1   -0.01    0.10
   4  -4  -1    0.22    0.11
  -4  -4   1   -0.03    0.09
   4   4  -1   -0.10    0.09
  -4   4   1   -0.01    0.11
  -4   4   1    0.07    0.10
   4   4  -1   -0.08    0.11
   3  -4  -1   10.34    0.36
   3  -4  -1    9.67    0.33
  -3  -4   1   10.89    0.34
  -3  -4   1   10.44    0.36
  -3   4   1   10.54    0.33
   3   4  -1   10.19    0.38
   3   4  -1   10.10    0.37
  -3   4   1   10.28    0.38
  -2  -4   1    0.85    0.12
  -2  -4   1    0.91    0.13
   2  -4  -1    0.74    0.12
   2  -4  -1    0.95    0.12
  -2   4   1    0.80    0.13
   2   4  -1    0.93    0.15
  -2   4   1    0.70    0.12
   2   4  -1    0.60    0.12
   1  -4  -1   32.82    0.52
  -1  -4   1   32.89    0.55
  -1  -4   1   32.34    0.53
   1  -4  -1   32.35    0.56
   1   4  -1   31.83    0.49
   1   4  -1   32.09    0.62
  -1   4   1   32.66    0.61
  -1   4   1   32.44    0.51
   0  -4   1   92.48    0.99
   0  -4   1   91.23    1.16
   0  -4  -1   91.81    1.16
   0   4   1   92.41    1.24
   0   4  -1   92.01    1.23
   1  -4   1   70.62    0.85
   1  -4   1   70.44    0.98
  -1  -4  -1   68.98    0.96
  -1  -4  -1   70.43    0.85
   1   4   1   68.66    0.94
  -1   4  -1   70.62    0.95
  -1   4  -1   69.77    0.91
   1   4   1   70.11    1.02
  -1   4  -1   67.71    0.97
   2  -4   1   -0.02    0.08
  -2  -4  -1    0.07    0.08
  -2  -4  -1    0.09    0.07
   2  -4   1    0.13    0.08
   2   4   1    0.08    0.09
  -2   4  -1   -0.01    0.08
  -2   4  -1   -0.03    0.08
   2   4   1    0.34    0.11
   3  -4   1    3.00    0.21
  -3  -4  -1    3.40    0.21
   3  -4   1    3.53    0.23
  -3  -4  -1    3.03    0.23
   3   4   1    2.92    0.23
  -3   4  -1    3.60    0.24
  -3   4  -1    3.50    0.20
   3   4   1    3.29    0.24
  -4  -4  -1    6.72    0.33
   4  -4   1    6.46    0.34
  -4  -4  -1    6.34    0.31
   4   4   1    6.06    0.34
  -4   4  -1    6.28    0.35
   4   4   1    6.31    0.30
  -4   4  -1    6.55    0.24
  -5  -4  -1    0.37    0.15
   5  -4   1    0.37    0.16
  -5  -4  -1    0.35    0.14
  -5   4  -1    0.38    0.17
   5   4   1    0.59    0.18
  -6  -4  -1    0.68    0.20
   6  -4   1    0.34    0.18
  -6  -4  -1    0.64    0.17
   6   4   1    0.69    0.22
  -6   4  -1    0.83    0.23
  -7  -4  -1    5.57    0.47
   7  -4   1    5.51    0.50
   7   4   1    5.87    0.54
  -7   4  -1    5.38    0.50
  -7  -5   1    1.22    0.27
   7  -5  -1    1.31    0.28
   7   5  -1    1.49    0.31
  -7   5   1    1.22    0.30
  -6  -5   1   -0.01    0.14
  -6  -5   1    0.16    0.14
   6  -5  -1    0.14    0.16
   6   5  -1    0.04    0.16
  -6   5   1    0.21    0.19
  -5  -5   1    0.06    0.13
  -5  -5   1   -0.02    0.10
   5  -5  -1   -0.11    0.10
   5   5  -1   -0.23    0.12
  -5   5   1    0.06    0.15
   5   5  -1   -0.10    0.13
   4  -5  -1    1.94    0.23
  -4  -5   1    2.13    0.23
  -4  -5   1    1.95    0.20
   4   5  -1    2.14    0.23
  -4   5   1    2.31    0.26
   4   5  -1    1.96    0.24
  -4   5   1    2.19    0.20
   3  -5  -1    1.54    0.18
  -3  -5   1    1.32    0.17
  -3  -5   1    1.58    0.17
   3  -5  -1    1.56    0.17
  -3   5   1    1.66    0.18
   3   5  -1    1.34    0.19
  -3   5   1    1.19    0.17
   3   5  -1    1.48    0.19
  -2  -5   1    2.28    0.19
  -2  -5   1    2.05    0.18
   2  -5  -1    2.05    0.16
   2  -5  -1    2.67    0.21
   2   5  -1    2.15    0.18
  -2   5   1    1.82    0.17
   2   5  -1    2.36    0.22
  -2   5   1    2.39    0.21
   1  -5  -1   20.38    0.40
   1  -5  -1   19.42    0.45
  -1  -5   1   20.50    0.45
   1   5  -1   19.99    0.51
  -1   5   1   19.78    0.49
   1   5  -1   18.23    0.36
  -1   5   1   20.08    0.41
   0  -5  -1  129.07    1.59
   0  -5   1  129.07    1.59
   0  -5   1  132.99    1.40
   0   5  -1  128.24    1.68
   0   5   1  130.63    1.70
   1  -5   1    1.53    0.11
  -1  -5  -1    1.54    0.16
   1  -5   1    1.50    0.16
  -1   5  -1    1.54    0.17
  -1   5  -1    1.62    0.16
   1   5   1    1.40    0.17
  -1   5  -1    1.59    0.15
   2  -5   1    0.10    0.09
   2  -5   1    0.02    0.06
  -2  -5  -1   -0.04    0.07
  -2  -5  -1    0.00    0.08
  -2   5  -1   -0.10    0.08
   2   5   1    0.09    0.11
   2   5   1    0.01    0.09
  -2   5  -1    0.03    0.09
   3  -5   1    3.17    0.26
   3  -5   1    2.78    0.20
  -3  -5  -1    2.86    0.23
  -3  -5  -1    2.91    0.21
  -3   5  -1    2.70    0.25
   3   5   1    2.88    0.26
  -3   5  -1    2.77    0.21
   3   5   1    2.81    0.24
   4  -5   1    3.53    0.27
  -4  -5  -1    3.33    0.27
  -4  -5  -1    3.65    0.26
   4   5   1    3.04    0.26
  -4   5  -1    3.51    0.22
  -4   5  -1    4.27    0.31
   4   5   1    4.09    0.30
  -5  -5  -1    2.65    0.26
  -5  -5  -1    2.06    0.25
   5  -5   1    2.71    0.29
  -5   5  -1    2.52    0.31
   5   5   1    2.08    0.29
   5   5   1    2.31    0.24
  -6  -5  -1    1.42    0.23
   6  -5   1    1.26    0.25
  -6  -5  -1    1.46    0.25
   6   5   1    1.72    0.30
  -6   5  -1    1.09    0.25
   7  -5   1   -0.09    0.15
  -7  -5  -1    0.20    0.18
  -7   5  -1    0.33    0.22
   7   5   1    0.08    0.21
  -7  -6   1    0.53    0.23
   7  -6  -1    0.86    0.25
  -7   6   1    1.07    0.29
   7   6  -1    0.82    0.28
   6  -6  -1    0.55    0.20
  -6  -6   1    0.45    0.19
  -6  -6   1    0.27    0.16
  -6   6   1    0.97    0.25
   6   6  -1    0.26    0.19
   5  -6  -1    5.51    0.36
  -5  -6   1    4.83    0.34
  -5  -6   1    5.25    0.32
   5   6  -1    5.53    0.38
   5   6  -1    5.53    0.37
  -5   6   1    5.26    0.38
   4  -6  -1    1.01    0.18
  -4  -6   1    0.91    0.16
   4  -6  -1    0.59    0.14
  -4  -6   1    0.77    0.17
   4   6  -1    0.72    0.17
  -4   6   1    1.12    0.20
  -4   6   1    0.45    0.15
   4   6  -1    0.85    0.18
  -3  -6   1    0.09    0.10
   3  -6  -1    0.06    0.10
  -3  -6   1    0.26    0.10
   3  -6  -1    0.04    0.08
   3   6  -1   -0.04    0.11
   3   6  -1   -0.01    0.09
  -3   6   1   -0.05    0.09
  -3   6   1    0.08    0.11
  -2  -6   1    5.77    0.28
  -2  -6   1    5.62    0.26
   2  -6  -1    5.73    0.25
   2  -6  -1    5.14    0.28
  -2   6   1    6.46    0.28
  -2   6   1    6.04    0.31
   2   6  -1    5.99    0.25
   2   6  -1    5.87    0.33
   1  -6  -1    0.04    0.08
   1  -6  -1    0.15    0.06
  -1  -6   1    0.22    0.10
   1   6  -1    0.06    0.12
  -1   6   1    0.03    0.08
  -1   6   1    0.11    0.12
   0  -6  -1    9.37    0.34
   0  -6   1    9.18    0.20
   0  -6   1    9.10    0.33
   0   6  -1    8.50    0.36
   0   6   1    8.81    0.38
   1  -6   1    0.74    0.13
  -1  -6  -1    1.04    0.15
   1  -6   1    0.90    0.09
  -1   6  -1    0.76    0.13
  -1   6  -1    0.78    0.13
  -1   6  -1    1.10    0.17
   1   6   1    0.98    0.17
  -2  -6  -1   31.46    0.67
  -2  -6  -1   30.93    0.57
   2  -6   1   30.62    0.68
   2  -6   1   31.08    0.57
  -2   6  -1   31.73    0.66
  -2   6  -1   29.50    0.64
   2   6   1   31.43    0.65
   2   6   1   31.05    0.70
  -3  -6  -1   13.68    0.41
  -3  -6  -1   14.25    0.46
   3  -6   1   13.66    0.46
   3  -6   1   14.03    0.43
  -3   6  -1   14.17    0.42
   3   6   1   14.10    0.48
  -3   6  -1   13.91    0.47
   3   6   1   14.70    0.49
   4  -6   1   17.45    0.55
  -4  -6  -1   18.23    0.56
  -4  -6  -1   17.95    0.53
  -4   6  -1   18.50    0.60
   4   6   1   17.66    0.56
   4   6   1   17.14    0.59
  -4   6  -1   17.27    0.47
  -5  -6  -1    1.41    0.21
  -5  -6  -1    1.22    0.21
   5  -6   1    1.56    0.23
   5   6   1    1.28    0.24
   5   6   1    1.35    0.22
  -5   6  -1    1.71    0.28
  -6  -6  -1    0.30    0.16
  -6  -6  -1    0.05    0.14
   6  -6   1   -0.07    0.13
  -6   6  -1    0.17    0.19
   6   6   1    0.35    0.21
  -7  -6  -1    5.70    0.43
   7  -6   1    5.34    0.49
   7   6   1    5.64    0.55
  -7   6  -1    4.59    0.47
   7  -7  -1   -0.10    0.16
  -7  -7   1    0.23    0.20
  -7   7   1    0.20    0.24
   7   7  -1    0.07    0.22
  -6  -7   1    0.00    0.15
   6  -7  -1    0.39    0.18
  -6   7   1    0.06    0.19
   6   7  -1    0.34    0.20
  -5  -7   1    1.56    0.22
  -5  -7   1    1.32    0.23
   5  -7  -1    1.86    0.26
  -5   7   1    1.46    0.27
   5   7  -1    1.83    0.27
   5   7  -1    1.45    0.26
   4  -7  -1    1.30    0.20
  -4  -7   1    1.43    0.21
  -4  -7   1    1.66    0.21
   4  -7  -1    1.42    0.21
   4   7  -1    1.80    0.26
  -4   7   1    1.87    0.23
  -4   7   1    1.33    0.23
   4   7  -1    1.94    0.25
   3  -7  -1    0.71    0.14
   3  -7  -1    0.85    0.16
  -3  -7   1    0.89    0.16
  -3  -7   1    0.55    0.14
  -3   7   1    0.92    0.18
   3   7  -1    0.79    0.19
   3   7  -1    0.82    0.16
  -3   7   1    1.03    0.17
   2  -7  -1    1.00    0.16
   2  -7  -1    1.29    0.14
  -2  -7   1    1.15    0.17
  -2  -7   1    0.96    0.15
  -2   7   1    1.20    0.18
  -2   7   1    1.03    0.15
   2   7  -1    0.95    0.19
   2   7  -1    1.05    0.15
  -1  -7   1   23.56    0.58
   1  -7  -1   25.18    0.60
   1  -7  -1   23.55    0.47
  -1   7   1   24.40    0.51
   1   7  -1   23.63    0.64
  -1   7   1   23.55    0.63
   0  -7   1   12.60    0.41
   0  -7  -1   12.72    0.42
   0  -7   1   12.23    0.25
   0   7   1   12.93    0.48
   0   7  -1   11.92    0.46
   1  -7   1    0.12    0.10
   1  -7   1   -0.07    0.04
  -1  -7  -1   -0.02    0.08
  -1   7  -1    0.05    0.09
  -1   7  -1    0.01    0.12
  -1   7  -1   -0.03    0.08
   1   7   1    0.02    0.10
  -2  -7  -1   17.07    0.51
   2  -7   1   16.52    0.51
  -2  -7  -1   16.77    0.41
   2  -7   1   17.06    0.40
  -2   7  -1   17.24    0.52
  -2   7  -1   17.86    0.50
   2   7   1   17.87    0.56
  -3  -7  -1    2.94    0.24
   3  -7   1    2.79    0.24
  -3  -7  -1    2.65    0.26
   3  -7   1    2.70    0.26
   3   7   1    2.91    0.27
  -3   7  -1    2.81    0.27
   3   7   1    3.03    0.29
  -3   7  -1    3.22    0.26
   4  -7   1    0.46    0.14
   4  -7   1    0.49    0.14
  -4  -7  -1    0.31    0.14
  -4  -7  -1    0.40    0.14
   4   7   1    0.44    0.17
   4   7   1    0.24    0.14
  -4   7  -1    0.51    0.15
  -4   7  -1    0.82    0.19
  -5  -7  -1    0.15    0.13
   5  -7   1   -0.11    0.12
  -5  -7  -1    0.13    0.14
  -5   7  -1    0.09    0.17
   5   7   1   -0.12    0.15
   5   7   1    0.39    0.18
  -6  -7  -1    0.54    0.18
   6  -7   1    0.00    0.14
  -6  -7  -1    0.07    0.15
  -6   7  -1   -0.11    0.18
   6   7   1    0.30    0.19
  -7  -7  -1    4.30    0.43
   7  -7   1    3.97    0.43
  -7   7  -1    3.08    0.42
   7   7   1    4.33    0.49
   7  -8  -1    1.46    0.31
  -7  -8   1    1.72    0.31
   7   8  -1    1.35    0.33
  -7   8   1    1.27    0.33
   6  -8  -1    0.05    0.15
  -6  -8   1   -0.17    0.14
   6   8  -1   -0.15    0.16
  -6   8   1    0.09    0.21
   5  -8  -1    6.20    0.39
  -5  -8   1    6.86    0.40
  -5  -8   1    6.63    0.40
   5  -8  -1    7.09    0.41
   5   8  -1    6.10    0.41
  -5   8   1    5.92    0.42
   5   8  -1    5.93    0.44
   4  -8  -1   13.49    0.52
  -4  -8   1   12.69    0.48
   4  -8  -1   13.21    0.49
  -4  -8   1   12.85    0.49
   4   8  -1   12.68    0.50
  -4   8   1   13.28    0.50
   4   8  -1   12.68    0.57
  -4   8   1   12.08    0.52
  -3  -8   1   30.01    0.69
   3  -8  -1   29.34    0.74
   3  -8  -1   30.05    0.67
  -3  -8   1   30.09    0.73
  -3   8   1   28.47    0.73
   3   8  -1   29.99    0.70
  -3   8   1   28.88    0.70
   3   8  -1   28.31    0.80
   2  -8  -1    0.18    0.11
  -2  -8   1    0.24    0.12
   2   8  -1    0.15    0.15
  -2   8   1    0.12    0.11
  -2   8   1    0.19    0.13
   1  -8  -1   18.05    0.41
   1  -8  -1   18.64    0.54
  -1  -8   1   18.45    0.53
  -1   8   1   18.63    0.59
  -1   8   1   18.08    0.46
   1   8  -1   18.79    0.60
   0  -8  -1    6.20    0.33
   0  -8  -1    6.76    0.24
   0  -8   1    6.47    0.19
   0  -8   1    7.27    0.34
   0   8  -1    7.29    0.40
   0   8   1    6.95    0.39
  -1  -8  -1   34.52    0.77
   1  -8   1   35.18    0.78
   1  -8   1   35.67    0.55
  -1   8  -1   35.98    0.68
  -1   8  -1   36.54    0.83
  -1   8  -1   36.49    0.72
   1   8   1   37.69    0.86
  -2  -8  -1    0.13    0.11
   2  -8   1    0.11    0.07
   2  -8   1    0.24    0.11
  -2   8  -1    0.18    0.14
   2   8   1   -0.01    0.13
  -2   8  -1    0.07    0.11
  -3  -8  -1    5.09    0.33
  -3  -8  -1    4.88    0.28
   3  -8   1    4.59    0.32
   3  -8   1    4.74    0.26
   3   8   1    4.45    0.37
  -3   8  -1    4.65    0.32
   3   8   1    4.52    0.31
  -3   8  -1    4.86    0.32
  -4  -8  -1    1.92    0.25
   4  -8   1    1.92    0.23
  -4  -8  -1    2.18    0.24
   4  -8   1    1.71    0.24
  -4   8  -1    2.28    0.25
  -4   8  -1    1.70    0.25
   4   8   1    1.94    0.27
   4   8   1    1.66    0.26
  -5  -8  -1    4.82    0.34
  -5  -8  -1    5.25    0.37
   5  -8   1    4.56    0.34
   5   8   1    4.20    0.41
  -5   8  -1    4.68    0.42
   5   8   1    4.47    0.39
  -6  -8  -1    0.04    0.16
   6  -8   1   -0.22    0.13
  -6  -8  -1   -0.14    0.14
   6   8   1    0.10    0.20
  -6   8  -1   -0.08    0.19
   6  -9  -1    0.15    0.16
  -6  -9   1   -0.19    0.16
   6   9  -1    0.15    0.21
  -6   9   1    0.12    0.20
  -5  -9   1    2.48    0.30
   5  -9  -1    2.39    0.29
  -5  -9   1    2.26    0.28
   5  -9  -1    1.91    0.27
   5   9  -1    2.71    0.35
  -5   9   1    2.39    0.33
   5   9  -1    3.11    0.36
  -4  -9   1    1.76    0.24
   4  -9  -1    2.29    0.26
   4  -9  -1    1.66    0.23
  -4  -9   1    1.62    0.23
   4   9  -1    2.02    0.27
  -4   9   1    2.28    0.28
  -4   9   1    2.11    0.27
   4   9  -1    1.81    0.30
   3  -9  -1    9.85    0.45
  -3  -9   1   10.11    0.44
   3  -9  -1    9.81    0.38
   3   9  -1    9.80    0.41
  -3   9   1    9.79    0.42
  -3   9   1    9.75    0.46
   3   9  -1    9.04    0.50
  -2  -9   1    5.59    0.34
   2  -9  -1    5.74    0.26
   2  -9  -1    5.11    0.33
  -2   9   1    5.58    0.30
  -2   9   1    6.00    0.37
   2   9  -1    5.50    0.40
   1  -9  -1   16.96    0.41
   1  -9  -1   16.92    0.55
  -1  -9   1   17.54    0.55
  -1   9   1   16.45    0.46
   1   9  -1   17.43    0.62
  -1   9   1   16.33    0.58
   0  -9  -1    7.36    0.26
   0  -9   1    7.11    0.36
   0  -9  -1    7.24    0.37
   0   9   1    7.79    0.43
   0   9  -1    7.78    0.42
   0   9   1    7.29    0.27
   1  -9   1    0.31    0.12
  -1  -9  -1    0.41    0.13
  -1   9  -1    0.15    0.15
   1   9   1    0.28    0.16
  -1   9  -1    0.57    0.13
  -1   9  -1    0.33    0.12
  -2  -9  -1    2.44    0.26
   2  -9   1    2.29    0.26
   2  -9   1    2.42    0.17
   2   9   1    2.28    0.29
  -2   9  -1    1.85    0.22
  -2   9  -1    2.02    0.26
   3  -9   1    0.87    0.19
  -3  -9  -1    1.39    0.19
   3  -9   1    1.07    0.15
  -3  -9  -1    0.97    0.20
  -3   9  -1    1.15    0.21
   3   9   1    0.67    0.21
  -3   9  -1    1.10    0.22
  -4  -9  -1    0.82    0.20
  -4  -9  -1    0.25    0.14
   4  -9   1    0.30    0.16
   4   9   1    1.04    0.23
  -4   9  -1    0.54    0.19
  -4   9  -1    0.42    0.18
   4   9   1    1.30    0.24
  -5  -9  -1   -0.10    0.14
  -5  -9  -1    0.23    0.16
  -5   9  -1   -0.25    0.14
   5   9   1    0.16    0.20
   5   9   1    0.20    0.18
  -6  -9  -1    0.42    0.20
  -6   9  -1    0.83    0.27
   6   9   1    0.65    0.27
  -6  10   1    0.13    0.22
   5 -10  -1    7.77    0.47
  -5 -10   1    6.90    0.44
  -5 -10   1    8.29    0.45
   5  10  -1    7.14    0.45
   5  10  -1    6.64    0.52
  -5  10   1    6.06    0.46
   4 -10  -1    0.35    0.16
  -4 -10   1    0.35    0.18
  -4 -10   1    0.41    0.17
   4  10  -1    0.50    0.19
   4  10  -1    0.26    0.22
  -4  10   1    0.73    0.21
  -4  10   1    0.27    0.18
  -3 -10   1    1.39    0.23
   3 -10  -1    1.90    0.26
  -3  10   1    1.62    0.24
   3  10  -1    1.41    0.28
  -3  10   1    1.81    0.27
  -2 -10   1    0.16    0.14
   2 -10  -1    0.30    0.14
  -2  10   1    0.49    0.14
  -2  10   1    0.37    0.18
   2  10  -1   -0.07    0.17
  -1 -10   1    1.01    0.20
   1 -10  -1    1.01    0.19
  -1  10   1    0.69    0.21
  -1  10   1    1.20    0.18
   1  10  -1    0.97    0.23
   0 -10  -1   20.67    0.47
   0 -10   1   20.48    0.64
   0 -10  -1   20.91    0.65
   0  10   1   21.30    0.52
   0  10  -1   21.66    0.71
   0  10   1   20.00    0.49
   0  10   1   20.48    0.70
   1 -10   1    0.02    0.11
  -1 -10  -1    0.20    0.13
  -1  10  -1    0.25    0.12
  -1  10  -1    0.36    0.12
  -1  10  -1    0.13    0.15
   1  10   1    0.21    0.18
   2 -10   1    2.12    0.26
  -2 -10  -1    2.11    0.26
  -2  10  -1    2.40    0.29
   2  10   1    2.02    0.30
  -2  10  -1    2.11    0.25
  -3 -10  -1   22.72    0.72
   3 -10   1   24.06    0.74
  -3  10  -1   23.45    0.70
   3  10   1   23.16    0.78
  -3  10  -1   24.20    0.72
  -4 -10  -1    9.50    0.49
   4 -10   1    8.09    0.46
  -4  10  -1    8.43    0.47
   4  10   1    8.10    0.51
   5 -10   1    1.90    0.30
  -5 -10  -1    1.18    0.26
   5  10   1    1.88    0.32
   5  10   1    2.02    0.33
  -5  10  -1    1.87    0.32
  -6 -10  -1    0.11    0.18
   6  10   1    0.43    0.24
  -6  10  -1    0.19    0.24
  -5 -11   1    0.57    0.22
   5 -11  -1    0.52    0.21
   5  11  -1    0.56    0.25
  -5  11   1    0.61    0.24
   4 -11  -1    0.94    0.22
  -4 -11   1    0.73    0.20
  -4  11   1    0.59    0.21
   4  11  -1    0.61    0.26
  -4  11   1    0.73    0.23
   3 -11  -1   -0.04    0.13
  -3 -11   1    0.02    0.13
  -3  11   1    0.07    0.16
  -3  11   1   -0.08    0.14
   3  11  -1    0.05    0.20
   2 -11  -1    6.83    0.41
  -2 -11   1    7.46    0.43
  -2  11   1    8.27    0.48
  -2  11   1    7.71    0.37
   2  11  -1    7.93    0.51
  -1 -11   1   10.16    0.48
   1 -11  -1   10.27    0.49
  -1  11   1   10.38    0.40
  -1  11   1    9.94    0.53
   1  11  -1   10.90    0.56
   0 -11  -1    0.35    0.15
   0 -11   1    0.16    0.13
   0  11   1    0.24    0.11
   0  11   1    0.42    0.20
   0  11  -1    0.27    0.20
   0  11   1    0.42    0.13
   1 -11   1   11.08    0.51
  -1 -11  -1    9.90    0.48
   1  11   1    9.33    0.53
  -1  11  -1   10.77    0.42
  -1  11  -1    9.93    0.43
  -1  11  -1   10.31    0.53
  -2 -11  -1    7.39    0.43
   2 -11   1    7.99    0.45
  -2  11  -1    7.43    0.40
   2  11   1    7.75    0.51
  -2  11  -1    8.20    0.47
  -3 -11  -1    0.84    0.22
   3 -11   1    0.59    0.19
   3  11   1    0.39    0.22
  -3  11  -1    0.66    0.21
  -3  11  -1    0.52    0.19
  -4 -11  -1   -0.05    0.16
   4 -11   1    0.02    0.15
  -4  11  -1    0.21    0.18
   4  11   1   -0.26    0.19
   5 -11   1    3.15    0.38
  -5 -11  -1    2.69    0.35
  -5  11  -1    3.86    0.42
   5  11   1    3.20    0.42
   5 -12  -1    0.11    0.17
  -5 -12   1   -0.15    0.17
  -5  12   1    0.26    0.23
   5  12  -1    0.15    0.26
   4 -12  -1    0.70    0.22
  -4 -12   1    0.38    0.20
   4  12  -1    0.61    0.28
  -4  12   1    0.76    0.25
  -4  12   1    0.77    0.23
   3 -12  -1    0.58    0.20
  -3 -12   1    0.53    0.20
   3  12  -1    0.00    0.21
  -3  12   1    0.40    0.19
  -3  12   1    0.67    0.23
   2 -12  -1    0.00    0.13
  -2 -12   1   -0.07    0.14
  -2  12   1    0.24    0.15
  -2  12   1    0.06    0.17
   2  12  -1   -0.15    0.20
   1 -12  -1   18.29    0.67
  -1 -12   1   18.73    0.67
   1  12  -1   16.30    0.71
  -1  12   1   16.24    0.70
   0 -12   1   10.11    0.50
   0 -12  -1   10.39    0.51
   0  12  -1   10.10    0.44
   0  12  -1    9.15    0.40
   0  12   1    9.40    0.55
   0  12  -1    9.65    0.56
  -1 -12  -1   11.65    0.55
   1 -12   1   12.33    0.55
  -1  12  -1   11.99    0.49
   1  12   1   11.98    0.62
  -1  12  -1   11.34    0.58
  -1  12  -1   12.33    0.47
   2 -12   1    0.54    0.20
  -2 -12  -1    0.75    0.21
  -2  12  -1    0.83    0.21
   2  12   1    1.10    0.30
  -2  12  -1    1.14    0.26
  -3 -12  -1    4.03    0.40
   3 -12   1    3.80    0.39
   3  12   1    4.51    0.48
  -3  12  -1    4.68    0.43
  -3  12  -1    3.76    0.35
  -4 -12  -1    6.51    0.46
   4 -12   1    5.12    0.46
  -4  12  -1    7.07    0.46
   4  12   1    6.75    0.57
   5 -12   1   -0.09    0.17
  -5 -12  -1   -0.11    0.17
  -5  12  -1    0.02    0.22
   5  12   1    0.17    0.23
  -4 -13   1    0.13    0.18
   4 -13  -1    0.06    0.17
   4  13  -1    0.14    0.25
  -4  13   1    0.53    0.23
  -4  13   1    0.55    0.23
  -3 -13   1    0.19    0.18
   3 -13  -1   -0.01    0.16
  -3  13   1   -0.28    0.17
   3  13  -1    0.23    0.24
  -2 -13   1   -0.21    0.14
   2 -13  -1    0.07    0.16
  -2  13   1    0.11    0.19
   2  13  -1   -0.02    0.21
   1 -13  -1    0.29    0.17
  -1 -13   1    0.01    0.15
  -1  13   1    0.02    0.21
   1  13  -1    0.00    0.22
   0 -13   1   -0.14    0.13
   0 -13  -1    0.19    0.17
   0  13  -1    0.13    0.21
   0  13   1    0.37    0.22
   1 -13   1    4.04    0.39
  -1 -13  -1    4.11    0.41
  -1  13  -1    4.33    0.36
  -1  13  -1    4.49    0.46
   1  13   1    4.25    0.46
  -2 -13  -1   -0.34    0.12
   2 -13   1    0.05    0.15
  -2  13  -1    0.01    0.19
   2  13   1   -0.04    0.21
  -2  13  -1    0.01    0.15
  -3 -13  -1    0.72    0.23
   3 -13   1    0.90    0.24
  -3  13  -1    0.91    0.26
   3  13   1    0.96    0.31
  -3  13  -1    0.43    0.20
  -4 -13  -1    1.56    0.30
   4 -13   1    1.27    0.27
  -4  13  -1    1.26    0.27
   4  13   1    1.08    0.31
   3 -14  -1    0.56    0.23
  -3 -14   1    0.89    0.26
   3  14  -1    1.15    0.35
  -3  14   1    1.26    0.30
  -2 -14   1    0.61    0.22
   2 -14  -1    0.26    0.19
  -2  14   1    0.28    0.23
   2  14  -1    0.36    0.28
   1 -14  -1    0.72    0.23
  -1 -14   1    0.42    0.20
  -1  14   1    0.45    0.24
   1  14  -1    0.82    0.30
   0 -14  -1    1.37    0.26
   0 -14   1    1.66    0.29
   0  14  -1    1.21    0.33
   0  14   1    1.68    0.34
  -1 -14  -1    0.29    0.19
   1 -14   1    0.25    0.16
  -1  14  -1    0.09    0.22
   1  14   1    0.43    0.25
  -2 -14  -1    0.22    0.20
   2 -14   1    0.66    0.21
  -2  14  -1    0.47    0.24
   2  14   1    0.14    0.25
   3 -14   1   -0.06    0.17
  -3 -14  -1    0.13    0.20
   3  14   1    0.14    0.26
  -3  14  -1    0.09    0.21
  -3  14  -1    0.24    0.22
  -2 -15   1    0.26    0.20
   2 -15  -1    0.22    0.20
   2  15  -1    0.16    0.27
  -2  15   1    0.06    0.24
   1 -15  -1    2.75    0.37
  -1 -15   1    3.36    0.40
  -1  15   1    3.44    0.45
   1  15  -1    2.73    0.43
   0 -15   1    0.94    0.26
   0 -15  -1    0.70    0.23
   0  15   1   -0.12    0.23
   0  15  -1    0.49    0.29
  -1 -15  -1    0.66    0.23
   1 -15   1    0.68    0.23
   1  15   1    0.02    0.25
  -1  15  -1    0.25    0.25
   2 -15   1    0.16    0.18
  -2 -15  -1   -0.09    0.19
  -2  15  -1    0.31    0.26
   2  15   1   -0.21    0.23
  -8   0   2    0.48    0.24
   8   0  -2    0.27    0.23
   7   0  -2    0.58    0.23
  -7   0   2    0.27    0.20
  -6   0   2    0.14    0.16
   6   0  -2    0.01    0.15
  -5   0   2   16.99    0.45
  -5   0   2   16.83    0.57
   5   0  -2   16.32    0.60
   5   0  -2   16.94    0.46
   4   0  -2    3.76    0.27
  -4   0   2    3.88    0.27
  -3   0   2   11.41    0.37
   3   0  -2   12.18    0.40
  -2   0   2   31.36    0.55
   2   0  -2   33.03    0.58
   1   0  -2    1.00    0.09
  -1   0   2    1.13    0.10
   1   0   2   23.39    0.40
  -1   0  -2   23.39    0.37
   2   0   2  139.93    1.71
  -2   0  -2  137.39    1.63
   3   0   2    0.27    0.11
  -3   0  -2    0.02    0.09
  -4   0  -2    8.16    0.37
   4   0   2    7.26    0.36
   5   0   2    9.16    0.45
  -5   0  -2    9.51    0.45
  -6   0  -2   32.17    0.82
   6   0   2   30.37    0.91
  -6   0  -2   29.70    0.86
  -7   0  -2   33.54    0.90
  -7   0  -2   32.75    0.99
   7   0   2   33.11    1.02
   8  -1  -2   -0.02    0.20
  -8  -1   2    0.46    0.24
   8   1  -2   -0.02    0.20
  -8   1   2    0.51    0.24
   7  -1  -2   -0.13    0.17
  -7  -1   2    0.34    0.20
  -7   1   2    0.16    0.19
   7   1  -2    0.06    0.19
  -6  -1   2   23.25    0.74
   6  -1  -2   23.87    0.79
   6   1  -2   23.61    0.80
  -6   1   2   22.62    0.74
  -5  -1   2    0.95    0.14
   5  -1  -2    1.39    0.23
  -5  -1   2    1.34    0.22
  -5   1   2    1.47    0.22
   5   1  -2    0.91    0.19
   5   1  -2    1.38    0.17
   4  -1  -2    1.30    0.20
  -4  -1   2    0.83    0.11
  -4  -1   2    0.88    0.16
   4   1  -2    1.06    0.14
  -4   1   2    1.01    0.17
   4   1  -2    1.07    0.18
  -3  -1   2    0.78    0.10
   3  -1  -2    0.67    0.13
  -3  -1   2    0.79    0.14
   3   1  -2    0.85    0.12
   3   1  -2    0.62    0.13
  -3   1   2    0.51    0.13
  -2  -1   2    6.52    0.25
   2  -1  -2    6.71    0.26
  -2  -1   2    6.98    0.17
  -2   1   2    6.76    0.25
   2   1  -2    6.49    0.25
   1  -1  -2  165.81    1.85
   1  -1  -2  166.24    1.68
  -1  -1   2  164.54    1.66
  -1  -1   2  168.50    1.80
   1   1  -2  168.19    1.82
  -1   1   2  167.15    1.76
   0  -1  -2    8.69    0.19
   0  -1   2    8.69    0.18
   0   1  -2    8.51    0.21
   0   1   2    8.28    0.21
  -1  -1  -2    0.52    0.09
   1  -1   2    0.64    0.09
  -1  -1  -2    0.53    0.07
  -1   1  -2    0.81    0.06
  -1   1  -2    0.47    0.08
   1   1   2    0.64    0.10
   1   1   2    0.59    0.07
  -2  -1  -2    6.10    0.24
  -2  -1  -2    5.72    0.23
   2  -1   2    5.85    0.24
   2   1   2    6.17    0.25
  -2   1  -2    6.08    0.24
  -3  -1  -2    3.78    0.23
   3  -1   2    3.75    0.24
  -3  -1  -2    3.97    0.24
  -3   1  -2    3.80    0.25
   3   1   2    3.96    0.25
  -4  -1  -2   23.48    0.59
  -4  -1  -2   23.71    0.62
   4  -1   2   23.37    0.64
  -4   1  -2   24.56    0.63
   4   1   2   23.82    0.66
  -5  -1  -2    3.29    0.31
   5  -1   2    3.20    0.32
  -5  -1  -2    3.08    0.29
   5   1   2    3.32    0.34
  -5   1  -2    3.31    0.32
  -6  -1  -2    3.57    0.36
   6  -1   2    3.97    0.41
  -6  -1  -2    3.88    0.34
  -6   1  -2    3.19    0.36
   6   1   2    3.47    0.38
  -7  -1  -2   13.07    0.56
   7  -1   2   12.75    0.64
  -7  -1  -2   13.22    0.62
   7   1   2   12.04    0.63
  -7   1  -2   12.75    0.56
  -7   1  -2   12.12    0.62
  -8  -2   2   -0.11    0.18
   8  -2  -2    0.02    0.21
   8   2  -2    0.46    0.25
  -8   2   2    0.19    0.23
   7  -2  -2    1.09    0.27
  -7  -2   2    1.69    0.29
  -7   2   2    1.02    0.25
   7   2  -2    1.74    0.32
  -6  -2   2   13.93    0.58
   6  -2  -2   13.41    0.61
   6   2  -2   13.14    0.61
  -6   2   2   13.05    0.58
  -5  -2   2    0.22    0.14
   5  -2  -2    0.08    0.13
  -5  -2   2   -0.06    0.09
   5   2  -2    0.27    0.15
   5   2  -2    0.32    0.12
  -5   2   2    0.15    0.15
  -4  -2   2    7.29    0.35
  -4  -2   2    6.94    0.26
   4  -2  -2    7.64    0.36
   4   2  -2    7.34    0.37
  -4   2   2    6.60    0.34
   4   2  -2    7.89    0.32
   3  -2  -2   16.19    0.46
  -3  -2   2   17.08    0.35
  -3  -2   2   16.95    0.45
   3   2  -2   16.36    0.47
   3   2  -2   16.37    0.42
  -3   2   2   16.64    0.46
   2  -2  -2    1.15    0.10
  -2  -2   2    1.22    0.14
   2  -2  -2    0.97    0.12
  -2  -2   2    1.13    0.10
  -2   2   2    1.22    0.13
  -2   2   2    1.48    0.14
   2   2  -2    1.06    0.13
   2   2  -2    1.38    0.14
  -1  -2   2   72.68    0.84
   1  -2  -2   74.61    0.94
   1  -2  -2   73.78    0.86
  -1  -2   2   73.71    0.92
  -1   2   2   74.43    0.88
   1   2  -2   74.08    0.98
   1   2  -2   75.22    0.89
  -1   2   2   73.31    0.95
   0  -2   2    6.33    0.19
   0  -2  -2    5.94    0.19
   0   2  -2    6.00    0.22
   0   2   2    6.14    0.22
  -1  -2  -2   16.35    0.27
  -1  -2  -2   16.00    0.35
   1  -2   2   16.29    0.35
   1  -2   2   16.45    0.30
   1   2   2   15.79    0.35
  -1   2  -2   15.90    0.29
  -1   2  -2   16.07    0.33
   1   2   2   16.52    0.34
  -1   2  -2   16.63    0.35
   2  -2   2   12.27    0.34
  -2  -2  -2   11.82    0.31
  -2  -2  -2   12.10    0.34
  -2   2  -2   12.46    0.35
   2   2   2   12.27    0.29
   2   2   2   11.91    0.35
  -3  -2  -2   10.51    0.35
   3  -2   2   10.27    0.37
  -3  -2  -2    9.92    0.34
  -3   2  -2    9.40    0.36
   3   2   2    9.66    0.27
   3   2   2    9.87    0.37
  -4  -2  -2    2.79    0.25
   4  -2   2    2.71    0.26
  -4  -2  -2    2.64    0.23
   4   2   2    2.57    0.26
  -4   2  -2    2.89    0.27
   4   2   2    2.30    0.17
  -5  -2  -2    0.49    0.15
  -5  -2  -2    0.79    0.18
   5  -2   2    0.59    0.17
   5   2   2    0.58    0.17
  -5   2  -2    1.04    0.21
   6  -2   2    1.51    0.27
  -6  -2  -2    0.97    0.23
  -6  -2  -2    1.31    0.22
   6   2   2    1.06    0.24
  -6   2  -2    1.26    0.26
  -7  -2  -2    8.98    0.52
  -7  -2  -2    9.42    0.49
   7  -2   2    8.79    0.54
  -7   2  -2    9.61    0.56
   7   2   2    8.67    0.54
  -8  -3   2    2.54    0.39
   8  -3  -2    2.96    0.43
  -8   3   2    2.63    0.39
   8   3  -2    3.02    0.43
   7  -3  -2    2.50    0.36
  -7  -3   2    2.11    0.32
  -7   3   2    1.91    0.31
   7   3  -2    2.81    0.38
  -6  -3   2   13.12    0.57
   6  -3  -2   13.23    0.60
   6   3  -2   13.26    0.60
  -6   3   2   13.98    0.61
  -5  -3   2    2.68    0.22
   5  -3  -2    2.72    0.30
  -5  -3   2    2.78    0.28
  -5   3   2    2.35    0.29
   5   3  -2    2.55    0.25
   5   3  -2    2.48    0.29
  -4  -3   2   12.63    0.36
   4  -3  -2   12.51    0.47
  -4  -3   2   13.18    0.45
  -4   3   2   12.83    0.46
   4   3  -2   12.84    0.42
   4   3  -2   12.84    0.48
  -3  -3   2    3.54    0.24
  -3  -3   2    3.58    0.19
   3  -3  -2    3.84    0.24
  -3   3   2    3.45    0.22
   3   3  -2    3.37    0.24
   3   3  -2    3.94    0.25
  -3   3   2    3.79    0.24
   2  -3  -2    3.88    0.20
   2  -3  -2    3.69    0.19
  -2  -3   2    4.09    0.22
  -2  -3   2    3.63    0.17
  -2   3   2    4.10    0.21
   2   3  -2    4.04    0.21
  -2   3   2    3.76    0.22
   2   3  -2    3.50    0.24
  -1  -3   2    2.71    0.15
   1  -3  -2    2.50    0.16
   1  -3  -2    2.24    0.16
  -1  -3   2    2.40    0.16
  -1   3   2    2.55    0.14
   1   3  -2    2.36    0.18
   1   3  -2    2.53    0.13
  -1   3   2    2.19    0.17
   0  -3  -2   56.93    0.77
   0  -3   2   57.62    0.77
   0   3  -2   56.45    0.82
   0   3   2   55.86    0.82
   0   3   2   56.69    0.59
  -1  -3  -2   24.69    0.48
   1  -3   2   25.69    0.39
   1  -3   2   25.61    0.48
  -1  -3  -2   25.40    0.36
   1   3   2   25.00    0.48
  -1   3  -2   24.40    0.47
  -1   3  -2   25.04    0.45
   1   3   2   25.49    0.48
  -1   3  -2   24.44    0.45
  -2  -3  -2    4.36    0.24
  -2  -3  -2    4.62    0.20
   2  -3   2    4.47    0.21
   2  -3   2    4.81    0.24
  -2   3  -2    4.51    0.23
   2   3   2    4.46    0.24
  -2   3  -2    4.44    0.19
   2   3   2    4.24    0.23
  -3  -3  -2    1.62    0.18
  -3  -3  -2    1.38    0.16
   3  -3   2    1.61    0.18
   3   3   2    1.46    0.15
   3   3   2    1.49    0.19
  -3   3  -2    1.55    0.12
  -3   3  -2    1.62    0.19
   4  -3   2    0.10    0.10
  -4  -3  -2   -0.02    0.10
  -4  -3  -2    0.30    0.12
   4   3   2    0.20    0.12
  -4   3  -2   -0.03    0.11
   4   3   2   -0.01    0.08
   5  -3   2    0.39    0.15
  -5  -3  -2    0.51    0.16
  -5  -3  -2    0.56    0.15
  -5   3  -2    0.45    0.18
   5   3   2    0.32    0.16
  -6  -3  -2    0.14    0.15
  -6  -3  -2    0.15    0.14
   6  -3   2    0.01    0.15
   6   3   2    0.02    0.16
  -6   3  -2   -0.13    0.15
   7  -3   2    0.16    0.17
  -7  -3  -2    0.00    0.16
  -7  -3  -2   -0.31    0.14
  -7   3  -2   -0.07    0.19
   7   3   2    0.03    0.18
  -7  -4   2    0.76    0.24
   7  -4  -2    0.50    0.21
  -7   4   2    0.68    0.25
   7   4  -2    0.50    0.23
   6  -4  -2    7.97    0.48
  -6  -4   2    8.87    0.47
  -6   4   2    9.05    0.51
   6   4  -2    9.02    0.51
  -5  -4   2    0.53    0.17
  -5  -4   2    0.32    0.12
   5  -4  -2    0.22    0.14
   5   4  -2    0.18    0.15
   5   4  -2    0.33    0.15
  -5   4   2    0.30    0.17
  -4  -4   2    6.01    0.32
   4  -4  -2    5.76    0.32
  -4  -4   2    5.69    0.26
   4   4  -2    4.83    0.30
   4   4  -2    5.76    0.33
  -4   4   2    5.65    0.33
   3  -4  -2   38.14    0.76
  -3  -4   2   38.06    0.74
   3  -4  -2   38.05    0.68
  -3  -4   2   37.65    0.65
   3   4  -2   37.39    0.75
  -3   4   2   36.74    0.68
  -3   4   2   36.52    0.73
   3   4  -2   36.87    0.75
   2  -4  -2   21.02    0.47
   2  -4  -2   21.23    0.46
  -2  -4   2   20.86    0.47
  -2  -4   2   20.82    0.43
   2   4  -2   20.79    0.45
  -2   4   2   21.19    0.49
   2   4  -2   20.58    0.51
  -2   4   2   21.21    0.46
  -1  -4   2    3.82    0.20
  -1  -4   2    3.69    0.20
   1  -4  -2    3.73    0.18
   1  -4  -2    3.69    0.20
  -1   4   2    4.01    0.24
  -1   4   2    4.01    0.17
   1   4  -2    3.66    0.26
   0  -4  -2   24.77    0.48
   0  -4   2   25.90    0.48
   0   4   2   26.04    0.34
   0   4  -2   24.77    0.52
   0   4   2   25.56    0.36
   0   4   2   25.64    0.53
   1  -4   2    3.54    0.14
   1  -4   2    3.41    0.21
  -1  -4  -2    3.51    0.14
  -1  -4  -2    3.82    0.23
  -1   4  -2    3.65    0.22
  -1   4  -2    3.68    0.20
  -1   4  -2    3.77    0.21
   1   4   2    3.08    0.23
  -2  -4  -2    3.89    0.19
   2  -4   2    4.08    0.23
   2  -4   2    4.00    0.20
  -2  -4  -2    3.82    0.23
  -2   4  -2    4.02    0.22
   2   4   2    4.21    0.24
  -2   4  -2    4.22    0.24
   2   4   2    4.45    0.25
  -3  -4  -2   16.43    0.46
   3  -4   2   15.60    0.44
  -3  -4  -2   16.03    0.42
  -3   4  -2   15.91    0.35
  -3   4  -2   14.91    0.47
   3   4   2   16.06    0.43
   3   4   2   15.71    0.49
  -4  -4  -2   -0.05    0.09
   4  -4   2    0.01    0.09
  -4  -4  -2    0.09    0.10
   4   4   2   -0.06    0.09
   4   4   2    0.14    0.12
  -4   4  -2   -0.08    0.11
   5  -4   2    2.53    0.29
  -5  -4  -2    2.43    0.26
  -5  -4  -2    1.98    0.24
  -5   4  -2    2.26    0.29
   5   4   2    2.40    0.30
   6  -4   2   19.53    0.71
  -6  -4  -2   19.66    0.65
  -6  -4  -2   19.62    0.67
  -6   4  -2   17.89    0.71
   6   4   2   18.46    0.73
  -7  -4  -2    5.60    0.43
  -7  -4  -2    6.19    0.41
   7  -4   2    5.83    0.51
  -7   4  -2    5.16    0.49
   7   4   2    6.36    0.49
  -7  -5   2    0.28    0.20
   7  -5  -2    0.45    0.21
  -7   5   2    0.19    0.22
   7   5  -2    0.53    0.24
   6  -5  -2   12.56    0.58
  -6  -5   2   12.37    0.55
  -6   5   2   11.53    0.58
   6   5  -2   11.58    0.57
  -5  -5   2    0.07    0.13
   5  -5  -2    0.06    0.13
  -5  -5   2    0.26    0.12
   5   5  -2    0.07    0.14
   5   5  -2    0.03    0.13
  -5   5   2    0.06    0.15
  -4  -5   2    0.05    0.11
   4  -5  -2   -0.02    0.09
   4  -5  -2    0.02    0.09
  -4  -5   2   -0.04    0.09
  -4   5   2   -0.17    0.10
  -4   5   2   -0.01    0.12
   4   5  -2   -0.04    0.11
   4   5  -2   -0.11    0.11
  -3  -5   2    0.13    0.10
   3  -5  -2    0.09    0.09
  -3  -5   2    0.01    0.10
   3  -5  -2    0.11    0.09
  -3   5   2    0.27    0.12
   3   5  -2    0.20    0.13
  -3   5   2    0.26    0.11
   3   5  -2    0.07    0.10
  -2  -5   2    0.82    0.13
  -2  -5   2    0.70    0.13
   2  -5  -2    0.83    0.12
   2  -5  -2    0.91    0.13
   2   5  -2    0.57    0.15
  -2   5   2    0.92    0.15
  -2   5   2    0.65    0.12
   2   5  -2    0.83    0.12
   1  -5  -2    4.11    0.23
   1  -5  -2    4.28    0.20
  -1  -5   2    4.23    0.22
   1   5  -2    4.38    0.28
  -1   5   2    4.35    0.19
  -1   5   2    3.87    0.26
   1   5  -2    3.83    0.15
   0  -5  -2    0.20    0.09
   0  -5   2    0.49    0.10
   0   5   2    0.13    0.12
   0   5  -2    0.30    0.13
  -1  -5  -2    0.28    0.10
   1  -5   2    0.27    0.06
   1  -5   2    0.36    0.10
  -1   5  -2    0.31    0.10
  -1   5  -2    0.26    0.09
   1   5   2    0.25    0.12
  -1   5  -2    0.36    0.12
   2  -5   2    1.59    0.18
  -2  -5  -2    1.94    0.15
   2  -5   2    1.66    0.15
  -2  -5  -2    1.98    0.20
  -2   5  -2    1.62    0.17
  -2   5  -2    1.54    0.18
   2   5   2    1.40    0.18
   2   5   2    2.08    0.20
   3  -5   2    0.25    0.11
   3  -5   2    0.31    0.10
  -3  -5  -2    0.30    0.12
  -3  -5  -2    0.40    0.11
  -3   5  -2    0.23    0.10
   3   5   2    0.38    0.13
  -3   5  -2    0.44    0.13
   3   5   2    0.22    0.12
   4  -5   2   10.86    0.43
  -4  -5  -2   10.81    0.40
  -4  -5  -2   10.56    0.42
  -4   5  -2   10.89    0.46
  -4   5  -2   11.02    0.32
   4   5   2   11.02    0.47
   4   5   2   10.99    0.41
  -5  -5  -2    1.49    0.23
   5  -5   2    1.24    0.22
  -5  -5  -2    1.66    0.23
  -5   5  -2    1.41    0.25
   5   5   2    1.68    0.26
  -6  -5  -2    0.61    0.18
  -6  -5  -2    0.67    0.20
   6  -5   2    0.81    0.21
  -6   5  -2    0.33    0.20
   6   5   2    0.78    0.24
  -7  -5  -2    0.11    0.17
  -7  -5  -2    0.14    0.17
   7  -5   2    0.19    0.18
  -7   5  -2    0.10    0.20
   7   5   2    0.01    0.19
   7  -6  -2    0.00    0.17
  -7  -6   2    0.22    0.18
   7   6  -2   -0.13    0.17
  -7   6   2    0.09    0.22
   6  -6  -2    3.38    0.37
  -6  -6   2    3.47    0.36
  -6   6   2    3.10    0.37
   6   6  -2    2.98    0.36
   5  -6  -2    3.29    0.33
  -5  -6   2    3.99    0.28
  -5  -6   2    4.04    0.35
   5   6  -2    3.97    0.36
   5   6  -2    4.37    0.34
  -5   6   2    3.44    0.35
  -4  -6   2    1.09    0.17
   4  -6  -2    1.27    0.19
   4  -6  -2    1.17    0.19
  -4  -6   2    1.31    0.20
  -4   6   2    1.07    0.21
   4   6  -2    1.01    0.19
   4   6  -2    1.33    0.23
  -4   6   2    1.22    0.18
   3  -6  -2    4.09    0.26
  -3  -6   2    4.68    0.26
   3  -6  -2    3.76    0.25
  -3  -6   2    4.29    0.27
   3   6  -2    4.54    0.32
   3   6  -2    4.19    0.25
  -3   6   2    4.52    0.27
  -3   6   2    4.20    0.28
   2  -6  -2    0.60    0.11
   2  -6  -2    0.55    0.12
  -2  -6   2    0.84    0.14
  -2  -6   2    0.75    0.13
   2   6  -2    0.64    0.16
   2   6  -2    0.34    0.10
  -2   6   2    0.36    0.11
  -2   6   2    0.24    0.13
  -1  -6   2    1.99    0.18
   1  -6  -2    2.00    0.16
   1  -6  -2    2.24    0.20
  -1   6   2    2.03    0.21
  -1   6   2    2.16    0.16
   1   6  -2    1.92    0.22
   0  -6  -2    1.35    0.16
   0  -6   2    1.21    0.15
   0   6  -2    1.18    0.18
   0   6   2    1.53    0.12
   0   6   2    1.65    0.20
  -1  -6  -2    7.56    0.32
   1  -6   2    7.73    0.19
   1  -6   2    7.77    0.32
  -1   6  -2    7.60    0.34
   1   6   2    7.50    0.36
  -1   6  -2    6.54    0.30
  -1   6  -2    6.78    0.28
  -2  -6  -2    3.48    0.19
   2  -6   2    3.58    0.18
   2  -6   2    3.48    0.25
  -2  -6  -2    3.81    0.25
   2   6   2    2.74    0.21
   2   6   2    3.63    0.28
  -2   6  -2    3.42    0.25
  -2   6  -2    3.14    0.24
   3  -6   2    6.48    0.34
  -3  -6  -2    5.95    0.32
  -3  -6  -2    6.61    0.28
   3  -6   2    6.78    0.30
   3   6   2    6.07    0.33
   3   6   2    6.53    0.35
  -3   6  -2    6.24    0.29
  -3   6  -2    6.33    0.34
  -4  -6  -2    1.73    0.20
  -4  -6  -2    1.59    0.22
   4  -6   2    1.85    0.22
  -4   6  -2    1.68    0.24
   4   6   2    1.87    0.22
   4   6   2    2.12    0.27
  -5  -6  -2    0.35    0.15
   5  -6   2    0.67    0.18
  -5  -6  -2    0.49    0.15
  -5   6  -2    0.36    0.19
   5   6   2    0.40    0.19
  -6  -6  -2    2.71    0.31
   6  -6   2    3.48    0.36
  -6  -6  -2    2.34    0.30
  -6   6  -2    2.86    0.37
   6   6   2    2.66    0.37
  -7  -6  -2    5.48    0.46
  -7  -6  -2    5.62    0.42
   7  -6   2    6.31    0.46
  -7   6  -2    5.80    0.55
   7   6   2    6.58    0.52
  -7  -7   2    0.92    0.26
   7  -7  -2    0.67    0.24
  -7   7   2    1.01    0.30
   7   7  -2    0.24    0.23
   6  -7  -2    0.20    0.16
  -6  -7   2    0.16    0.16
  -6   7   2    0.33    0.21
   6   7  -2    0.50    0.22
  -5  -7   2    0.27    0.14
  -5  -7   2    0.57    0.18
   5  -7  -2    0.60    0.18
  -5   7   2    0.50    0.20
   5   7  -2    0.72    0.21
   5   7  -2    0.53    0.19
  -4  -7   2    0.27    0.13
   4  -7  -2    0.22    0.11
   4  -7  -2    0.42    0.14
  -4  -7   2    0.27    0.14
   4   7  -2    0.18    0.14
   4   7  -2    0.10    0.15
  -4   7   2    0.14    0.14
  -4   7   2    0.31    0.15
   3  -7  -2   19.78    0.54
  -3  -7   2   21.00    0.55
  -3  -7   2   19.12    0.54
   3  -7  -2   19.77    0.57
   3   7  -2   18.75    0.62
   3   7  -2   19.49    0.53
  -3   7   2   19.35    0.57
  -3   7   2   19.08    0.55
   2  -7  -2    8.17    0.35
   2  -7  -2    8.37    0.31
  -2  -7   2    7.96    0.33
   2   7  -2    7.99    0.29
   2   7  -2    8.85    0.42
  -2   7   2    8.77    0.32
  -2   7   2    8.16    0.39
  -1  -7   2    5.62    0.29
   1  -7  -2    6.78    0.32
   1  -7  -2    6.22    0.25
  -1   7   2    6.78    0.25
  -1   7   2    6.26    0.34
   1   7  -2    5.96    0.35
   0  -7   2   44.29    0.83
   0  -7  -2   45.81    0.85
   0   7   2   43.93    0.63
   0   7   2   44.83    0.66
   0   7   2   44.42    0.90
   0   7  -2   44.57    0.89
   1  -7   2    0.66    0.13
  -1  -7  -2    0.76    0.15
   1  -7   2    0.78    0.08
   1   7   2    0.42    0.15
  -1   7  -2    0.76    0.14
  -1   7  -2    0.44    0.15
  -1   7  -2    0.76    0.15
   2  -7   2    6.66    0.33
  -2  -7  -2    6.43    0.24
   2  -7   2    6.17    0.23
  -2  -7  -2    5.54    0.31
   2   7   2    6.05    0.36
  -2   7  -2    5.79    0.32
  -2   7  -2    6.27    0.32
   3  -7   2    2.87    0.21
  -3  -7  -2    2.72    0.22
   3  -7   2    2.54    0.26
  -3  -7  -2    3.06    0.28
   3   7   2    3.03    0.28
  -3   7  -2    2.94    0.28
  -3   7  -2    2.74    0.24
   3   7   2    3.04    0.29
   4  -7   2   16.13    0.57
  -4  -7  -2   15.83    0.56
  -4  -7  -2   16.65    0.51
   4  -7   2   16.46    0.52
   4   7   2   15.12    0.58
   4   7   2   15.86    0.55
  -4   7  -2   17.17    0.60
   5  -7   2    3.28    0.32
  -5  -7  -2    2.79    0.31
  -5  -7  -2    2.97    0.30
  -5   7  -2    3.44    0.38
   5   7   2    3.04    0.36
  -6  -7  -2    1.03    0.22
   6  -7   2    0.92    0.23
  -6  -7  -2    1.26    0.24
   6   7   2    1.25    0.30
  -6   7  -2    1.08    0.29
   7  -7   2   -0.11    0.16
   7   7   2    0.22    0.24
  -7   7  -2    0.29    0.24
  -7  -8   2    0.98    0.26
   7  -8  -2    0.17    0.20
   7   8  -2    0.71    0.27
  -7   8   2    0.81    0.29
  -6  -8   2    0.38    0.18
   6  -8  -2    0.29    0.18
  -6   8   2    0.64    0.24
   6   8  -2    0.52    0.22
  -5  -8   2    0.60    0.19
   5  -8  -2    0.91    0.19
   5  -8  -2    0.93    0.21
  -5  -8   2    1.06    0.20
  -5   8   2    1.19    0.25
   5   8  -2    0.79    0.22
   5   8  -2    0.96    0.25
  -4  -8   2    5.74    0.35
   4  -8  -2    6.84    0.37
  -4  -8   2    6.04    0.35
   4  -8  -2    6.01    0.35
   4   8  -2    5.97    0.43
  -4   8   2    5.61    0.37
   4   8  -2    6.45    0.36
  -4   8   2    6.24    0.37
   3  -8  -2   15.22    0.52
  -3  -8   2   14.93    0.50
   3  -8  -2   14.53    0.47
  -3  -8   2   14.55    0.49
   3   8  -2   16.13    0.60
   3   8  -2   14.80    0.47
  -3   8   2   14.27    0.48
  -3   8   2   14.91    0.53
   2  -8  -2    8.86    0.39
   2  -8  -2    8.60    0.32
  -2  -8   2    8.66    0.37
   2   8  -2    7.74    0.29
   2   8  -2    7.68    0.43
  -2   8   2    8.66    0.41
  -2   8   2    8.30    0.33
  -1  -8   2    1.08    0.17
   1  -8  -2    1.19    0.14
   1  -8  -2    1.08    0.17
   1   8  -2    1.13    0.21
  -1   8   2    1.29    0.21
  -1   8   2    1.34    0.15
   0  -8  -2    1.62    0.20
   0  -8   2    1.91    0.21
   0   8   2    1.60    0.23
   0   8   2    1.96    0.15
   0   8  -2    1.63    0.23
   0   8   2    1.69    0.15
   1  -8   2    2.46    0.12
   1  -8   2    2.04    0.23
  -1  -8  -2    2.91    0.26
   1   8   2    2.18    0.26
  -1   8  -2    2.32    0.23
  -1   8  -2    2.34    0.22
  -1   8  -2    2.26    0.25
   2  -8   2    1.55    0.21
   2  -8   2    1.56    0.14
  -2  -8  -2    1.71    0.23
  -2   8  -2    1.24    0.19
  -2   8  -2    1.44    0.21
   2   8   2    1.48    0.23
  -3  -8  -2    0.06    0.12
   3  -8   2    0.00    0.11
  -3  -8  -2    0.05    0.10
   3  -8   2    0.13    0.09
   3   8   2    0.08    0.15
   3   8   2    0.24    0.14
  -3   8  -2    0.38    0.15
  -3   8  -2    0.28    0.15
   4  -8   2    3.07    0.27
  -4  -8  -2    2.92    0.30
   4  -8   2    3.22    0.32
  -4  -8  -2    3.53    0.29
  -4   8  -2    3.33    0.33
   4   8   2    2.71    0.31
   4   8   2    3.34    0.34
  -5  -8  -2    0.01    0.14
   5  -8   2    0.17    0.12
  -5  -8  -2   -0.04    0.11
   5   8   2   -0.14    0.16
   5   8   2    0.17    0.18
  -5   8  -2   -0.11    0.17
  -6  -8  -2    1.08    0.24
   6  -8   2    1.41    0.26
   6   8   2    1.58    0.32
  -6   8  -2    1.05    0.29
  -6  -9   2    0.67    0.22
   6  -9  -2    0.71    0.20
   6   9  -2    0.82    0.26
  -6   9   2    0.33    0.22
  -5  -9   2    1.53    0.24
   5  -9  -2    2.00    0.28
  -5  -9   2    1.78    0.26
   5  -9  -2    1.60    0.24
  -5   9   2    1.60    0.28
   5   9  -2    1.49    0.25
   5   9  -2    1.88    0.32
  -4  -9   2    0.86    0.19
   4  -9  -2    0.95    0.18
  -4  -9   2    0.91    0.20
   4  -9  -2    0.79    0.18
   4   9  -2    1.15    0.21
  -4   9   2    0.68    0.20
   4   9  -2    1.43    0.29
  -4   9   2    0.80    0.19
  -3  -9   2    3.00    0.29
   3  -9  -2    2.86    0.25
   3  -9  -2    2.52    0.27
   3   9  -2    2.16    0.24
  -3   9   2    2.95    0.31
   3   9  -2    2.96    0.35
  -3   9   2    2.88    0.27
  -2  -9   2    4.08    0.30
   2  -9  -2    4.41    0.31
   2  -9  -2    4.81    0.26
  -2   9   2    4.20    0.27
  -2   9   2    3.85    0.34
   2   9  -2    5.09    0.40
   1  -9  -2    4.33    0.29
  -1  -9   2    3.88    0.29
   1  -9  -2    3.52    0.22
   1   9  -2    4.18    0.36
  -1   9   2    3.80    0.34
  -1   9   2    4.26    0.24
   0  -9   2   38.44    0.85
   0  -9  -2   39.17    0.70
   0  -9  -2   38.02    0.85
   0   9   2   38.02    0.92
   0   9  -2   37.69    0.91
   0   9   2   38.30    0.63
   0   9   2   38.48    0.67
   1  -9   2   15.58    0.53
  -1  -9  -2   17.24    0.56
  -1   9  -2   16.41    0.48
  -1   9  -2   15.93    0.57
   1   9   2   15.60    0.59
  -1   9  -2   16.55    0.51
   2  -9   2    5.38    0.35
  -2  -9  -2    6.12    0.36
  -2   9  -2    5.89    0.34
  -2   9  -2    5.77    0.36
   2   9   2    5.10    0.39
  -3  -9  -2    2.39    0.22
  -3  -9  -2    2.12    0.27
   3  -9   2    1.79    0.25
  -3   9  -2    2.82    0.29
   3   9   2    2.38    0.31
  -3   9  -2    2.66    0.28
  -4  -9  -2    8.62    0.46
   4  -9   2    8.27    0.45
   4   9   2    8.37    0.49
  -4   9  -2    7.77    0.45
   4   9   2    7.92    0.45
  -5  -9  -2   13.65    0.59
   5   9   2   14.47    0.62
  -5   9  -2   13.95    0.63
   5   9   2   13.97    0.64
  -6  -9  -2    0.97    0.24
  -6   9  -2    1.00    0.30
   6   9   2    1.05    0.30
  -6 -10   2    2.60    0.34
  -6  10   2    2.14    0.35
   5 -10  -2    0.34    0.18
  -5 -10   2    0.13    0.17
  -5 -10   2    0.27    0.18
  -5  10   2    0.37    0.19
   5  10  -2    0.22    0.21
  -4 -10   2   26.42    0.75
   4 -10  -2   25.83    0.79
  -4 -10   2   26.94    0.77
   4 -10  -2   27.02    0.74
   4  10  -2   26.34    0.88
  -4  10   2   26.74    0.78
   3 -10  -2    9.09    0.45
  -3 -10   2    8.17    0.42
   3 -10  -2    9.05    0.39
  -3  10   2    8.37    0.41
   3  10  -2    9.37    0.54
  -3  10   2    8.51    0.47
   2 -10  -2    2.18    0.26
   2 -10  -2    2.57    0.23
  -2 -10   2    2.67    0.28
  -2  10   2    2.65    0.31
  -2  10   2    2.30    0.24
   2  10  -2    2.16    0.32
  -1 -10   2   -0.03    0.11
   1 -10  -2    0.09    0.12
   1 -10  -2    0.06    0.08
  -1  10   2    0.23    0.11
  -1  10   2   -0.02    0.15
   1  10  -2   -0.02    0.17
   0 -10  -2    6.13    0.27
   0 -10   2    5.46    0.35
   0 -10  -2    5.09    0.34
   0  10   2    5.98    0.27
   0  10   2    5.20    0.39
   0  10  -2    6.11    0.43
   0  10   2    5.44    0.25
  -1 -10  -2    5.48    0.36
   1 -10   2    5.71    0.35
  -1  10  -2    5.71    0.34
   1  10   2    5.76    0.41
  -1  10  -2    6.00    0.33
  -1  10  -2    5.71    0.40
  -2 -10  -2    4.03    0.36
   2 -10   2    3.74    0.35
   2  10   2    2.95    0.35
  -2  10  -2    3.74    0.32
  -2  10  -2    3.58    0.34
   3 -10   2    9.50    0.48
  -3 -10  -2   10.35    0.49
  -3  10  -2    9.01    0.45
   3  10   2    9.13    0.53
  -3  10  -2    9.18    0.46
  -4 -10  -2    1.34    0.25
   4 -10   2    1.16    0.24
   4  10   2    1.32    0.29
  -4  10  -2    1.34    0.25
  -5 -10  -2    0.04    0.17
  -5  10  -2    0.08    0.20
   5  10   2   -0.05    0.20
   5  10   2    0.35    0.20
  -6 -10  -2    6.81    0.48
   6  10   2    7.07    0.53
  -6  10  -2    6.68    0.58
   5 -11  -2    0.96    0.22
  -5 -11   2    0.39    0.20
  -5 -11   2    0.30    0.19
  -5  11   2    0.09    0.21
   5  11  -2    0.28    0.24
  -4 -11   2    1.06    0.23
   4 -11  -2    0.84    0.21
  -4  11   2    0.91    0.23
  -4  11   2    1.34    0.25
   4  11  -2    0.66    0.26
   3 -11  -2    0.07    0.14
  -3 -11   2    0.08    0.14
   3  11  -2   -0.36    0.18
  -3  11   2   -0.05    0.15
  -3  11   2    0.21    0.17
  -2 -11   2    4.06    0.36
   2 -11  -2    2.89    0.31
  -2  11   2    4.39    0.41
  -2  11   2    3.76    0.28
   2  11  -2    3.94    0.41
   1 -11  -2    0.68    0.19
  -1 -11   2    1.25    0.22
   1  11  -2    0.80    0.25
  -1  11   2    0.68    0.22
  -1  11   2    1.24    0.17
   0 -11   2   31.03    0.84
   0 -11  -2   31.81    0.86
   0  11   2   31.43    0.91
   0  11  -2   31.98    0.91
   1 -11   2    0.11    0.13
  -1 -11  -2    0.12    0.14
  -1  11  -2    0.23    0.18
  -1  11  -2   -0.08    0.12
  -1  11  -2    0.16    0.14
   1  11   2   -0.06    0.17
  -2 -11  -2    1.69    0.26
   2 -11   2    2.23    0.29
  -2  11  -2    2.37    0.31
   2  11   2    1.97    0.32
  -2  11  -2    2.29    0.28
   3 -11   2    6.02    0.42
  -3 -11  -2    6.46    0.43
   3  11   2    6.06    0.48
  -3  11  -2    7.20    0.42
  -3  11  -2    6.23    0.42
   4 -11   2    0.07    0.15
  -4 -11  -2    0.08    0.16
  -4  11  -2   -0.04    0.16
   4  11   2    0.14    0.20
   5 -11   2    2.09    0.33
  -5 -11  -2    2.58    0.34
  -5  11  -2    2.20    0.34
   5  11   2    3.31    0.41
  -5 -12   2   -0.11    0.16
   5 -12  -2    0.12    0.16
   5  12  -2   -0.07    0.25
  -5  12   2   -0.14    0.18
   4 -12  -2    2.06    0.30
  -4 -12   2    2.30    0.32
   4  12  -2    2.00    0.37
  -4  12   2    2.30    0.34
  -4  12   2    2.00    0.32
  -3 -12   2    2.86    0.33
   3 -12  -2    3.18    0.34
  -3  12   2    3.49    0.34
   3  12  -2    3.75    0.46
  -3  12   2    3.30    0.38
  -2 -12   2    5.56    0.41
   2 -12  -2    5.18    0.39
  -2  12   2    5.58    0.44
   2  12  -2    5.40    0.50
  -1 -12   2    0.98    0.22
   1 -12  -2    1.50    0.25
   1  12  -2    1.13    0.30
  -1  12   2    1.37    0.28
   0 -12  -2    0.85    0.22
   0 -12   2    0.99    0.22
   0  12   2    1.04    0.27
   0  12  -2    0.68    0.24
   1 -12   2    8.81    0.48
  -1 -12  -2    8.94    0.49
  -1  12  -2    8.68    0.52
   1  12   2    7.76    0.52
  -1  12  -2    7.92    0.43
  -1  12  -2    9.32    0.43
  -2 -12  -2    3.10    0.35
   2 -12   2    3.08    0.35
  -2  12  -2    2.73    0.32
   2  12   2    2.80    0.39
  -2  12  -2    3.21    0.38
   3 -12   2    2.51    0.34
  -3 -12  -2    2.20    0.32
  -3  12  -2    2.50    0.32
   3  12   2    2.93    0.38
  -3  12  -2    2.44    0.31
  -4 -12  -2    0.36    0.19
   4 -12   2    0.16    0.17
  -4  12  -2    0.07    0.19
   4  12   2    0.27    0.21
   5 -12   2    0.25    0.19
  -5 -12  -2    0.30    0.20
  -5  12  -2    0.00    0.20
   5  12   2    0.24    0.23
   4 -13  -2    1.13    0.25
  -4 -13   2    1.48    0.29
  -4  13   2    0.96    0.28
   4  13  -2    1.09    0.34
  -3 -13   2    0.52    0.21
   3 -13  -2    1.37    0.26
   3  13  -2    0.86    0.31
  -3  13   2    0.54    0.24
  -2 -13   2    1.85    0.29
   2 -13  -2    2.23    0.31
  -2  13   2    1.65    0.32
   2  13  -2    1.73    0.35
  -1 -13   2    0.43    0.19
   1 -13  -2    0.23    0.18
   1  13  -2    0.58    0.26
  -1  13   2    0.55    0.24
   0 -13  -2    4.22    0.40
   0 -13   2    4.23    0.40
   0  13  -2    4.36    0.37
   0  13   2    4.02    0.45
   0  13  -2    4.89    0.34
   0  13  -2    3.74    0.44
  -1 -13  -2    4.68    0.44
   1 -13   2    4.89    0.43
   1  13   2    5.05    0.50
  -1  13  -2    5.95    0.38
  -1  13  -2    5.57    0.51
  -1  13  -2    5.26    0.39
   2 -13   2    1.04    0.25
  -2 -13  -2    1.12    0.26
   2  13   2    0.66    0.27
  -2  13  -2    0.90    0.27
  -2  13  -2    0.68    0.20
   3 -13   2    6.16    0.46
  -3 -13  -2    6.33    0.47
  -3  13  -2    5.02    0.43
   3  13   2    5.31    0.53
  -3  13  -2    5.73    0.49
   4 -13   2    0.14    0.18
  -4 -13  -2    0.38    0.22
  -4  13  -2    0.19    0.21
   4  13   2    0.29    0.27
  -3 -14   2    1.47    0.29
   3 -14  -2    1.19    0.28
   3  14  -2    1.87    0.39
  -3  14   2    1.98    0.36
  -2 -14   2    4.89    0.45
   2 -14  -2    4.50    0.43
   2  14  -2    3.54    0.46
  -2  14   2    4.07    0.46
   1 -14  -2    2.26    0.33
  -1 -14   2    2.01    0.31
   1  14  -2    1.73    0.36
  -1  14   2    2.21    0.36
   0 -14  -2    3.07    0.36
   0 -14   2    3.71    0.40
   0  14  -2    3.19    0.43
   0  14   2    2.79    0.41
  -1 -14  -2    0.24    0.19
   1 -14   2    0.48    0.20
   1  14   2    0.65    0.27
  -1  14  -2    0.00    0.17
  -1  14  -2    0.09    0.22
  -2 -14  -2   -0.01    0.17
   2 -14   2   -0.23    0.13
   2  14   2    0.03    0.23
  -2  14  -2   -0.07    0.17
  -2  14  -2    0.02    0.22
  -3 -14  -2    0.28    0.21
   3 -14   2    0.06    0.17
  -3  14  -2    0.19    0.22
   3  14   2    0.04    0.25
  -3  14  -2   -0.10    0.18
   2 -15  -2    0.06    0.18
  -2 -15   2    0.20    0.21
   2  15  -2    0.33    0.30
  -2  15   2    0.52    0.26
  -1 -15   2    0.68    0.24
   1 -15  -2    0.52    0.24
  -1  15   2    0.41    0.27
   1  15  -2    0.63    0.31
   0 -15   2    0.37    0.21
   0 -15  -2    0.24    0.19
   0  15  -2   -0.37    0.22
   0  15   2    0.25    0.24
   1 -15   2    0.02    0.18
  -1 -15  -2    0.00    0.16
  -1  15  -2    0.31    0.26
   1  15   2   -0.01    0.25
  -2 -15  -2    0.76    0.25
   2 -15   2    0.82    0.26
  -2  15  -2    1.27    0.33
   2  15   2    1.73    0.39
   8   0  -3    0.33    0.24
  -8   0   3   -0.13    0.17
  -7   0   3    0.08    0.17
   7   0  -3   -0.26    0.15
   6   0  -3    0.03    0.16
  -6   0   3    0.20    0.16
   5   0  -3    0.13    0.10
   5   0  -3    0.15    0.12
  -5   0   3   -0.08    0.08
  -5   0   3   -0.06    0.12
  -4   0   3    0.07    0.10
   4   0  -3   -0.05    0.10
  -4   0   3   -0.10    0.06
  -3   0   3    0.08    0.10
   3   0  -3   -0.02    0.08
  -2   0   3    0.02    0.08
   2   0  -3    0.06    0.08
   1   0  -3    0.02    0.06
  -1   0   3   -0.11    0.06
  -1   0  -3    0.02    0.06
   1   0   3    0.00    0.07
  -2   0  -3    0.06    0.08
   2   0   3   -0.06    0.07
   3   0   3   -0.09    0.08
  -3   0  -3    0.00    0.09
   4   0   3   -0.08    0.08
  -4   0  -3   -0.04    0.10
   5   0   3    0.05    0.12
  -5   0  -3    0.01    0.12
   6   0   3   -0.09    0.14
  -6   0  -3   -0.03    0.13
  -6   0  -3   -0.13    0.13
  -7   0  -3    0.15    0.17
   7   0   3    0.19    0.18
  -7   0  -3   -0.01    0.16
   8  -1  -3   -0.07    0.21
  -8  -1   3   -0.04    0.19
   8   1  -3   -0.03    0.20
  -8   1   3    0.03    0.21
   7  -1  -3   -0.11    0.16
  -7  -1   3    0.12    0.18
  -7   1   3    0.08    0.18
   7   1  -3    0.27    0.21
  -6  -1   3    1.26    0.25
   6  -1  -3    2.01    0.30
  -6   1   3    1.89    0.28
   6   1  -3    2.14    0.32
  -5  -1   3    0.95    0.19
  -5  -1   3    0.99    0.13
   5  -1  -3    0.90    0.20
   5   1  -3    1.10    0.22
  -5   1   3    0.60    0.18
   5   1  -3    1.07    0.16
   4  -1  -3   29.40    0.73
  -4  -1   3   29.68    0.70
  -4  -1   3   29.89    0.52
   4   1  -3   29.20    0.63
  -4   1   3   29.83    0.70
   4   1  -3   29.91    0.73
  -3  -1   3    0.12    0.10
  -3  -1   3    0.16    0.06
   3  -1  -3    0.11    0.10
   3   1  -3    0.22    0.12
  -3   1   3    0.12    0.10
  -2  -1   3    7.00    0.25
  -2  -1   3    6.39    0.14
   2  -1  -3    6.13    0.24
   2   1  -3    5.85    0.24
  -2   1   3    6.42    0.24
   1  -1  -3   20.10    0.38
  -1  -1   3   20.49    0.27
  -1  -1   3   21.23    0.38
   1  -1  -3   20.39    0.28
  -1   1   3   20.07    0.40
  -1   1   3   21.12    0.35
   1   1  -3   20.18    0.36
   0  -1  -3    1.36    0.10
   0   1   3    1.13    0.11
  -1  -1  -3   58.23    0.79
  -1  -1  -3   58.72    0.71
   1  -1   3   58.42    0.77
   1   1   3   59.39    0.83
  -1   1  -3   57.87    0.74
  -1   1  -3   57.45    0.70
   1   1   3   57.29    0.73
  -1   1  -3   58.00    0.78
  -2  -1  -3    0.00    0.07
   2  -1   3    0.01    0.07
   2   1   3   -0.01    0.05
   2   1   3    0.11    0.08
  -2   1  -3    0.00    0.08
  -3  -1  -3    0.01    0.09
   3  -1   3    0.00    0.09
  -3   1  -3   -0.04    0.09
   3   1   3    0.11    0.09
  -4  -1  -3   10.60    0.41
   4  -1   3    9.98    0.42
  -4  -1  -3   10.22    0.40
  -4   1  -3   10.70    0.43
   4   1   3    9.96    0.42
  -5  -1  -3    0.79    0.18
  -5  -1  -3    1.20    0.21
   5  -1   3    0.92    0.20
  -5   1  -3    0.85    0.20
   5   1   3    0.94    0.20
  -6  -1  -3    0.39    0.17
   6  -1   3    0.46    0.19
  -6  -1  -3    0.19    0.16
   6   1   3    0.18    0.17
  -6   1  -3    0.12    0.17
  -7  -1  -3    0.38    0.19
   7  -1   3    0.24    0.20
  -7  -1  -3    0.26    0.20
   7   1   3    0.34    0.20
  -7   1  -3    0.35    0.21
  -7   1  -3    0.50    0.19
   8  -2  -3    1.21    0.32
  -8  -2   3    1.22    0.30
   8   2  -3    1.38    0.32
  -8   2   3    1.34    0.32
   7  -2  -3    0.01    0.17
  -7  -2   3    0.16    0.19
   7   2  -3    0.14    0.20
  -7   2   3    0.14    0.19
  -6  -2   3    3.81    0.37
   6  -2  -3    4.05    0.40
  -6   2   3    3.85    0.37
   6   2  -3    3.85    0.41
  -5  -2   3   21.86    0.49
  -5  -2   3   21.17    0.65
   5  -2  -3   20.86    0.68
   5   2  -3   20.82    0.68
  -5   2   3   21.04    0.65
   5   2  -3   21.34    0.58
  -4  -2   3    1.28    0.19
   4  -2  -3    0.87    0.17
  -4  -2   3    0.80    0.11
   4   2  -3    0.92    0.18
   4   2  -3    0.88    0.15
  -4   2   3    0.95    0.17
   3  -2  -3    2.38    0.21
  -3  -2   3    2.50    0.14
  -3  -2   3    2.56    0.21
   3   2  -3    2.47    0.20
  -3   2   3    2.46    0.21
   3   2  -3    2.67    0.23
   2  -2  -3    5.03    0.23
  -2  -2   3    5.47    0.16
  -2  -2   3    5.56    0.24
   2  -2  -3    5.45    0.18
   2   2  -3    5.88    0.24
   2   2  -3    4.93    0.27
  -2   2   3    5.58    0.23
  -2   2   3    4.77    0.24
  -1  -2   3    2.50    0.16
   1  -2  -3    2.37    0.16
  -1  -2   3    2.14    0.12
   1  -2  -3    2.14    0.13
   1   2  -3    2.11    0.17
  -1   2   3    2.13    0.13
   1   2  -3    2.27    0.13
  -1   2   3    2.11    0.16
   0  -2  -3   61.24    0.78
   0  -2   3   62.24    0.78
   0   2  -3   60.56    0.83
   0   2   3   61.48    0.84
  -1  -2  -3  139.89    1.62
  -1  -2  -3  144.48    1.48
   1  -2   3  140.57    1.58
  -1   2  -3  139.35    1.58
  -1   2  -3  139.44    1.55
   1   2   3  140.92    1.63
  -1   2  -3  140.10    1.63
   1   2   3  144.24    1.70
   2  -2   3   17.28    0.40
  -2  -2  -3   16.82    0.42
  -2  -2  -3   17.52    0.37
   2   2   3   17.19    0.44
   2   2   3   16.75    0.35
  -2   2  -3   17.54    0.43
  -3  -2  -3    0.07    0.09
  -3  -2  -3   -0.06    0.08
   3  -2   3    0.04    0.08
   3   2   3    0.03    0.06
   3   2   3   -0.01    0.10
  -3   2  -3    0.03    0.09
  -4  -2  -3   16.22    0.50
   4  -2   3   16.66    0.53
  -4  -2  -3   15.32    0.50
   4   2   3   15.87    0.55
  -4   2  -3   16.13    0.53
   5  -2   3    2.27    0.28
  -5  -2  -3    2.68    0.27
  -5  -2  -3    2.33    0.26
   5   2   3    2.60    0.31
  -5   2  -3    2.40    0.29
   6  -2   3    4.96    0.44
  -6  -2  -3    4.78    0.41
  -6  -2  -3    4.71    0.35
   6   2   3    3.69    0.40
  -6   2  -3    4.28    0.41
  -7  -2  -3    0.16    0.18
  -7  -2  -3    0.22    0.19
   7  -2   3    0.16    0.18
   7   2   3   -0.30    0.15
  -7   2  -3   -0.08    0.18
   8  -3  -3    0.09    0.21
  -8  -3   3    0.05    0.22
   8   3  -3   -0.04    0.21
  -8   3   3   -0.23    0.20
  -7  -3   3    0.40    0.20
   7  -3  -3   -0.13    0.15
  -7   3   3   -0.16    0.17
   7   3  -3    0.17    0.20
   6  -3  -3    0.51    0.19
  -6  -3   3    0.12    0.15
  -6   3   3    0.14    0.17
   6   3  -3    0.12    0.17
  -5  -3   3    0.10    0.14
  -5  -3   3    0.06    0.09
   5  -3  -3    0.06    0.13
  -5   3   3    0.08    0.14
   5   3  -3    0.16    0.12
   5   3  -3   -0.02    0.13
  -4  -3   3   16.82    0.39
  -4  -3   3   15.92    0.51
   4  -3  -3   16.76    0.54
   4   3  -3   16.05    0.50
  -4   3   3   17.17    0.54
   4   3  -3   15.95    0.53
  -3  -3   3    0.75    0.10
   3  -3  -3    0.75    0.14
   3  -3  -3    0.73    0.10
  -3  -3   3    0.71    0.14
  -3   3   3    1.03    0.15
   3   3  -3    0.70    0.15
  -3   3   3    0.77    0.15
   3   3  -3    0.69    0.14
  -2  -3   3    0.71    0.13
  -2  -3   3    0.70    0.09
   2  -3  -3    0.67    0.12
   2  -3  -3    0.52    0.09
  -2   3   3    0.49    0.11
   2   3  -3    0.67    0.13
   2   3  -3    0.57    0.12
  -2   3   3    0.63    0.12
  -1  -3   3   54.01    0.79
  -1  -3   3   53.30    0.71
   1  -3  -3   53.76    0.73
   1  -3  -3   55.26    0.81
   1   3  -3   56.03    0.70
  -1   3   3   53.20    0.83
   1   3  -3   55.47    0.86
  -1   3   3   55.17    0.70
   0  -3   3   28.03    0.48
   0  -3  -3   26.92    0.48
   0   3  -3   27.49    0.53
   0   3   3   28.26    0.53
   1  -3   3   84.12    1.00
  -1  -3  -3   86.60    0.92
   1  -3   3   84.62    1.11
  -1  -3  -3   85.01    1.11
  -1   3  -3   83.92    1.07
  -1   3  -3   84.87    1.12
  -1   3  -3   82.91    1.07
   1   3   3   83.52    1.12
   2  -3   3   20.28    0.44
  -2  -3  -3   20.39    0.48
  -2  -3  -3   20.66    0.40
   2   3   3   20.11    0.50
   2   3   3   20.63    0.44
  -2   3  -3   20.15    0.37
  -2   3  -3   19.98    0.49
  -3  -3  -3    3.70    0.24
   3  -3   3    4.00    0.24
  -3  -3  -3    3.55    0.22
  -3   3  -3    3.44    0.25
   3   3   3    4.13    0.27
  -4  -3  -3   32.66    0.75
   4  -3   3   33.29    0.77
  -4  -3  -3   31.98    0.71
   4   3   3   31.93    0.58
  -4   3  -3   34.02    0.80
   4   3   3   31.35    0.80
  -5  -3  -3    0.00    0.11
  -5  -3  -3   -0.04    0.11
   5  -3   3   -0.16    0.09
   5   3   3   -0.11    0.13
  -5   3  -3   -0.07    0.13
   6  -3   3    3.31    0.35
  -6  -3  -3    3.00    0.31
  -6  -3  -3    2.59    0.31
   6   3   3    2.51    0.36
  -6   3  -3    2.48    0.34
   7  -3   3    3.19    0.39
  -7  -3  -3    2.91    0.36
  -7  -3  -3    3.42    0.36
   7   3   3    2.44    0.37
  -7   3  -3    2.59    0.38
   7  -4  -3    5.43    0.52
  -7  -4   3    6.32    0.47
  -7   4   3    6.58    0.48
   7   4  -3    5.90    0.54
  -6  -4   3    0.14    0.16
   6  -4  -3    0.62    0.21
  -6   4   3    0.26    0.19
   6   4  -3    0.40    0.18
   5  -4  -3    6.38    0.39
  -5  -4   3    6.18    0.29
  -5  -4   3    6.43    0.38
  -5   4   3    6.58    0.40
   5   4  -3    6.01    0.39
   5   4  -3    5.84    0.37
  -4  -4   3    0.51    0.11
   4  -4  -3    1.06    0.18
  -4  -4   3    0.93    0.17
  -4   4   3    0.66    0.17
   4   4  -3    0.68    0.16
   4   4  -3    0.68    0.17
  -3  -4   3    0.52    0.10
   3  -4  -3    0.58    0.11
   3  -4  -3    0.44    0.12
  -3  -4   3    0.59    0.14
  -3   4   3    0.60    0.14
   3   4  -3    0.76    0.15
  -3   4   3    0.77    0.14
   3   4  -3    0.81    0.16
  -2  -4   3    0.31    0.08
   2  -4  -3    0.16    0.08
   2  -4  -3    0.21    0.09
  -2  -4   3    0.04    0.09
  -2   4   3    0.30    0.11
  -2   4   3    0.21    0.10
   2   4  -3    0.18    0.12
   2   4  -3    0.19    0.10
   1  -4  -3    2.07    0.16
   1  -4  -3    2.06    0.16
  -1  -4   3    2.34    0.16
  -1   4   3    2.31    0.19
   1   4  -3    2.25    0.20
  -1   4   3    2.58    0.14
   0  -4   3    8.09    0.27
   0  -4  -3    8.09    0.28
   0   4  -3    8.19    0.32
   0   4   3    8.30    0.32
  -1  -4  -3    3.04    0.12
   1  -4   3    3.17    0.21
   1  -4   3    3.20    0.12
  -1  -4  -3    3.35    0.21
  -1   4  -3    3.32    0.22
  -1   4  -3    3.16    0.21
  -1   4  -3    3.24    0.21
   1   4   3    3.41    0.24
  -2  -4  -3    0.29    0.11
   2  -4   3    0.27    0.10
   2  -4   3    0.12    0.07
  -2  -4  -3    0.17    0.07
   2   4   3    0.23    0.10
  -2   4  -3   -0.05    0.07
   2   4   3    0.13    0.10
  -2   4  -3    0.17    0.08
  -3  -4  -3    1.25    0.15
   3  -4   3    1.29    0.16
  -3  -4  -3    1.31    0.18
  -3   4  -3    1.05    0.17
  -3   4  -3    1.39    0.12
   3   4   3    1.72    0.22
   3   4   3    1.38    0.16
  -4  -4  -3    4.13    0.29
  -4  -4  -3    3.89    0.26
   4  -4   3    4.13    0.28
   4   4   3    4.84    0.26
   4   4   3    3.97    0.31
  -4   4  -3    4.19    0.31
  -5  -4  -3    0.31    0.14
   5  -4   3    0.24    0.15
  -5  -4  -3    0.28    0.15
   5   4   3    0.24    0.15
  -5   4  -3    0.07    0.15
  -6  -4  -3    5.05    0.37
   6  -4   3    4.42    0.41
  -6  -4  -3    4.71    0.40
  -6   4  -3    4.67    0.43
   6   4   3    4.90    0.45
  -7  -4  -3    2.52    0.34
   7  -4   3    3.12    0.39
  -7  -4  -3    3.34    0.36
   7   4   3    3.20    0.42
  -7   4  -3    2.82    0.40
   7  -5  -3    0.12    0.18
  -7  -5   3    0.29    0.20
   7   5  -3    0.45    0.23
  -7   5   3    0.28    0.23
   6  -5  -3    1.76    0.29
  -6  -5   3    1.39    0.26
   6   5  -3    1.07    0.25
  -6   5   3    1.65    0.29
  -5  -5   3    2.65    0.23
   5  -5  -3    2.07    0.28
  -5  -5   3    1.99    0.27
  -5   5   3    1.91    0.28
   5   5  -3    1.88    0.27
   5   5  -3    1.72    0.26
  -4  -5   3    1.19    0.16
   4  -5  -3    1.24    0.20
   4  -5  -3    1.08    0.16
  -4  -5   3    0.88    0.18
   4   5  -3    0.98    0.18
  -4   5   3    1.09    0.18
   4   5  -3    0.75    0.18
  -4   5   3    1.00    0.19
  -3  -5   3   11.75    0.42
   3  -5  -3   11.47    0.41
   3  -5  -3   12.46    0.38
  -3  -5   3   11.97    0.35
   3   5  -3   11.80    0.40
   3   5  -3   12.27    0.46
  -3   5   3   12.15    0.42
  -3   5   3   12.15    0.41
  -2  -5   3    2.21    0.20
   2  -5  -3    2.45    0.20
  -2  -5   3    2.49    0.19
   2  -5  -3    2.36    0.19
   2   5  -3    1.90    0.22
  -2   5   3    2.30    0.19
  -2   5   3    2.09    0.20
  -1  -5   3   30.13    0.56
   1  -5  -3   29.45    0.57
   1  -5  -3   29.53    0.57
  -1   5   3   29.17    0.47
   1   5  -3   28.70    0.42
  -1   5   3   30.59    0.65
   1   5  -3   29.25    0.66
   0  -5  -3    2.12    0.19
   0  -5   3    1.75    0.16
   0   5   3    2.04    0.11
   0   5   3    1.83    0.19
   0   5  -3    2.04    0.20
  -1  -5  -3   21.55    0.51
   1  -5   3   21.97    0.34
   1  -5   3   20.68    0.50
  -1   5  -3   21.94    0.51
   1   5   3   21.09    0.54
  -1   5  -3   21.75    0.51
  -1   5  -3   21.50    0.48
  -2  -5  -3    0.09    0.09
   2  -5   3    0.00    0.06
   2  -5   3    0.14    0.09
  -2  -5  -3   -0.17    0.06
  -2   5  -3    0.09    0.09
  -2   5  -3    0.05    0.10
   2   5   3    0.07    0.09
   2   5   3    0.11    0.11
  -3  -5  -3    0.12    0.10
  -3  -5  -3    0.11    0.08
   3  -5   3    0.24    0.09
  -3   5  -3    0.17    0.09
  -3   5  -3   -0.06    0.10
   3   5   3    0.19    0.11
   3   5   3    0.38    0.14
  -4  -5  -3    4.82    0.31
   4  -5   3    4.91    0.30
  -4  -5  -3    5.16    0.29
  -4   5  -3    4.84    0.33
   4   5   3    4.26    0.32
   4   5   3    5.02    0.30
   5  -5   3    0.16    0.14
  -5  -5  -3    0.34    0.15
  -5  -5  -3    0.24    0.14
  -5   5  -3    0.18    0.16
   5   5   3    0.18    0.16
  -6  -5  -3    0.55    0.18
   6  -5   3    0.43    0.18
  -6  -5  -3    0.11    0.15
   6   5   3    0.46    0.21
  -6   5  -3    0.40    0.22
   7  -5   3    3.20    0.39
  -7  -5  -3    3.22    0.37
  -7  -5  -3    3.13    0.37
   7   5   3    2.00    0.37
  -7   5  -3    2.82    0.38
   7  -6  -3    0.42    0.22
  -7  -6   3    0.28    0.20
  -7   6   3    0.37    0.24
   7   6  -3    0.11    0.21
   6  -6  -3    0.16    0.19
  -6  -6   3    0.15    0.16
   6   6  -3    0.30    0.20
  -6   6   3    0.26    0.19
   5  -6  -3    0.11    0.13
  -5  -6   3   -0.12    0.13
  -5  -6   3    0.06    0.11
   5   6  -3    0.17    0.16
  -5   6   3   -0.01    0.16
   5   6  -3    0.04    0.17
   4  -6  -3   -0.24    0.08
  -4  -6   3   -0.13    0.10
   4  -6  -3    0.04    0.10
  -4  -6   3    0.02    0.10
   4   6  -3   -0.02    0.12
  -4   6   3   -0.08    0.11
   4   6  -3    0.10    0.14
  -4   6   3    0.04    0.13
  -3  -6   3    0.13    0.11
   3  -6  -3    0.25    0.11
   3  -6  -3    0.32    0.12
  -3  -6   3    0.29    0.11
   3   6  -3    0.22    0.11
   3   6  -3    0.47    0.15
  -3   6   3    0.24    0.12
  -3   6   3    0.36    0.14
   2  -6  -3    0.33    0.11
   2  -6  -3    0.62    0.12
  -2  -6   3    0.49    0.11
  -2  -6   3    0.30    0.12
  -2   6   3    0.40    0.14
   2   6  -3    0.31    0.14
   2   6  -3    0.11    0.08
  -2   6   3    0.34    0.11
   1  -6  -3    3.90    0.22
   1  -6  -3    3.44    0.23
  -1  -6   3    3.10    0.22
   1   6  -3    3.32    0.13
   1   6  -3    3.08    0.27
  -1   6   3    3.53    0.18
  -1   6   3    3.54    0.28
   0  -6  -3    0.56    0.13
   0  -6   3    0.49    0.11
   0   6   3    0.50    0.07
   0   6  -3    0.47    0.15
   0   6   3    0.46    0.14
   0   6   3    0.52    0.07
   1  -6   3   15.72    0.46
  -1  -6  -3   14.49    0.45
   1  -6   3   14.79    0.26
   1   6   3   14.54    0.48
  -1   6  -3   15.36    0.43
  -1   6  -3   14.95    0.44
  -1   6  -3   15.01    0.46
   2  -6   3    0.32    0.08
  -2  -6  -3    0.28    0.12
  -2  -6  -3    0.28    0.08
   2  -6   3    0.19    0.11
  -2   6  -3    0.40    0.13
   2   6   3    0.30    0.13
  -2   6  -3    0.26    0.11
  -3  -6  -3    1.26    0.15
  -3  -6  -3    1.45    0.20
   3  -6   3    1.64    0.21
   3  -6   3    1.14    0.15
  -3   6  -3    1.42    0.17
   3   6   3    1.33    0.19
  -3   6  -3    1.48    0.21
   3   6   3    1.58    0.21
  -4  -6  -3    0.07    0.12
   4  -6   3    0.03    0.09
  -4  -6  -3    0.08    0.11
  -4   6  -3    0.40    0.15
   4   6   3    0.07    0.12
   4   6   3    0.12    0.14
   5  -6   3    1.53    0.23
  -5  -6  -3    1.40    0.23
  -5  -6  -3    1.31    0.21
   5   6   3    1.39    0.26
  -5   6  -3    1.33    0.26
   6  -6   3    0.11    0.15
  -6  -6  -3    0.03    0.15
  -6  -6  -3    0.30    0.17
   6   6   3    0.32    0.22
  -6   6  -3    0.44    0.22
  -7  -6  -3    2.44    0.34
  -7  -6  -3    2.94    0.37
   7  -6   3    2.32    0.35
  -7   6  -3    2.06    0.36
   7   6   3    2.30    0.39
   7  -7  -3    0.01    0.18
  -7  -7   3   -0.03    0.18
  -7   7   3    0.13    0.23
   7   7  -3    0.53    0.23
  -6  -7   3    7.21    0.46
   6  -7  -3    7.65    0.49
  -6   7   3    7.00    0.47
   6   7  -3    8.11    0.49
   5  -7  -3    0.25    0.15
  -5  -7   3    0.16    0.13
   5  -7  -3    0.15    0.12
  -5  -7   3   -0.07    0.14
   5   7  -3    0.07    0.17
  -5   7   3   -0.14    0.13
  -5   7   3    0.07    0.15
   5   7  -3    0.28    0.16
  -4  -7   3    2.39    0.26
   4  -7  -3    2.09    0.25
  -4  -7   3    2.35    0.23
   4  -7  -3    2.13    0.23
  -4   7   3    2.10    0.25
   4   7  -3    2.11    0.25
   4   7  -3    2.25    0.30
  -4   7   3    2.04    0.26
   3  -7  -3   20.39    0.56
  -3  -7   3   20.16    0.53
  -3  -7   3   19.85    0.57
   3  -7  -3   19.77    0.55
  -3   7   3   23.00    0.58
   3   7  -3   19.98    0.52
  -3   7   3   19.27    0.59
   3   7  -3   20.61    0.66
  -2  -7   3    8.27    0.34
   2  -7  -3    8.67    0.33
   2  -7  -3    8.46    0.36
   2   7  -3    9.51    0.45
  -2   7   3    8.57    0.31
  -2   7   3    8.76    0.41
   2   7  -3    8.47    0.28
   1  -7  -3   25.01    0.55
   1  -7  -3   24.82    0.60
  -1  -7   3   24.36    0.57
  -1   7   3   24.59    0.47
   1   7  -3   25.80    0.68
  -1   7   3   24.22    0.64
   0  -7  -3    7.79    0.34
   0  -7   3    8.03    0.34
   0   7   3    8.04    0.38
   0   7  -3    7.92    0.39
   0   7   3    7.80    0.22
   0   7   3    7.80    0.21
   1  -7   3    3.70    0.11
  -1  -7  -3    3.98    0.26
   1  -7   3    4.82    0.28
   1   7   3    3.62    0.30
  -1   7  -3    3.67    0.24
  -1   7  -3    3.91    0.26
  -1   7  -3    3.91    0.29
  -2  -7  -3   11.25    0.43
   2  -7   3   11.10    0.30
   2  -7   3   10.50    0.42
  -2  -7  -3   10.70    0.29
  -2   7  -3   11.09    0.41
  -2   7  -3   10.62    0.42
   2   7   3   11.64    0.46
   3  -7   3    4.32    0.24
   3  -7   3    4.55    0.31
  -3  -7  -3    4.67    0.24
  -3  -7  -3    4.32    0.30
   3   7   3    5.13    0.34
  -3   7  -3    4.26    0.29
  -3   7  -3    4.30    0.32
   3   7   3    4.33    0.30
   4  -7   3    3.93    0.27
  -4  -7  -3    3.40    0.26
  -4  -7  -3    4.07    0.34
   4   7   3    3.87    0.32
   4   7   3    3.07    0.34
  -4   7  -3    3.99    0.37
   5  -7   3    2.05    0.26
  -5  -7  -3    1.53    0.22
  -5  -7  -3    2.16    0.28
  -5   7  -3    2.19    0.32
   5   7   3    2.33    0.33
  -6  -7  -3    0.48    0.19
   6  -7   3   -0.13    0.14
  -6   7  -3   -0.07    0.18
   6   7   3   -0.14    0.18
  -7  -7  -3    1.37    0.28
   7  -7   3    1.15    0.28
   7   7   3    1.25    0.33
  -7   7  -3    1.81    0.36
  -7  -8   3    0.08    0.20
   7  -8  -3   -0.10    0.17
   7   8  -3   -0.16    0.19
  -7   8   3   -0.12    0.19
   6  -8  -3    0.46    0.21
  -6  -8   3    0.11    0.18
   6   8  -3    0.42    0.23
  -6   8   3    0.57    0.22
   6   8  -3    0.24    0.20
   5  -8  -3    8.02    0.42
  -5  -8   3    8.24    0.45
   5  -8  -3    9.09    0.47
  -5  -8   3    7.88    0.40
   5   8  -3    8.08    0.45
  -5   8   3    8.47    0.45
  -5   8   3    7.64    0.45
   5   8  -3    8.29    0.52
   4  -8  -3    0.90    0.18
  -4  -8   3    1.10    0.19
   4  -8  -3    1.38    0.22
  -4  -8   3    0.91    0.19
   4   8  -3    1.10    0.26
   4   8  -3    0.99    0.20
  -4   8   3    0.77    0.20
  -4   8   3    1.11    0.21
  -3  -8   3   10.96    0.42
   3  -8  -3   10.88    0.41
   3  -8  -3   10.16    0.43
  -3  -8   3   10.52    0.42
   3   8  -3    9.84    0.38
  -3   8   3   11.06    0.48
  -3   8   3    9.84    0.40
   3   8  -3   10.04    0.50
  -2  -8   3    0.40    0.13
   2  -8  -3    0.23    0.09
   2  -8  -3    0.33    0.12
   2   8  -3    0.26    0.09
  -2   8   3    0.17    0.10
   2   8  -3    0.20    0.16
  -2   8   3    0.46    0.15
   1  -8  -3   16.36    0.44
   1  -8  -3   16.75    0.52
  -1  -8   3   15.85    0.49
   1   8  -3   17.29    0.59
  -1   8   3   16.03    0.39
  -1   8   3   15.79    0.56
   0  -8   3    2.34    0.23
   0  -8  -3    2.91    0.26
   0   8   3    2.50    0.16
   0   8   3    2.48    0.14
   0   8   3    2.38    0.27
   0   8  -3    2.23    0.26
  -1  -8  -3    6.82    0.35
   1  -8   3    6.46    0.34
  -1   8  -3    6.50    0.31
  -1   8  -3    6.31    0.33
   1   8   3    6.15    0.38
  -1   8  -3    6.60    0.38
  -2  -8  -3   21.18    0.62
   2  -8   3   20.32    0.42
   2  -8   3   21.23    0.62
  -2   8  -3   20.32    0.60
  -2   8  -3   20.73    0.61
   2   8   3   21.51    0.66
  -3  -8  -3    2.34    0.20
   3  -8   3    1.99    0.25
   3  -8   3    1.96    0.19
  -3  -8  -3    1.57    0.23
  -3   8  -3    1.63    0.23
  -3   8  -3    2.10    0.24
   3   8   3    2.15    0.28
   4  -8   3    9.43    0.40
   4  -8   3    9.48    0.47
  -4  -8  -3    9.71    0.39
  -4  -8  -3   10.01    0.48
  -4   8  -3   10.43    0.50
   4   8   3    9.69    0.48
   4   8   3    8.90    0.47
   5  -8   3    1.75    0.25
  -5  -8  -3    1.62    0.27
  -5   8  -3    1.93    0.31
   5   8   3    1.76    0.30
  -6  -8  -3    3.87    0.40
  -6   8  -3    4.39    0.47
   6   8   3    5.03    0.49
  -6  -9   3    1.42    0.28
   6  -9  -3    1.17    0.26
  -6   9   3    1.49    0.30
   6   9  -3    0.78    0.28
   6   9  -3    1.23    0.27
  -5  -9   3    3.39    0.35
   5  -9  -3    3.27    0.36
   5  -9  -3    2.50    0.29
  -5  -9   3    2.63    0.30
   5   9  -3    2.92    0.38
  -5   9   3    2.47    0.33
   5   9  -3    2.82    0.33
  -4  -9   3    2.27    0.27
   4  -9  -3    2.38    0.27
  -4  -9   3    2.14    0.27
   4  -9  -3    1.50    0.23
  -4   9   3    1.74    0.26
  -4   9   3    2.55    0.30
   4   9  -3    1.58    0.29
   4   9  -3    2.10    0.26
   3  -9  -3   13.00    0.51
   3  -9  -3   14.32    0.49
  -3  -9   3   13.28    0.50
   3   9  -3   13.64    0.45
  -3   9   3   14.14    0.57
   3   9  -3   14.75    0.63
  -3   9   3   14.54    0.50
   2  -9  -3   18.11    0.51
  -2  -9   3   19.27    0.58
   2  -9  -3   17.89    0.57
  -2   9   3   18.22    0.49
  -2   9   3   17.71    0.61
   2   9  -3   19.60    0.69
   1  -9  -3   10.69    0.37
   1  -9  -3   10.92    0.45
  -1  -9   3   11.19    0.44
  -1   9   3   10.71    0.33
  -1   9   3    9.86    0.47
   1   9  -3   10.55    0.52
   0  -9  -3    0.15    0.11
   0  -9   3    0.36    0.13
   0  -9  -3    0.39    0.11
   0   9   3    0.33    0.09
   0   9  -3    0.50    0.17
   0   9   3    0.42    0.09
   0   9   3    0.50    0.17
  -1  -9  -3   15.02    0.54
   1  -9   3   15.46    0.55
   1   9   3   16.57    0.61
  -1   9  -3   16.46    0.51
  -1   9  -3   16.42    0.58
  -1   9  -3   16.72    0.54
   2  -9   3    2.86    0.29
  -2  -9  -3    2.75    0.29
   2   9   3    2.67    0.31
  -2   9  -3    2.41    0.27
  -2   9  -3    2.69    0.28
   3  -9   3    0.29    0.14
  -3  -9  -3   -0.01    0.12
  -3   9  -3    0.14    0.15
  -3   9  -3    0.12    0.15
   3   9   3    0.24    0.18
   4  -9   3    3.05    0.34
  -4  -9  -3    3.29    0.34
  -4   9  -3    3.56    0.36
   4   9   3    3.60    0.36
  -5  -9  -3    4.69    0.42
   5   9   3    5.91    0.45
  -5   9  -3    5.48    0.47
  -6  -9  -3    0.19    0.18
   6   9   3    0.49    0.25
  -6   9  -3    0.13    0.22
   6 -10  -3    1.23    0.28
  -6 -10   3    0.72    0.24
  -6  10   3    1.61    0.31
   6  10  -3    0.96    0.31
  -5 -10   3    0.24    0.17
  -5 -10   3    0.01    0.15
   5 -10  -3    0.27    0.17
   5 -10  -3    0.17    0.15
  -5  10   3    0.15    0.18
   5  10  -3    0.26    0.24
   4 -10  -3    0.18    0.14
   4 -10  -3    0.46    0.16
  -4 -10   3    0.53    0.18
  -4 -10   3    0.62    0.19
  -4  10   3    0.50    0.20
  -4  10   3    0.18    0.18
   4  10  -3    0.28    0.24
  -3 -10   3    1.09    0.20
   3 -10  -3    0.99    0.20
   3 -10  -3    1.09    0.18
  -3  10   3    1.17    0.20
   3  10  -3    1.48    0.30
  -3  10   3    1.01    0.23
   2 -10  -3    1.74    0.24
   2 -10  -3    2.28    0.22
  -2 -10   3    2.00    0.25
   2  10  -3    0.98    0.25
  -2  10   3    1.50    0.25
  -2  10   3    1.55    0.20
   1 -10  -3    0.20    0.10
   1 -10  -3    0.31    0.14
  -1 -10   3    0.34    0.14
   1  10  -3    0.06    0.18
  -1  10   3    0.20    0.11
  -1  10   3    0.11    0.17
   0 -10  -3    0.42    0.15
   0 -10  -3    0.50    0.12
   0 -10   3    0.51    0.16
   0  10  -3    0.19    0.18
   0  10   3    0.36    0.18
  -1 -10  -3    0.54    0.16
   1 -10   3    0.43    0.15
  -1  10  -3    0.62    0.19
  -1  10  -3    0.37    0.16
   1  10   3    0.71    0.21
  -1  10  -3    0.61    0.17
   2 -10   3    1.96    0.26
  -2 -10  -3    2.05    0.27
  -2  10  -3    2.03    0.27
   2  10   3    2.50    0.31
  -2  10  -3    2.22    0.28
   3 -10   3    0.05    0.13
  -3 -10  -3    0.40    0.18
  -3  10  -3    0.26    0.17
   3  10   3    0.24    0.19
  -3  10  -3    0.59    0.20
   4 -10   3    2.47    0.32
  -4 -10  -3    2.19    0.31
  -4  10  -3    2.10    0.31
   4  10   3    2.37    0.33
  -5 -10  -3   -0.02    0.17
  -5  10  -3   -0.01    0.20
  -6 -10  -3    1.82    0.32
  -6  10  -3    3.19    0.43
   6  10   3    2.11    0.38
  -5 -11   3   -0.25    0.16
   5 -11  -3   -0.03    0.14
   5  11  -3   -0.30    0.22
  -5  11   3   -0.14    0.18
   4 -11  -3    2.33    0.31
  -4 -11   3    2.88    0.32
   4  11  -3    3.01    0.42
  -4  11   3    3.67    0.39
  -4  11   3    2.49    0.31
   3 -11  -3    5.17    0.39
  -3 -11   3    5.21    0.37
  -3  11   3    5.32    0.35
   3  11  -3    5.13    0.49
  -3  11   3    5.77    0.47
  -2 -11   3   16.22    0.60
   2 -11  -3   15.44    0.60
  -2  11   3   15.25    0.64
   2  11  -3   15.93    0.70
  -1 -11   3    2.12    0.26
   1 -11  -3    1.76    0.25
   1  11  -3    1.51    0.30
  -1  11   3    2.42    0.32
   0 -11  -3    0.74    0.14
   0 -11   3    0.63    0.18
   0 -11  -3    0.80    0.20
   0  11   3    0.97    0.25
   0  11  -3    0.37    0.21
   1 -11   3    2.84    0.32
  -1 -11  -3    2.61    0.31
  -1  11  -3    2.92    0.30
  -1  11  -3    2.83    0.29
   1  11   3    2.77    0.35
  -1  11  -3    3.27    0.37
   2 -11   3    9.72    0.50
  -2 -11  -3    9.04    0.49
  -2  11  -3    9.81    0.48
  -2  11  -3    9.14    0.50
   2  11   3    9.59    0.55
  -3 -11  -3   -0.03    0.15
   3 -11   3   -0.12    0.13
  -3  11  -3    0.04    0.17
  -3  11  -3    0.40    0.20
   3  11   3   -0.09    0.18
   4 -11   3    0.03    0.15
  -4 -11  -3   -0.07    0.15
   4  11   3    0.25    0.21
  -4  11  -3    0.25    0.20
  -5 -11  -3    0.11    0.20
  -5  11  -3    0.27    0.22
   5 -12  -3    0.37    0.20
  -5  12   3    0.28    0.24
   5  12  -3    0.68    0.29
   4 -12  -3    0.13    0.16
  -4 -12   3    0.08    0.16
  -4  12   3   -0.04    0.18
   4  12  -3    0.11    0.25
  -3 -12   3    0.54    0.20
   3 -12  -3    0.24    0.18
  -3  12   3    0.17    0.20
   3  12  -3    0.57    0.27
   2 -12  -3    1.11    0.23
  -2 -12   3    1.32    0.24
   2  12  -3    1.16    0.32
  -2  12   3    1.38    0.29
   1 -12  -3    3.91    0.37
  -1 -12   3    5.12    0.38
  -1  12   3    4.73    0.45
   1  12  -3    4.79    0.47
   0 -12  -3    1.96    0.29
   0 -12   3    2.24    0.30
   0  12  -3    2.66    0.37
   0  12   3    1.78    0.31
  -1 -12  -3    0.34    0.18
   1 -12   3    0.38    0.17
  -1  12  -3    0.02    0.13
  -1  12  -3   -0.15    0.14
  -1  12  -3    0.35    0.20
   1  12   3    0.06    0.20
  -2 -12  -3    1.65    0.28
   2 -12   3    2.22    0.30
   2  12   3    2.14    0.35
  -2  12  -3    2.02    0.29
  -2  12  -3    2.21    0.33
   3 -12   3    1.00    0.24
  -3 -12  -3    0.85    0.23
   3  12   3    0.75    0.27
  -3  12  -3    1.27    0.26
  -3  12  -3    1.53    0.27
  -4 -12  -3    0.41    0.20
   4 -12   3   -0.03    0.16
   4  12   3    0.00    0.21
  -4  12  -3    0.24    0.19
  -5 -12  -3    1.25    0.29
  -5  12  -3    0.74    0.27
  -4 -13   3   -0.09    0.16
   4 -13  -3    0.03    0.17
  -4  13   3    0.44    0.23
   4  13  -3    0.14    0.28
  -3 -13   3    0.17    0.18
   3 -13  -3    0.54    0.21
  -3  13   3    0.02    0.22
   3  13  -3    0.50    0.29
  -2 -13   3   -0.06    0.15
   2 -13  -3    0.02    0.15
  -2  13   3    0.03    0.18
   2  13  -3   -0.24    0.21
   1 -13  -3    0.06    0.16
  -1 -13   3    0.51    0.19
  -1  13   3    0.18    0.21
   1  13  -3    0.62    0.27
   0 -13   3    7.11    0.46
   0 -13  -3    5.79    0.43
   0  13  -3    7.35    0.42
   0  13  -3    7.44    0.54
   0  13  -3    6.93    0.43
   0  13   3    7.34    0.52
  -1 -13  -3    1.96    0.30
   1 -13   3    2.02    0.30
  -1  13  -3    1.70    0.27
  -1  13  -3    1.71    0.32
   1  13   3    1.43    0.32
  -1  13  -3    1.83    0.28
   2 -13   3    1.96    0.30
  -2 -13  -3    1.94    0.31
   2  13   3    1.71    0.35
  -2  13  -3    2.46    0.32
  -2  13  -3    2.74    0.37
  -3 -13  -3    0.01    0.17
   3 -13   3    0.15    0.17
  -3  13  -3   -0.05    0.19
   3  13   3    0.07    0.23
  -3  13  -3    0.08    0.18
   4 -13   3    0.40    0.21
  -4 -13  -3    0.61    0.25
  -4  13  -3    0.69    0.25
   4  13   3    0.23    0.25
   3 -14  -3    6.47    0.48
  -3 -14   3    7.11    0.49
  -3  14   3    6.48    0.56
   3  14  -3    6.69    0.63
   2 -14  -3    0.62    0.22
  -2 -14   3    0.55    0.22
  -2  14   3    0.71    0.28
   2  14  -3    0.14    0.27
  -1 -14   3    0.14    0.17
   1 -14  -3    0.10    0.16
  -1  14   3    0.25    0.23
   1  14  -3    0.31    0.24
   0 -14  -3    6.34    0.46
   0 -14   3    6.73    0.47
   0  14  -3    6.62    0.43
   0  14   3    6.36    0.56
   0  14  -3    6.25    0.45
   0  14  -3    7.13    0.61
  -1 -14  -3   -0.09    0.16
   1 -14   3   -0.02    0.15
  -1  14  -3    0.24    0.18
  -1  14  -3    0.08    0.17
   1  14   3    0.35    0.25
  -1  14  -3    0.07    0.22
   2 -14   3   -0.13    0.16
  -2 -14  -3   -0.02    0.18
  -2  14  -3   -0.10    0.20
   2  14   3    0.12    0.24
  -2  14  -3    0.27    0.20
   3 -14   3    0.37    0.21
  -3 -14  -3    0.27    0.21
  -3  14  -3    0.14    0.22
  -3  14  -3    0.19    0.20
   3  14   3    0.07    0.24
   2 -15  -3    1.64    0.31
  -2 -15   3    1.46    0.30
   2  15  -3    2.17    0.43
  -2  15   3    1.35    0.34
  -1 -15   3    0.56    0.23
   1 -15  -3    0.46    0.22
  -1  15   3    0.13    0.25
   1  15  -3   -0.07    0.25
   0 -15  -3    0.10    0.17
   0 -15   3   -0.20    0.15
   0  15  -3    0.12    0.26
   0  15   3    0.28    0.25
   1 -15   3    0.39    0.20
  -1 -15  -3    0.18    0.20
  -1  15  -3    0.42    0.27
   1  15   3    0.22    0.25
   2 -15   3   -0.18    0.16
  -2 -15  -3    0.19    0.20
   2  15   3    0.04    0.26
  -2  15  -3    0.41    0.27
  -2  15  -3   -0.13    0.18
   8   0  -4    0.26    0.23
  -8   0   4    0.26    0.22
  -7   0   4    2.05    0.31
   7   0  -4    2.65    0.36
  -6   0   4    2.48    0.31
   6   0  -4    3.21    0.37
   5   0  -4    4.74    0.35
  -5   0   4    3.84    0.33
   4   0  -4   -0.01    0.10
  -4   0   4    0.14    0.11
  -4   0   4    0.04    0.06
  -3   0   4    2.57    0.22
  -3   0   4    2.66    0.11
   3   0  -4    3.18    0.23
  -2   0   4    0.12    0.09
   2   0  -4    0.05    0.08
  -1   0   4   34.99    0.54
   1   0  -4   35.19    0.57
  -1   0  -4    1.98    0.16
   1   0   4    2.03    0.17
  -1   0  -4    1.91    0.14
   2   0   4   14.08    0.39
  -2   0  -4   13.61    0.35
   3   0   4    5.59    0.29
  -3   0  -4    4.81    0.27
   4   0   4    0.30    0.13
  -4   0  -4    0.27    0.13
  -5   0  -4    0.10    0.13
   5   0   4   -0.02    0.12
  -6   0  -4    0.94    0.23
   6   0   4    1.27    0.25
  -6   0  -4    1.53    0.25
  -7   0  -4    1.09    0.26
   7   0   4    1.75    0.32
  -7   0  -4    1.13    0.25
  -8  -1   4    0.76    0.26
   8  -1  -4    1.01    0.33
   8   1  -4    0.70    0.28
  -8   1   4    0.65    0.27
  -7  -1   4   15.00    0.66
   7  -1  -4   14.64    0.70
  -7   1   4   17.26    0.70
   7   1  -4   13.79    0.68
   6  -1  -4   11.35    0.55
  -6  -1   4   11.50    0.54
  -6   1   4   12.00    0.55
   6   1  -4   11.34    0.57
  -5  -1   4    1.44    0.22
   5  -1  -4    2.41    0.29
   5   1  -4    1.82    0.25
  -5   1   4    2.41    0.27
   5   1  -4    1.70    0.21
  -4  -1   4   10.35    0.26
  -4  -1   4    9.96    0.40
   4  -1  -4   10.20    0.42
  -4   1   4   10.41    0.41
   4   1  -4   10.02    0.39
   4   1  -4   10.08    0.42
  -3  -1   4    2.49    0.21
  -3  -1   4    2.58    0.11
   3  -1  -4    2.56    0.24
  -3   1   4    2.60    0.22
   3   1  -4    2.58    0.23
   2  -1  -4    6.53    0.27
  -2  -1   4    6.06    0.25
  -2   1   4    6.42    0.24
   2   1  -4    6.07    0.25
   1  -1  -4  110.32    1.17
   1  -1  -4  111.07    1.37
  -1  -1   4  108.83    1.31
   1   1  -4  112.32    1.32
  -1   1   4  111.73    1.26
   0  -1  -4    0.09    0.07
   0   1   4    0.09    0.08
   1  -1   4  983.21   10.59
  -1  -1  -4 1000.00    9.70
  -1  -1  -4  979.02    9.98
  -1   1  -4  976.49   10.34
  -1   1  -4  971.25    9.81
  -2  -1  -4    0.13    0.08
   2  -1   4    0.20    0.09
   2   1   4    0.12    0.09
  -2   1  -4    0.11    0.08
   2   1   4    0.14    0.06
  -3  -1  -4   12.82    0.40
   3  -1   4   13.39    0.42
  -3   1  -4   13.25    0.41
   3   1   4   12.86    0.43
  -4  -1  -4    0.71    0.16
  -4  -1  -4    1.01    0.18
   4  -1   4    0.93    0.18
   4   1   4    1.07    0.20
  -4   1  -4    0.85    0.17
   5  -1   4    3.72    0.36
  -5  -1  -4    3.50    0.33
  -5  -1  -4    3.80    0.33
   5   1   4    2.87    0.32
  -5   1  -4    3.61    0.34
   6  -1   4    2.26    0.31
  -6  -1  -4    1.97    0.29
  -6  -1  -4    2.14    0.29
   6   1   4    2.20    0.32
  -6   1  -4    2.47    0.32
  -7  -1  -4    0.32    0.20
  -7  -1  -4    0.06    0.17
   7  -1   4    0.29    0.20
   7   1   4    0.32    0.20
  -7   1  -4    0.22    0.18
  -7   1  -4   -0.02    0.18
  -8  -2   4   -0.11    0.19
   8  -2  -4   -0.01    0.20
  -8   2   4   -0.17    0.18
   8   2  -4    0.04    0.21
  -7  -2   4    4.65    0.44
   7  -2  -4    4.18    0.46
  -7   2   4    3.94    0.42
   7   2  -4    4.40    0.47
   6  -2  -4    6.21    0.43
  -6  -2   4    5.87    0.39
  -6   2   4    5.30    0.40
   6   2  -4    5.75    0.41
   5  -2  -4    1.87    0.27
  -5  -2   4    2.35    0.27
   5   2  -4    1.87    0.26
  -5   2   4    1.81    0.25
   5   2  -4    2.12    0.23
   4  -2  -4    3.76    0.28
  -4  -2   4    2.59    0.25
  -4  -2   4    3.47    0.17
   4   2  -4    3.25    0.26
   4   2  -4    2.96    0.28
  -4   2   4    3.27    0.28
  -3  -2   4    3.15    0.14
   3  -2  -4    3.06    0.23
  -3  -2   4    2.97    0.24
   3   2  -4    3.27    0.24
   3   2  -4    2.84    0.23
  -3   2   4    3.27    0.23
  -2  -2   4    7.07    0.28
   2  -2  -4    7.54    0.29
   2  -2  -4    7.75    0.20
   2   2  -4    7.92    0.32
  -2   2   4    6.99    0.26
   2   2  -4    7.77    0.27
  -2   2   4    7.50    0.30
   1  -2  -4    0.13    0.08
   1  -2  -4    0.14    0.07
  -1  -2   4    0.26    0.06
  -1  -2   4    0.02    0.08
   1   2  -4    0.24    0.07
   1   2  -4    0.33    0.11
  -1   2   4    0.20    0.07
  -1   2   4    0.24    0.10
   0  -2  -4    9.80    0.26
   0  -2   4   10.22    0.27
   0   2   4   10.28    0.30
   0   2  -4    9.92    0.30
   1  -2   4    3.93    0.17
  -1  -2  -4    4.00    0.14
  -1  -2  -4    4.05    0.21
  -1   2  -4    3.76    0.19
  -1   2  -4    3.81    0.20
  -1   2  -4    3.94    0.22
   1   2   4    3.81    0.20
  -2  -2  -4    3.12    0.18
  -2  -2  -4    3.08    0.22
   2  -2   4    3.04    0.19
  -2   2  -4    2.88    0.13
   2   2   4    3.00    0.18
   2   2   4    3.15    0.21
  -2   2  -4    3.89    0.23
   3  -2   4    0.59    0.12
  -3  -2  -4    0.48    0.12
  -3  -2  -4    0.29    0.11
   3   2   4    0.27    0.07
   3   2   4    0.36    0.12
  -3   2  -4    0.27    0.11
  -4  -2  -4    4.40    0.29
   4  -2   4    4.41    0.29
  -4  -2  -4    4.77    0.31
  -4   2  -4    4.49    0.31
   4   2   4    4.69    0.32
   5  -2   4    1.94    0.26
  -5  -2  -4    1.77    0.24
  -5  -2  -4    1.92    0.25
  -5   2  -4    2.10    0.28
   5   2   4    1.63    0.25
  -6  -2  -4    0.46    0.18
   6  -2   4    0.37    0.17
  -6  -2  -4    0.33    0.17
   6   2   4    0.63    0.22
  -6   2  -4    0.29    0.19
  -7  -2  -4    2.22    0.34
  -7  -2  -4    1.41    0.27
   7  -2   4    2.07    0.33
   7   2   4    2.62    0.40
  -7   2  -4    1.75    0.33
   8  -3  -4   -0.24    0.19
  -8  -3   4   -0.03    0.20
   8   3  -4    0.35    0.26
  -8   3   4   -0.23    0.19
  -7  -3   4    4.08    0.42
   7  -3  -4    4.57    0.46
  -7   3   4    4.38    0.45
   7   3  -4    3.65    0.42
  -6  -3   4   22.35    0.75
   6  -3  -4   22.61    0.80
  -6   3   4   21.59    0.74
   6   3  -4   21.85    0.78
  -5  -3   4    7.79    0.42
   5  -3  -4    7.20    0.42
  -5   3   4    8.20    0.43
   5   3  -4    8.12    0.43
   5   3  -4    7.49    0.39
   4  -3  -4    1.69    0.22
  -4  -3   4    0.74    0.17
  -4  -3   4    1.19    0.12
   4   3  -4    1.05    0.18
  -4   3   4    1.10    0.18
   4   3  -4    1.07    0.19
  -3  -3   4    0.05    0.06
   3  -3  -4    0.07    0.07
   3  -3  -4    0.07    0.09
  -3  -3   4    0.03    0.10
  -3   3   4    0.08    0.10
   3   3  -4   -0.01    0.10
   3   3  -4    0.12    0.11
  -2  -3   4   42.43    0.59
  -2  -3   4   43.04    0.75
   2  -3  -4   43.45    0.76
   2  -3  -4   43.76    0.63
   2   3  -4   42.61    0.70
   2   3  -4   42.89    0.79
  -2   3   4   42.67    0.76
  -2   3   4   43.13    0.69
  -1  -3   4   32.04    0.58
   1  -3  -4   30.75    0.50
   1  -3  -4   31.41    0.58
  -1  -3   4   31.59    0.49
  -1   3   4   31.30    0.61
   1   3  -4   31.41    0.62
   1   3  -4   32.41    0.47
  -1   3   4   31.75    0.46
   0  -3  -4   20.05    0.42
   0  -3   4   21.00    0.42
   0   3  -4   20.59    0.46
   0   3   4   20.37    0.47
  -1  -3  -4   16.12    0.40
  -1  -3  -4   16.63    0.25
   1  -3   4   16.03    0.32
   1  -3   4   17.04    0.41
  -1   3  -4   16.27    0.37
  -1   3  -4   16.65    0.39
  -1   3  -4   16.35    0.41
   1   3   4   15.92    0.40
   2  -3   4    0.40    0.10
  -2  -3  -4    0.24    0.10
  -2  -3  -4    0.34    0.08
  -2   3  -4    0.36    0.12
   2   3   4    0.30    0.09
   2   3   4    0.32    0.11
  -2   3  -4    0.43    0.08
  -3  -3  -4    8.40    0.35
   3  -3   4    8.62    0.33
  -3  -3  -4    9.01    0.32
   3   3   4    8.02    0.28
  -3   3  -4    8.43    0.36
   3   3   4    7.52    0.36
   4  -3   4    6.29    0.33
  -4  -3  -4    6.05    0.34
  -4  -3  -4    6.96    0.33
   4   3   4    6.34    0.37
  -4   3  -4    5.96    0.35
  -5  -3  -4    0.09    0.14
   5  -3   4   -0.05    0.11
  -5  -3  -4   -0.05    0.11
  -5   3  -4    0.01    0.15
   5   3   4    0.08    0.14
  -6  -3  -4   10.16    0.50
   6  -3   4    9.35    0.50
  -6  -3  -4   10.55    0.51
  -6   3  -4    9.95    0.54
   6   3   4    8.25    0.52
  -7  -3  -4    0.26    0.18
   7  -3   4    0.25    0.19
  -7  -3  -4    0.26    0.19
  -7   3  -4   -0.01    0.20
   7   3   4    0.26    0.22
  -7  -4   4    1.55    0.29
   7  -4  -4    0.66    0.24
   7   4  -4    2.27    0.35
  -7   4   4    1.59    0.31
  -6  -4   4    1.59    0.27
   6  -4  -4    2.04    0.33
   6   4  -4    2.06    0.28
   6   4  -4    1.58    0.29
  -6   4   4    2.02    0.30
   5  -4  -4    6.33    0.40
  -5  -4   4    5.43    0.36
   5   4  -4    5.76    0.38
   5   4  -4    5.90    0.38
  -5   4   4    5.92    0.38
   4  -4  -4    0.02    0.08
  -4  -4   4   -0.01    0.12
   4  -4  -4    0.12    0.11
  -4  -4   4    0.07    0.08
  -4   4   4   -0.01    0.11
   4   4  -4   -0.16    0.10
   4   4  -4   -0.14    0.11
   3  -4  -4    0.29    0.09
  -3  -4   4    0.33    0.09
   3  -4  -4    0.50    0.12
  -3  -4   4    0.28    0.12
   3   4  -4    0.36    0.14
   3   4  -4    0.46    0.13
  -3   4   4    0.25    0.12
  -3   4   4    0.09    0.11
  -2  -4   4   47.74    0.82
   2  -4  -4   47.87    0.83
  -2  -4   4   46.61    0.69
   2  -4  -4   47.19    0.73
   2   4  -4   46.82    0.88
   2   4  -4   45.67    0.74
  -2   4   4   47.13    0.74
  -2   4   4   48.08    0.85
   1  -4  -4   34.54    0.58
   1  -4  -4   34.09    0.63
  -1  -4   4   34.54    0.57
  -1   4   4   34.66    0.68
   1   4  -4   33.89    0.49
   1   4  -4   33.42    0.69
  -1   4   4   34.05    0.50
   0  -4  -4    4.10    0.22
   0  -4   4    4.27    0.22
   0   4  -4    3.87    0.26
   0   4   4    4.08    0.25
  -1  -4  -4    0.44    0.12
   1  -4   4    0.54    0.07
   1  -4   4    0.48    0.10
  -1   4  -4    0.62    0.11
   1   4   4    0.43    0.12
  -2  -4  -4    0.17    0.07
  -2  -4  -4    0.11    0.10
   2  -4   4    0.09    0.07
  -2   4  -4   -0.01    0.09
   2   4   4   -0.05    0.09
   2   4   4   -0.02    0.09
  -2   4  -4    0.04    0.08
   3  -4   4    3.71    0.23
  -3  -4  -4    4.02    0.27
  -3  -4  -4    4.69    0.24
  -3   4  -4    3.87    0.27
  -3   4  -4    3.86    0.19
   3   4   4    4.27    0.28
   3   4   4    3.79    0.25
  -4  -4  -4   23.13    0.64
  -4  -4  -4   21.10    0.56
   4  -4   4   21.97    0.61
   4   4   4   22.05    0.68
  -4   4  -4   22.05    0.65
  -5  -4  -4    0.51    0.17
  -5  -4  -4    0.63    0.17
   5  -4   4    0.50    0.16
  -5   4  -4    0.27    0.16
   5   4   4    0.69    0.19
  -6  -4  -4    0.18    0.15
  -6  -4  -4    0.32    0.17
   6  -4   4   -0.12    0.13
  -6   4  -4    0.38    0.21
   6   4   4    0.27    0.19
  -7  -4  -4    0.37    0.21
   7  -4   4    0.26    0.19
  -7  -4  -4    0.39    0.21
   7   4   4   -0.04    0.18
  -7   4  -4    0.43    0.23
   7  -5  -4    0.02    0.18
  -7  -5   4    0.53    0.23
  -7   5   4    0.27    0.22
   7   5  -4    0.25    0.22
   6  -5  -4   10.71    0.56
  -6  -5   4    9.63    0.52
   6   5  -4   10.77    0.55
   6   5  -4   11.30    0.53
  -6   5   4    9.91    0.53
  -5  -5   4    1.05    0.21
   5  -5  -4    1.53    0.24
   5   5  -4    1.49    0.25
  -5   5   4    1.37    0.24
   5   5  -4    1.49    0.25
   4  -5  -4   19.22    0.61
  -4  -5   4   18.76    0.46
  -4  -5   4   18.97    0.59
  -4   5   4   19.65    0.58
  -4   5   4   19.72    0.57
   4   5  -4   17.79    0.57
   4   5  -4   18.18    0.61
   3  -5  -4    1.95    0.22
  -3  -5   4    1.99    0.17
  -3  -5   4    1.71    0.20
   3  -5  -4    1.71    0.17
  -3   5   4    1.72    0.19
   3   5  -4    1.89    0.23
  -3   5   4    1.78    0.21
   3   5  -4    1.71    0.19
  -2  -5   4    0.21    0.11
  -2  -5   4    0.12    0.08
   2  -5  -4    0.13    0.08
   2  -5  -4    0.05    0.08
   2   5  -4    0.08    0.09
   2   5  -4    0.13    0.13
  -2   5   4    0.07    0.12
  -2   5   4    0.02    0.09
  -1  -5   4    0.12    0.08
   1  -5  -4    0.20    0.10
   1  -5  -4    0.24    0.09
   1   5  -4    0.15    0.13
  -1   5   4    0.24    0.12
  -1   5   4    0.28    0.08
   1   5  -4    0.06    0.05
   0  -5  -4    2.07    0.19
   0  -5   4    1.94    0.18
   0   5   4    2.08    0.21
   0   5  -4    1.91    0.20
   1  -5   4   14.11    0.42
  -1  -5  -4   14.16    0.42
   1  -5   4   14.20    0.26
  -1   5  -4   13.91    0.41
   1   5   4   14.18    0.44
  -2  -5  -4    1.15    0.11
   2  -5   4    1.37    0.18
   2  -5   4    1.35    0.13
  -2  -5  -4    1.06    0.17
  -2   5  -4    1.11    0.17
  -2   5  -4    1.54    0.16
   2   5   4    1.28    0.18
  -3  -5  -4    0.85    0.16
   3  -5   4    1.05    0.14
  -3  -5  -4    0.89    0.13
  -3   5  -4    0.98    0.13
  -3   5  -4    1.06    0.18
   3   5   4    0.75    0.17
   3   5   4    0.68    0.15
  -4  -5  -4    0.01    0.12
   4  -5   4    0.12    0.10
  -4  -5  -4    0.29    0.11
   4   5   4    0.16    0.14
   4   5   4    0.17    0.10
  -4   5  -4    0.17    0.13
  -5  -5  -4   -0.17    0.10
   5  -5   4    0.10    0.12
  -5  -5  -4    0.04    0.13
   5   5   4    0.14    0.16
  -5   5  -4   -0.05    0.13
  -6  -5  -4    1.84    0.28
   6  -5   4    2.39    0.31
  -6  -5  -4    1.63    0.25
  -6   5  -4    2.29    0.34
   6   5   4    2.55    0.36
   7  -5   4    1.05    0.25
  -7  -5  -4    0.58    0.22
  -7  -5  -4    0.85    0.24
  -7   5  -4    1.29    0.31
   7   5   4    1.29    0.32
  -7  -6   4    1.95    0.34
   7  -6  -4    1.70    0.32
  -7   6   4    1.97    0.35
   7   6  -4    2.09    0.35
  -6  -6   4    5.75    0.42
   6  -6  -4    4.95    0.45
   6   6  -4    5.98    0.43
   6   6  -4    5.46    0.42
  -6   6   4    5.88    0.44
  -5  -6   4    2.58    0.30
   5  -6  -4    3.05    0.33
  -5   6   4    2.04    0.28
   5   6  -4    2.35    0.29
   5   6  -4    2.73    0.32
  -4  -6   4    0.22    0.14
   4  -6  -4    0.64    0.16
  -4  -6   4    0.52    0.13
   4  -6  -4    0.54    0.13
  -4   6   4    0.30    0.15
   4   6  -4    0.46    0.17
   4   6  -4    0.64    0.17
  -4   6   4    0.64    0.16
  -3  -6   4    2.89    0.21
   3  -6  -4    2.64    0.23
   3  -6  -4    3.21    0.24
  -3  -6   4    2.66    0.25
   3   6  -4    3.14    0.30
  -3   6   4    3.16    0.24
   3   6  -4    2.69    0.23
  -3   6   4    3.26    0.29
   2  -6  -4    6.10    0.29
   2  -6  -4    5.78    0.28
  -2  -6   4    6.25    0.27
  -2  -6   4    5.69    0.30
  -2   6   4    5.80    0.33
  -2   6   4    6.14    0.26
   2   6  -4    6.51    0.37
   1  -6  -4    1.61    0.17
  -1  -6   4    1.64    0.17
   1  -6  -4    2.11    0.20
  -1   6   4    1.52    0.20
   1   6  -4    1.69    0.22
   1   6  -4    1.60    0.09
  -1   6   4    1.92    0.14
   0  -6   4   36.95    0.72
   0  -6  -4   36.47    0.72
   0   6  -4   36.93    0.78
   0   6   4   38.01    0.79
   1  -6   4    0.12    0.10
   1  -6   4    0.19    0.04
  -1  -6  -4    0.10    0.10
   1   6   4    0.25    0.12
  -1   6  -4    0.19    0.12
   2  -6   4   11.05    0.42
  -2  -6  -4   10.52    0.41
   2  -6   4   10.72    0.29
  -2  -6  -4   11.30    0.28
  -2   6  -4   11.24    0.38
  -2   6  -4   10.92    0.41
   2   6   4   11.38    0.43
  -2   6  -4   10.60    0.39
  -3  -6  -4   -0.02    0.08
  -3  -6  -4    0.08    0.11
   3  -6   4   -0.01    0.10
   3  -6   4    0.19    0.09
  -3   6  -4    0.15    0.13
   3   6   4   -0.12    0.11
   3   6   4    0.34    0.14
  -3   6  -4    0.15    0.10
  -4  -6  -4    2.74    0.24
   4  -6   4    2.31    0.24
  -4  -6  -4    2.26    0.27
  -4   6  -4    2.45    0.30
   4   6   4    2.82    0.26
   4   6   4    2.65    0.31
   5  -6   4    1.58    0.24
  -5  -6  -4    1.31    0.23
  -5  -6  -4    1.50    0.21
   5   6   4    1.46    0.28
  -5   6  -4    1.61    0.28
  -6  -6  -4    0.11    0.13
  -6  -6  -4    0.34    0.18
   6  -6   4    0.18    0.15
  -6   6  -4    0.01    0.20
   6   6   4   -0.06    0.19
  -7  -6  -4   -0.09    0.16
   7  -6   4   -0.19    0.15
  -7   6  -4    0.07    0.21
   7   6   4    0.23    0.24
  -7  -7   4    0.99    0.27
   7  -7  -4    0.91    0.26
  -7   7   4    0.79    0.27
   7   7  -4    1.59    0.32
   6  -7  -4   13.14    0.62
  -6  -7   4   12.31    0.59
   6   7  -4   14.08    0.63
  -6   7   4   13.04    0.61
   6   7  -4   14.34    0.62
   5  -7  -4   11.35    0.52
  -5  -7   4   10.90    0.51
   5   7  -4   10.58    0.54
   5   7  -4   10.29    0.49
  -5   7   4   10.48    0.51
  -5   7   4   11.24    0.48
   4  -7  -4    7.04    0.39
  -4  -7   4    6.94    0.32
   4  -7  -4    6.99    0.36
  -4  -7   4    6.96    0.39
   4   7  -4    5.98    0.41
   4   7  -4    6.13    0.36
  -4   7   4    6.70    0.37
  -4   7   4    6.50    0.38
   3  -7  -4    4.63    0.29
   3  -7  -4    4.30    0.28
  -3  -7   4    4.32    0.30
  -3  -7   4    4.19    0.27
   3   7  -4    4.98    0.36
   3   7  -4    4.32    0.26
  -3   7   4    4.23    0.32
  -3   7   4    4.81    0.28
  -2  -7   4    6.28    0.29
   2  -7  -4    6.72    0.32
   2  -7  -4    6.26    0.30
   2   7  -4    6.40    0.38
   2   7  -4    5.91    0.23
  -2   7   4    6.11    0.27
  -2   7   4    6.95    0.38
   1  -7  -4   11.33    0.38
  -1  -7   4   11.21    0.39
   1  -7  -4   10.55    0.40
  -1   7   4   10.56    0.44
   1   7  -4   11.27    0.47
  -1   7   4   11.43    0.29
   0  -7   4    8.11    0.34
   0  -7  -4    7.50    0.35
   0   7  -4    7.65    0.39
   0   7   4    8.30    0.39
   0   7   4    7.49    0.19
   1  -7   4   29.72    0.70
  -1  -7  -4   29.95    0.70
  -1   7  -4   30.35    0.71
   1   7   4   30.19    0.74
  -2  -7  -4    2.73    0.16
  -2  -7  -4    2.67    0.26
   2  -7   4    2.34    0.14
   2  -7   4    2.44    0.24
  -2   7  -4    2.09    0.24
   2   7   4    2.77    0.27
  -2   7  -4    2.97    0.27
  -2   7  -4    2.44    0.23
  -3  -7  -4    0.80    0.13
  -3  -7  -4    0.93    0.18
   3  -7   4    0.42    0.11
   3  -7   4    0.74    0.16
   3   7   4    0.63    0.18
  -3   7  -4    0.50    0.16
  -3   7  -4    0.89    0.16
  -4  -7  -4    0.32    0.16
   4  -7   4    0.05    0.09
  -4  -7  -4    0.07    0.11
  -4   7  -4    0.07    0.16
   4   7   4    0.32    0.18
   4   7   4    0.02    0.14
   5  -7   4    7.72    0.41
  -5  -7  -4    8.02    0.45
  -5   7  -4    7.84    0.48
   5   7   4    8.03    0.50
  -6  -7  -4   10.70    0.55
   6  -7   4   11.17    0.54
  -6   7  -4   10.67    0.60
   6   7   4   10.31    0.61
  -7  -8   4    0.77    0.27
   7  -8  -4    0.42    0.22
   7   8  -4    0.62    0.25
  -7   8   4    0.32    0.25
   6  -8  -4    0.63    0.21
  -6  -8   4    1.18    0.27
   6   8  -4    0.62    0.22
   6   8  -4    0.84    0.27
  -6   8   4    1.02    0.28
   5  -8  -4    0.40    0.15
  -5  -8   4    0.59    0.20
   5  -8  -4    0.63    0.20
   5   8  -4    0.73    0.20
   5   8  -4    0.80    0.24
  -5   8   4    0.94    0.22
  -5   8   4    0.70    0.22
  -4  -8   4    2.29    0.28
   4  -8  -4    2.92    0.30
   4  -8  -4    2.32    0.25
  -4  -8   4    2.04    0.23
  -4   8   4    2.96    0.31
   4   8  -4    2.89    0.35
   4   8  -4    2.65    0.27
  -4   8   4    3.25    0.32
   3  -8  -4    0.06    0.10
  -3  -8   4    0.22    0.11
  -3  -8   4    0.21    0.13
   3  -8  -4    0.21    0.12
   3   8  -4    0.22    0.12
  -3   8   4   -0.05    0.11
   3   8  -4   -0.23    0.15
  -3   8   4    0.12    0.14
   2  -8  -4   25.84    0.62
   2  -8  -4   25.25    0.65
  -2  -8   4   25.12    0.63
   2   8  -4   24.99    0.49
   2   8  -4   25.55    0.76
  -2   8   4   25.52    0.56
  -2   8   4   25.30    0.72
   1  -8  -4    4.06    0.25
   1  -8  -4    4.88    0.30
  -1  -8   4    4.35    0.28
   1   8  -4    5.13    0.37
  -1   8   4    4.25    0.33
  -1   8   4    4.00    0.19
   0  -8   4    0.05    0.08
   0  -8  -4    0.01    0.10
   0   8   4    0.02    0.05
   0   8  -4    0.12    0.15
   0   8   4   -0.03    0.12
  -1  -8  -4    3.45    0.30
   1  -8   4    3.53    0.27
  -1   8  -4    3.23    0.28
   1   8   4    3.71    0.32
  -1   8  -4    3.25    0.30
  -1   8  -4    3.07    0.27
  -2  -8  -4    0.48    0.16
   2  -8   4    0.64    0.16
   2   8   4    0.66    0.18
  -2   8  -4    0.54    0.16
  -2   8  -4    0.65    0.16
  -2   8  -4    0.46    0.16
   3  -8   4    1.22    0.21
  -3  -8  -4    1.21    0.21
  -3   8  -4    1.57    0.21
  -3   8  -4    0.88    0.19
   3   8   4    1.59    0.25
  -4  -8  -4    8.37    0.46
  -4   8  -4    8.50    0.48
   4   8   4    9.08    0.49
   4   8   4    8.96    0.47
  -5  -8  -4    0.30    0.17
   5   8   4    0.16    0.19
  -5   8  -4    0.20    0.18
  -6  -8  -4    2.14    0.32
   6   8   4    2.48    0.39
  -6   8  -4    2.06    0.35
  -6  -9   4    0.89    0.25
   6  -9  -4    0.77    0.23
  -6   9   4    0.95    0.27
   6   9  -4    1.23    0.31
  -5  -9   4    0.23    0.18
   5  -9  -4    0.11    0.15
   5  -9  -4    0.16    0.15
   5   9  -4    0.41    0.23
  -5   9   4    0.29    0.19
  -5   9   4    0.39    0.19
   4  -9  -4   21.59    0.67
  -4  -9   4   22.18    0.65
   4  -9  -4   22.27    0.70
  -4  -9   4   21.15    0.69
   4   9  -4   21.35    0.78
  -4   9   4   21.97    0.68
  -4   9   4   21.90    0.72
  -3  -9   4    0.79    0.17
   3  -9  -4    0.65    0.15
   3  -9  -4    0.85    0.18
  -3   9   4    1.11    0.23
   3   9  -4    0.69    0.23
  -3   9   4    0.30    0.16
   2  -9  -4    2.71    0.27
  -2  -9   4    2.55    0.26
   2  -9  -4    2.42    0.24
  -2   9   4    2.55    0.30
  -2   9   4    2.38    0.21
   2   9  -4    2.23    0.31
   1  -9  -4    7.86    0.39
  -1  -9   4    6.80    0.36
   1  -9  -4    6.74    0.32
  -1   9   4    7.29    0.26
   1   9  -4    7.62    0.45
  -1   9   4    7.63    0.44
   0  -9  -4    0.38    0.14
   0  -9   4    0.31    0.13
   0   9   4    0.41    0.17
   0   9  -4    0.41    0.19
  -1  -9  -4    9.13    0.43
   1  -9   4    9.49    0.43
  -1   9  -4   10.09    0.42
  -1   9  -4    8.95    0.42
   1   9   4    9.95    0.49
  -1   9  -4    9.52    0.47
   2  -9   4    0.35    0.14
  -2  -9  -4    0.18    0.14
  -2   9  -4    0.02    0.13
  -2   9  -4    0.36    0.17
   2   9   4    0.50    0.19
  -2   9  -4    0.48    0.16
   3  -9   4    9.30    0.46
  -3  -9  -4    8.13    0.45
   3   9   4    7.77    0.47
  -3   9  -4    8.22    0.42
  -3   9  -4    8.54    0.45
   4  -9   4    1.34    0.24
  -4  -9  -4    1.53    0.26
   4   9   4    1.32    0.27
  -4   9  -4    1.41    0.26
  -5  -9  -4    0.38    0.19
   5   9   4    0.56    0.23
  -5   9  -4    0.80    0.25
  -6  -9  -4    1.87    0.32
  -6   9  -4    1.46    0.33
   6   9   4    2.58    0.40
   6 -10  -4    1.71    0.30
  -6 -10   4    1.48    0.31
   6  10  -4    1.48    0.35
  -6  10   4    1.69    0.33
   5 -10  -4    0.21    0.17
   5 -10  -4    0.28    0.16
  -5 -10   4    0.28    0.18
   5  10  -4    0.17    0.23
  -5  10   4    0.40    0.20
  -5  10   4    0.28    0.20
   4 -10  -4   -0.27    0.10
   4 -10  -4   -0.05    0.13
  -4 -10   4   -0.15    0.12
  -4  10   4    0.03    0.17
  -4  10   4    0.16    0.16
   4  10  -4    0.15    0.22
   3 -10  -4   12.85    0.53
  -3 -10   4   12.32    0.51
   3 -10  -4   13.42    0.49
  -3  10   4   12.96    0.58
  -3  10   4   13.45    0.50
   3  10  -4   12.74    0.62
   2 -10  -4   23.25    0.62
  -2 -10   4   22.34    0.67
   2 -10  -4   23.17    0.69
   2  10  -4   23.99    0.82
  -2  10   4   23.68    0.57
  -2  10   4   23.21    0.76
  -1 -10   4    1.64    0.23
   1 -10  -4    1.72    0.20
   1 -10  -4    1.47    0.22
  -1  10   4    1.38    0.25
   1  10  -4    0.85    0.24
   0 -10  -4    5.96    0.37
   0 -10  -4    6.38    0.31
   0 -10   4    6.33    0.37
   0  10   4    6.15    0.42
   0  10  -4    6.19    0.44
  -1 -10  -4    1.31    0.23
   1 -10   4    0.98    0.20
  -1  10  -4    0.95    0.21
  -1  10  -4    1.09    0.21
   1  10   4    1.12    0.24
  -1  10  -4    0.95    0.23
   2 -10   4    0.45    0.17
  -2 -10  -4    0.57    0.18
   2  10   4    0.60    0.21
  -2  10  -4    0.56    0.17
  -2  10  -4    0.65    0.21
  -3 -10  -4    1.91    0.28
   3 -10   4    2.04    0.28
   3  10   4    1.22    0.26
  -3  10  -4    1.94    0.27
  -3  10  -4    1.75    0.28
   4 -10   4   15.09    0.65
  -4 -10  -4   16.42    0.67
   4  10   4   17.17    0.68
  -4  10  -4   16.93    0.68
  -5 -10  -4   -0.15    0.16
  -5  10  -4   -0.04    0.19
  -5 -11   4    3.41    0.38
   5 -11  -4    3.33    0.35
  -5  11   4    2.47    0.33
   5  11  -4    3.09    0.46
   4 -11  -4   -0.09    0.13
  -4 -11   4    0.03    0.14
  -4  11   4   -0.27    0.16
   4  11  -4   -0.17    0.21
  -4  11   4    0.01    0.17
   3 -11  -4    1.86    0.24
   3 -11  -4    1.15    0.22
  -3 -11   4    1.40    0.24
   3  11  -4    1.45    0.32
  -3  11   4    1.26    0.26
   2 -11  -4    7.54    0.43
  -2 -11   4    7.51    0.42
   2 -11  -4    7.92    0.38
  -2  11   4    8.23    0.49
   2  11  -4    8.55    0.55
   1 -11  -4    0.62    0.15
  -1 -11   4    1.04    0.21
   1 -11  -4    0.83    0.20
   1  11  -4    0.99    0.27
  -1  11   4    0.57    0.22
   0 -11  -4    3.57    0.35
   0 -11  -4    3.28    0.25
   0 -11   4    3.58    0.34
   0  11  -4    4.02    0.41
   0  11   4    3.36    0.38
   1 -11   4    3.87    0.36
  -1 -11  -4    3.73    0.36
  -1  11  -4    2.85    0.31
   1  11   4    3.50    0.38
  -1  11  -4    3.78    0.34
  -1  11  -4    3.90    0.39
  -2 -11  -4    1.76    0.27
   2 -11   4    1.72    0.27
   2  11   4    2.08    0.34
  -2  11  -4    1.53    0.27
  -2  11  -4    1.93    0.28
  -3 -11  -4    1.29    0.26
   3 -11   4    1.54    0.26
  -3  11  -4    1.39    0.25
   3  11   4    1.40    0.28
  -3  11  -4    1.90    0.28
   4 -11   4    0.03    0.16
  -4 -11  -4    0.14    0.19
   4  11   4    0.31    0.21
  -4  11  -4    0.21    0.21
  -5 -11  -4    2.16    0.34
  -5  11  -4    2.02    0.34
   5 -12  -4    0.54    0.21
   5  12  -4    0.12    0.27
   4 -12  -4    0.00    0.15
  -4 -12   4    0.01    0.16
   4  12  -4    0.09    0.23
  -4  12   4    0.17    0.19
   3 -12  -4    1.59    0.27
  -3 -12   4    2.29    0.30
  -3  12   4    2.37    0.35
   3  12  -4    1.59    0.35
   2 -12  -4    0.52    0.19
  -2 -12   4    0.34    0.17
  -2  12   4    0.18    0.21
   2  12  -4    0.60    0.26
   1 -12  -4    0.01    0.14
  -1 -12   4    0.12    0.14
  -1  12   4   -0.18    0.18
   1  12  -4   -0.24    0.20
   0 -12   4    0.09    0.15
   0 -12  -4    0.12    0.16
   0  12   4    0.03    0.19
   0  12  -4    0.10    0.21
   1 -12   4    0.75    0.20
  -1 -12  -4    0.66    0.21
  -1  12  -4    0.72    0.20
   1  12   4    0.67    0.24
  -1  12  -4    0.24    0.20
  -1  12  -4    0.69    0.21
   2 -12   4    0.33    0.18
  -2 -12  -4   -0.08    0.14
  -2  12  -4    0.41    0.20
  -2  12  -4    0.37    0.21
   2  12   4    0.22    0.20
   3 -12   4    0.16    0.16
  -3 -12  -4    0.26    0.19
  -3  12  -4    0.01    0.18
   3  12   4    0.03    0.20
  -3  12  -4   -0.03    0.17
   4 -12   4    0.43    0.20
  -4 -12  -4    0.39    0.21
   4  12   4    0.31    0.24
  -4  12  -4    0.28    0.20
  -4 -13   4    0.35    0.20
   4 -13  -4    0.33    0.20
  -4  13   4    0.33    0.25
   4  13  -4    0.24    0.29
   3 -13  -4   -0.06    0.15
  -3 -13   4    0.00    0.16
   3  13  -4    0.11    0.26
  -3  13   4    0.11    0.22
   2 -13  -4    2.80    0.34
  -2 -13   4    2.30    0.31
  -2  13   4    2.83    0.39
   2  13  -4    2.20    0.39
   1 -13  -4    0.15    0.15
  -1 -13   4    0.23    0.17
   1  13  -4    0.30    0.25
  -1  13   4    0.15    0.21
   0 -13   4    0.13    0.16
   0 -13  -4   -0.08    0.15
   0  13  -4    0.01    0.22
   0  13   4    0.21    0.21
   1 -13   4    2.58    0.33
  -1 -13  -4    3.50    0.39
  -1  13  -4    3.41    0.42
   1  13   4    3.29    0.42
  -1  13  -4    3.32    0.34
  -1  13  -4    3.44    0.36
  -2 -13  -4    0.94    0.24
   2 -13   4    1.00    0.24
   2  13   4    0.92    0.29
  -2  13  -4    1.06    0.27
  -2  13  -4    1.54    0.28
  -3 -13  -4    0.41    0.22
   3 -13   4    0.57    0.22
   3  13   4    0.40    0.25
  -3  13  -4    0.48    0.22
  -3  13  -4    0.63    0.24
  -4 -13  -4    1.91    0.35
   4 -13   4    1.93    0.33
   4  13   4    1.63    0.35
  -4  13  -4    1.15    0.29
   3 -14  -4    1.19    0.27
  -3 -14   4    1.27    0.27
  -3  14   4    0.82    0.28
   3  14  -4    1.36    0.37
  -2 -14   4    1.58    0.28
   2 -14  -4    1.14    0.27
  -2  14   4    1.82    0.36
   2  14  -4    1.09    0.33
  -1 -14   4    0.04    0.17
   1 -14  -4    0.16    0.19
  -1  14   4   -0.13    0.20
   1  14  -4   -0.36    0.21
   0 -14   4    4.52    0.44
   0 -14  -4    4.42    0.44
   0  14   4    4.31    0.47
   0  14  -4    4.63    0.43
   0  14  -4    4.27    0.49
   0  14  -4    4.74    0.41
   1 -14   4    0.59    0.21
  -1 -14  -4    0.80    0.24
   1  14   4    0.44    0.26
  -1  14  -4    0.17    0.24
  -1  14  -4    0.51    0.21
  -1  14  -4    0.89    0.23
   2 -14   4    4.71    0.46
  -2 -14  -4    5.25    0.49
   2  14   4    4.94    0.52
  -2  14  -4    6.32    0.55
  -2  14  -4    5.29    0.47
  -3 -14  -4    0.10    0.20
   3 -14   4    0.02    0.17
  -3  14  -4    0.10    0.21
   3  14   4   -0.02    0.24
   2 -15  -4    3.41    0.42
  -2 -15   4    3.80    0.43
  -2  15   4    3.12    0.47
   2  15  -4    2.43    0.45
   1 -15  -4    0.38    0.21
  -1 -15   4    0.47    0.22
  -1  15   4    0.46    0.26
   1  15  -4   -0.07    0.26
   0 -15   4    1.60    0.31
   0 -15  -4    3.10    0.39
   0  15   4    2.46    0.41
   0  15  -4    1.81    0.40
  -1 -15  -4    0.17    0.21
   1 -15   4    0.53    0.23
  -1  15  -4    0.20    0.20
   1  15   4    0.12    0.26
  -1  15  -4   -0.02    0.26
  -1  15  -4    0.42    0.21
  -8   0   5   -0.17    0.20
   8   0  -5   -0.14    0.20
  -7   0   5    0.14    0.19
   7   0  -5   -0.11    0.16
  -6   0   5    0.00    0.15
   6   0  -5   -0.02    0.16
   5   0  -5   -0.09    0.11
  -5   0   5   -0.10    0.11
  -4   0   5    0.06    0.11
  -4   0   5    0.06    0.05
   4   0  -5    0.03    0.11
   3   0  -5    0.03    0.09
  -3   0   5    0.03    0.10
   2   0  -5   -0.04    0.07
  -2   0   5   -0.01    0.08
   1   0  -5   -0.01    0.07
  -1   0   5    0.07    0.08
   1   0  -5   -0.02    0.05
  -1   0  -5   -0.03    0.06
  -1   0  -5    0.01    0.06
  -2   0  -5   -0.10    0.07
   2   0   5    0.08    0.09
  -3   0  -5    0.01    0.09
   3   0   5    0.11    0.09
  -4   0  -5   -0.10    0.10
   4   0   5    0.04    0.11
   5   0   5   -0.13    0.11
  -5   0  -5    0.02    0.13
  -6   0  -5   -0.04    0.15
   6   0   5    0.34    0.18
  -6   0  -5    0.08    0.14
  -7   0  -5    0.06    0.18
  -7   0  -5   -0.14    0.17
   7   0   5    0.13    0.19
  -8  -1   5    0.55    0.25
   8  -1  -5    0.41    0.24
  -8   1   5    0.72    0.26
   8   1  -5    0.12    0.22
   7  -1  -5    0.59    0.22
  -7  -1   5    0.94    0.25
  -7   1   5    0.84    0.25
   7   1  -5    1.03    0.27
   6  -1  -5    0.17    0.18
  -6  -1   5    0.20    0.18
   6   1  -5   -0.13    0.14
  -6   1   5   -0.05    0.15
   6   1  -5    0.27    0.15
   5  -1  -5    0.97    0.20
  -5  -1   5    1.63    0.24
   5   1  -5    0.72    0.19
  -5   1   5    1.16    0.21
   5   1  -5    1.28    0.21
  -4  -1   5   38.42    0.82
  -4  -1   5   38.87    0.52
   4  -1  -5   37.92    0.86
   4   1  -5   37.58    0.85
  -4   1   5   38.03    0.81
  -3  -1   5   24.23    0.57
   3  -1  -5   24.72    0.60
  -3   1   5   24.45    0.56
   3   1  -5   24.19    0.59
   2  -1  -5   37.27    0.69
  -2  -1   5   37.10    0.67
   2   1  -5   36.29    0.65
  -2   1   5   37.35    0.63
   1  -1  -5   36.83    0.64
  -1  -1   5   37.12    0.61
   1  -1  -5   36.68    0.49
  -1   1   5   36.97    0.55
   1   1  -5   37.19    0.60
   0  -1  -5   25.24    0.44
   0   1   5   25.86    0.50
  -1  -1  -5    0.99    0.13
  -1  -1  -5    0.75    0.09
  -1   1  -5    0.68    0.11
   1   1   5    0.69    0.10
  -1   1  -5    0.90    0.11
  -2  -1  -5    7.63    0.26
   2  -1   5    7.68    0.29
   2   1   5    8.16    0.32
  -2   1  -5    7.28    0.20
   2   1   5    7.12    0.22
  -2   1  -5    7.87    0.30
  -3  -1  -5    0.07    0.10
   3  -1   5    0.21    0.10
   3   1   5    0.09    0.10
  -3   1  -5    0.13    0.10
  -4  -1  -5    3.62    0.27
   4  -1   5    3.92    0.28
  -4  -1  -5    4.04    0.29
  -4   1  -5    3.58    0.31
   4   1   5    3.89    0.30
  -5  -1  -5    1.19    0.21
   5  -1   5    1.33    0.23
  -5  -1  -5    1.02    0.20
  -5   1  -5    1.14    0.22
   5   1   5    1.51    0.25
  -6  -1  -5    0.83    0.20
  -6  -1  -5    0.39    0.18
   6  -1   5    0.19    0.17
   6   1   5    0.23    0.18
  -6   1  -5   -0.05    0.15
  -7  -1  -5    3.00    0.36
   7  -1   5    3.86    0.44
  -7  -1  -5    2.54    0.35
  -7   1  -5    3.32    0.41
  -7   1  -5    3.02    0.36
   7   1   5    3.07    0.41
  -8  -2   5   -0.16    0.20
   8  -2  -5    0.31    0.24
   8   2  -5    0.34    0.25
  -8   2   5    0.11    0.23
   7  -2  -5    0.12    0.19
  -7  -2   5   -0.05    0.17
   7   2  -5    0.17    0.19
  -7   2   5    0.14    0.20
   6  -2  -5   14.85    0.65
  -6  -2   5   14.92    0.61
   6   2  -5   14.94    0.56
  -6   2   5   14.92    0.62
   6   2  -5   14.43    0.64
   5  -2  -5   16.39    0.61
  -5  -2   5   15.77    0.58
  -5   2   5   16.65    0.59
   5   2  -5   16.42    0.60
   5   2  -5   17.35    0.56
   4  -2  -5   -0.03    0.09
  -4  -2   5    0.06    0.11
  -4  -2   5    0.01    0.06
  -4   2   5    0.03    0.11
   4   2  -5    0.20    0.12
   4   2  -5    0.05    0.11
   3  -2  -5    0.59    0.13
  -3  -2   5    0.48    0.06
  -3  -2   5    0.41    0.12
   3  -2  -5    0.48    0.07
   3   2  -5    0.60    0.13
  -3   2   5    0.67    0.14
   3   2  -5    0.31    0.13
  -2  -2   5  109.35    1.15
   2  -2  -5  106.62    1.46
   2  -2  -5  107.35    1.19
  -2  -2   5  106.86    1.42
   2   2  -5  107.92    1.40
  -2   2   5  107.27    1.35
   1  -2  -5    1.28    0.14
   1  -2  -5    0.88    0.09
  -1  -2   5    0.93    0.09
  -1  -2   5    0.79    0.12
   1   2  -5    0.89    0.10
  -1   2   5    0.96    0.10
  -1   2   5    0.85    0.14
   0  -2  -5    1.77    0.15
   0   2   5    1.90    0.17
   0   2  -5    1.76    0.17
  -1  -2  -5   14.83    0.39
  -1  -2  -5   15.05    0.28
  -1   2  -5   14.94    0.36
   1   2   5   14.72    0.37
  -2  -2  -5   14.69    0.43
  -2  -2  -5   14.58    0.35
   2  -2   5   14.26    0.38
   2   2   5   13.65    0.33
   2   2   5   14.28    0.43
  -2   2  -5   14.29    0.41
  -2   2  -5   13.80    0.29
   3  -2   5    6.43    0.30
  -3  -2  -5    7.20    0.34
  -3  -2  -5    6.31    0.28
   3   2   5    7.37    0.35
  -3   2  -5    6.64    0.33
  -4  -2  -5    3.87    0.32
   4  -2   5    3.81    0.32
  -4  -2  -5    3.51    0.28
  -4   2  -5    3.50    0.31
   4   2   5    3.84    0.30
  -5  -2  -5    2.46    0.28
  -5  -2  -5    2.95    0.31
   5  -2   5    2.78    0.31
   5   2   5    3.06    0.35
  -5   2  -5    2.55    0.30
   6  -2   5    4.74    0.44
  -6  -2  -5    4.02    0.39
  -6  -2  -5    4.91    0.41
   6   2   5    5.02    0.48
  -6   2  -5    5.45    0.47
  -7  -2  -5    3.68    0.41
   7  -2   5    3.38    0.41
  -7  -2  -5    3.21    0.37
  -7   2  -5    3.93    0.45
   7   2   5    3.15    0.43
  -7  -3   5    0.37    0.21
   7  -3  -5    0.23    0.19
  -7   3   5    0.39    0.21
   7   3  -5    0.02    0.19
  -6  -3   5    0.14    0.17
   6  -3  -5   -0.09    0.15
   6   3  -5   -0.08    0.15
   6   3  -5   -0.04    0.15
  -6   3   5   -0.01    0.17
  -5  -3   5    0.19    0.15
   5  -3  -5    0.00    0.12
   5   3  -5    0.06    0.13
   5   3  -5   -0.04    0.13
  -5   3   5    0.09    0.15
   4  -3  -5   25.50    0.70
  -4  -3   5   24.09    0.43
  -4  -3   5   24.76    0.66
   4   3  -5   24.61    0.65
  -4   3   5   23.74    0.63
   4   3  -5   24.41    0.67
  -3  -3   5    0.04    0.06
   3  -3  -5   -0.12    0.07
  -3  -3   5    0.09    0.11
   3  -3  -5    0.10    0.07
   3   3  -5    0.05    0.10
  -3   3   5    0.03    0.09
   3   3  -5   -0.15    0.10
  -2  -3   5   78.28    1.16
   2  -3  -5   78.75    0.98
  -2  -3   5   79.66    0.95
   2  -3  -5   79.49    1.20
  -2   3   5   80.12    1.07
   2   3  -5   80.59    1.24
  -2   3   5   79.60    1.20
   2   3  -5   79.14    1.10
   1  -3  -5    6.89    0.23
   1  -3  -5    6.67    0.28
  -1  -3   5    6.49    0.22
   1   3  -5    6.34    0.20
  -1   3   5    6.56    0.19
   1   3  -5    5.93    0.32
  -1   3   5    5.99    0.28
   0  -3  -5    2.80    0.19
   0  -3   5    3.20    0.19
   0   3   5    2.91    0.22
   0   3  -5    2.73    0.20
  -1  -3  -5   12.05    0.21
  -1  -3  -5   12.15    0.37
   1   3   5   12.03    0.36
  -1   3  -5   11.48    0.33
  -2  -3  -5    1.04    0.11
  -2  -3  -5    1.13    0.16
   2  -3   5    0.90    0.12
  -2   3  -5    0.92    0.10
  -2   3  -5    0.96    0.16
   2   3   5    0.84    0.13
   2   3   5    1.13    0.17
  -3  -3  -5    2.31    0.20
   3  -3   5    2.00    0.20
  -3  -3  -5    2.20    0.23
   3   3   5    2.38    0.26
   3   3   5    1.97    0.16
  -3   3  -5    2.01    0.22
   4  -3   5    0.42    0.13
  -4  -3  -5    0.32    0.14
  -4  -3  -5    0.60    0.15
  -4   3  -5    0.53    0.15
   4   3   5    0.44    0.16
  -5  -3  -5    0.72    0.18
  -5  -3  -5    1.05    0.21
   5  -3   5    0.62    0.18
   5   3   5    0.93    0.22
  -5   3  -5    0.75    0.20
  -6  -3  -5    0.66    0.19
   6  -3   5    0.42    0.18
  -6  -3  -5    0.58    0.20
  -6   3  -5    0.41    0.21
   6   3   5    0.53    0.23
  -7  -3  -5    0.20    0.18
   7  -3   5    0.32    0.19
  -7  -3  -5    0.25    0.20
  -7   3  -5    0.12    0.20
   7   3   5    0.27    0.21
  -7  -4   5    0.43    0.22
   7  -4  -5    0.49    0.23
   7   4  -5    0.40    0.22
  -7   4   5    0.46    0.23
   6  -4  -5    5.17    0.46
  -6  -4   5    4.48    0.40
   6   4  -5    4.37    0.42
  -6   4   5    4.90    0.43
   6   4  -5    4.73    0.40
  -5  -4   5    0.42    0.18
   5  -4  -5    0.30    0.16
   5   4  -5    0.28    0.17
  -5   4   5    0.54    0.18
   5   4  -5    0.22    0.16
   4  -4  -5    5.49    0.33
  -4  -4   5    4.32    0.20
  -4  -4   5    4.82    0.32
  -4   4   5    5.09    0.30
   4   4  -5    5.01    0.34
   4   4  -5    4.76    0.31
   3  -4  -5    0.17    0.08
   3  -4  -5    0.09    0.08
  -3  -4   5    0.03    0.06
  -3  -4   5    0.22    0.12
   3   4  -5    0.23    0.12
   3   4  -5    0.02    0.11
  -3   4   5   -0.11    0.09
  -3   4   5    0.04    0.10
   2  -4  -5    0.55    0.10
   2  -4  -5    0.46    0.11
  -2  -4   5    0.47    0.13
  -2  -4   5    0.51    0.09
   2   4  -5    0.43    0.14
  -2   4   5    0.44    0.11
  -2   4   5    0.51    0.14
   2   4  -5    0.40    0.10
   1  -4  -5    9.41    0.33
  -1  -4   5    9.49    0.29
   1  -4  -5    8.84    0.29
   1   4  -5    9.22    0.23
  -1   4   5    9.23    0.22
  -1   4   5   10.08    0.37
   1   4  -5    9.45    0.38
   0  -4  -5   16.26    0.41
   0  -4   5   15.37    0.40
   0   4   5   16.17    0.46
   0   4  -5   16.05    0.26
   0   4  -5   16.67    0.46
  -1  -4  -5    1.03    0.15
   1  -4   5    0.94    0.14
   1   4   5    1.21    0.16
  -1   4  -5    0.95    0.14
   2  -4   5    1.70    0.15
  -2  -4  -5    2.00    0.20
  -2  -4  -5    1.87    0.13
   2   4   5    2.20    0.19
  -2   4  -5    1.93    0.16
  -2   4  -5    1.94    0.21
   3  -4   5    0.27    0.10
  -3  -4  -5    0.22    0.10
  -3  -4  -5    0.21    0.12
   3   4   5    0.24    0.12
   3   4   5    0.32    0.10
  -3   4  -5    0.10    0.07
  -3   4  -5    0.15    0.11
  -4  -4  -5    0.21    0.12
   4  -4   5    0.05    0.10
  -4  -4  -5    0.45    0.13
   4   4   5    0.08    0.13
  -4   4  -5    0.39    0.16
   4   4   5    0.15    0.10
  -5  -4  -5    0.39    0.16
   5  -4   5    0.28    0.14
  -5  -4  -5    0.24    0.15
  -5   4  -5    0.42    0.18
   5   4   5    0.29    0.18
   6  -4   5    1.77    0.29
  -6  -4  -5    2.30    0.30
  -6  -4  -5    2.22    0.31
   6   4   5    1.93    0.33
  -6   4  -5    2.55    0.35
   7  -4   5    0.68    0.24
  -7  -4  -5    0.40    0.21
  -7  -4  -5    0.81    0.24
   7   4   5    0.68    0.26
  -7   4  -5    0.53    0.24
   7  -5  -5    4.31    0.46
  -7  -5   5    3.63    0.41
   7   5  -5    3.38    0.42
  -7   5   5    4.35    0.46
   6  -5  -5    0.39    0.19
  -6  -5   5    0.70    0.23
  -6   5   5    1.10    0.25
   6   5  -5    0.73    0.23
   6   5  -5    0.61    0.21
  -5  -5   5   27.06    0.79
   5  -5  -5   26.27    0.79
  -5   5   5   27.24    0.76
   5   5  -5   25.94    0.77
   5   5  -5   28.12    0.80
  -4  -5   5    7.62    0.28
   4  -5  -5    7.72    0.39
  -4  -5   5    8.23    0.40
   4   5  -5    7.74    0.38
  -4   5   5    7.61    0.37
   4   5  -5    7.89    0.43
  -4   5   5    7.31    0.38
  -3  -5   5    5.54    0.23
   3  -5  -5    5.50    0.30
   3  -5  -5    5.57    0.26
  -3  -5   5    5.47    0.31
   3   5  -5    5.87    0.36
  -3   5   5    5.99    0.29
   3   5  -5    4.92    0.28
  -3   5   5    5.52    0.33
   2  -5  -5    5.59    0.29
  -2  -5   5    5.88    0.30
   2  -5  -5    5.89    0.26
  -2  -5   5    5.38    0.23
  -2   5   5    5.41    0.24
   2   5  -5    5.58    0.23
  -2   5   5    5.71    0.33
   2   5  -5    6.43    0.35
   1  -5  -5    1.33    0.16
   1  -5  -5    1.47    0.16
  -1  -5   5    1.45    0.15
   1   5  -5    1.30    0.10
  -1   5   5    1.60    0.20
  -1   5   5    1.29    0.11
   1   5  -5    1.23    0.19
   0  -5   5    0.23    0.09
   0  -5  -5    0.38    0.11
   0   5  -5    0.23    0.14
   0   5   5    0.27    0.13
   1  -5   5    0.45    0.11
  -1  -5  -5    0.26    0.12
  -1   5  -5    0.15    0.11
   1   5   5    0.50    0.14
  -2  -5  -5    5.57    0.19
   2  -5   5    5.19    0.21
   2  -5   5    4.92    0.28
  -2  -5  -5    5.27    0.29
  -2   5  -5    5.59    0.28
  -2   5  -5    4.98    0.28
   2   5   5    5.41    0.29
  -2   5  -5    5.62    0.31
   3  -5   5    5.42    0.26
  -3  -5  -5    5.33    0.32
  -3  -5  -5    5.28    0.24
   3   5   5    5.45    0.34
  -3   5  -5    5.57    0.33
  -3   5  -5    5.49    0.25
   3   5   5    5.63    0.30
  -4  -5  -5   -0.09    0.11
   4  -5   5   -0.02    0.09
  -4  -5  -5    0.02    0.10
   4   5   5   -0.12    0.10
  -4   5  -5   -0.13    0.12
   4   5   5    0.21    0.15
  -5  -5  -5    0.58    0.16
  -5  -5  -5    0.52    0.17
   5  -5   5    0.49    0.16
   5   5   5    0.48    0.20
  -5   5  -5    0.45    0.19
  -6  -5  -5    2.32    0.29
  -6  -5  -5    1.96    0.29
   6  -5   5    2.58    0.33
  -6   5  -5    2.26    0.34
   6   5   5    2.25    0.34
  -7  -5  -5    1.94    0.32
   7  -5   5    3.80    0.43
  -7   5  -5    2.37    0.38
   7   5   5    2.21    0.39
  -7  -6   5    1.65    0.32
   7  -6  -5    1.86    0.34
   7   6  -5    1.90    0.34
  -7   6   5    1.79    0.33
  -6  -6   5    0.50    0.20
   6  -6  -5    0.55    0.21
   6   6  -5    0.22    0.19
  -6   6   5    0.40    0.21
   6   6  -5    0.48    0.23
  -5  -6   5    1.18    0.23
   5  -6  -5    0.71    0.20
   5   6  -5    0.77    0.21
   5   6  -5    0.80    0.22
  -5   6   5    1.09    0.23
   4  -6  -5    0.06    0.11
   4  -6  -5    0.00    0.10
  -4  -6   5    0.16    0.13
  -4  -6   5    0.13    0.09
   4   6  -5    0.07    0.15
   4   6  -5    0.24    0.15
  -4   6   5    0.06    0.13
  -4   6   5    0.09    0.13
  -3  -6   5    1.45    0.21
  -3  -6   5    1.15    0.15
   3  -6  -5    0.98    0.15
   3  -6  -5    1.19    0.18
  -3   6   5    1.37    0.20
   3   6  -5    1.49    0.24
   3   6  -5    1.36    0.18
  -3   6   5    1.13    0.17
   2  -6  -5    6.06    0.29
   2  -6  -5    5.95    0.30
  -2  -6   5    6.44    0.27
  -2   6   5    6.78    0.36
  -2   6   5    6.58    0.26
   2   6  -5    6.28    0.38
   1  -6  -5    0.34    0.10
  -1  -6   5    0.20    0.09
   1  -6  -5    0.40    0.11
   1   6  -5    0.31    0.06
  -1   6   5    0.25    0.13
  -1   6   5    0.21    0.07
   1   6  -5    0.05    0.13
   0  -6   5    0.47    0.12
   0  -6  -5    0.62    0.14
   0   6   5    0.51    0.15
   0   6  -5    0.51    0.15
   1  -6   5   21.13    0.55
  -1  -6  -5   21.45    0.56
   1   6   5   19.86    0.57
  -1   6  -5   20.72    0.55
   2  -6   5    0.23    0.08
  -2  -6  -5    0.13    0.10
   2  -6   5    0.33    0.12
  -2  -6  -5    0.20    0.07
  -2   6  -5    0.11    0.12
  -2   6  -5    0.19    0.11
  -2   6  -5    0.24    0.12
   2   6   5    0.16    0.11
  -3  -6  -5    0.89    0.18
   3  -6   5    0.74    0.13
  -3  -6  -5    0.98    0.13
   3   6   5    1.15    0.18
  -3   6  -5    0.89    0.15
  -3   6  -5    1.02    0.19
  -4  -6  -5    3.89    0.35
   4  -6   5    3.80    0.26
  -4  -6  -5    3.72    0.25
  -4   6  -5    4.46    0.38
   4   6   5    3.86    0.30
   4   6   5    3.62    0.36
   5  -6   5    0.06    0.12
  -5  -6  -5    0.08    0.12
  -5  -6  -5   -0.04    0.13
  -5   6  -5    0.03    0.17
   5   6   5   -0.07    0.16
   6  -6   5    1.50    0.26
  -6  -6  -5    1.48    0.28
   6   6   5    2.15    0.36
  -6   6  -5    1.18    0.29
   7  -7  -5    1.01    0.29
  -7  -7   5    0.84    0.27
   7   7  -5    2.33    0.34
  -7   7   5    0.92    0.29
   6  -7  -5    0.97    0.25
  -6  -7   5    0.72    0.23
   6   7  -5    1.30    0.29
   6   7  -5    0.91    0.24
  -6   7   5    0.74    0.24
  -5  -7   5    0.01    0.14
   5  -7  -5    0.18    0.12
   5  -7  -5    0.28    0.16
  -5   7   5    0.45    0.17
   5   7  -5    0.10    0.16
   5   7  -5    0.29    0.19
  -5   7   5   -0.08    0.15
   4  -7  -5    4.14    0.29
  -4  -7   5    3.81    0.26
  -4  -7   5    3.84    0.35
   4  -7  -5    4.23    0.31
  -4   7   5    4.46    0.34
   4   7  -5    3.98    0.30
   4   7  -5    4.00    0.38
  -4   7   5    3.63    0.31
  -3  -7   5    1.68    0.19
   3  -7  -5    1.60    0.20
   3  -7  -5    1.53    0.21
  -3  -7   5    1.51    0.22
   3   7  -5    1.19    0.18
  -3   7   5    1.28    0.21
  -3   7   5    1.48    0.19
   3   7  -5    1.42    0.26
   2  -7  -5    6.66    0.32
  -2  -7   5    6.37    0.30
   2  -7  -5    6.08    0.31
   2   7  -5    6.10    0.39
  -2   7   5    6.16    0.26
  -2   7   5    6.54    0.37
   1  -7  -5   -0.05    0.09
   1  -7  -5    0.03    0.07
  -1  -7   5   -0.06    0.08
  -1   7   5    0.04    0.07
  -1   7   5    0.07    0.13
   1   7  -5    0.10    0.14
   0  -7   5    4.59    0.27
   0  -7  -5    4.22    0.27
   0   7  -5    4.07    0.32
   0   7   5    3.56    0.30
  -1  -7  -5    1.48    0.20
   1  -7   5    1.21    0.18
  -1   7  -5    1.37    0.20
   1   7   5    1.45    0.22
   2  -7   5    0.21    0.07
  -2  -7  -5   -0.12    0.09
   2  -7   5    0.14    0.10
   2   7   5    0.02    0.12
  -2   7  -5    0.21    0.14
  -2   7  -5    0.12    0.12
  -2   7  -5    0.25    0.12
   3  -7   5    8.69    0.32
  -3  -7  -5    8.31    0.42
   3  -7   5    8.64    0.43
  -3   7  -5    8.75    0.37
  -3   7  -5    8.44    0.43
   3   7   5    9.06    0.42
   4  -7   5   14.30    0.48
  -4  -7  -5   13.12    0.55
   4   7   5   13.42    0.59
   4   7   5   13.56    0.51
  -4   7  -5   13.29    0.56
  -5  -7  -5    2.04    0.30
   5  -7   5    1.66    0.24
   5   7   5    1.79    0.31
  -5   7  -5    1.35    0.27
  -6  -7  -5    3.21    0.37
  -6   7  -5    4.35    0.46
   6   7   5    4.25    0.48
   6  -8  -5    3.47    0.40
  -6  -8   5    3.04    0.37
   6   8  -5    2.79    0.35
   6   8  -5    3.86    0.44
  -6   8   5    3.23    0.38
   5  -8  -5    0.39    0.14
  -5  -8   5   -0.01    0.15
   5  -8  -5    0.73    0.21
   5   8  -5    0.06    0.20
   5   8  -5    0.24    0.16
  -5   8   5    0.59    0.20
  -5   8   5    0.63    0.21
  -4  -8   5    1.16    0.18
  -4  -8   5    0.82    0.20
   4  -8  -5    0.81    0.18
   4  -8  -5    0.65    0.16
  -4   8   5    1.11    0.21
   4   8  -5    1.01    0.26
   4   8  -5    0.86    0.19
  -4   8   5    0.97    0.21
   3  -8  -5    0.68    0.15
  -3  -8   5    0.72    0.15
   3  -8  -5    0.60    0.15
  -3  -8   5    0.82    0.19
   3   8  -5    0.66    0.21
  -3   8   5    1.12    0.22
  -3   8   5    0.54    0.15
   2  -8  -5   31.92    0.74
  -2  -8   5   32.28    0.72
   2  -8  -5   32.10    0.74
  -2   8   5   32.26    0.83
   2   8  -5   33.40    0.89
  -2   8   5   32.03    0.63
   1  -8  -5    0.11    0.09
  -1  -8   5    0.14    0.09
   1  -8  -5    0.20    0.12
  -1   8   5    0.12    0.15
  -1   8   5    0.26    0.09
   1   8  -5   -0.03    0.13
   0  -8   5    3.96    0.27
   0  -8  -5    3.05    0.27
   0   8   5    3.65    0.32
   0   8  -5    3.97    0.34
   1  -8   5   15.88    0.54
  -1  -8  -5   17.19    0.56
  -1   8  -5   16.93    0.57
   1   8   5   18.14    0.61
  -2  -8  -5    1.00    0.19
   2  -8   5    0.85    0.18
  -2   8  -5    0.78    0.19
  -2   8  -5    1.29    0.21
   2   8   5    1.38    0.23
  -2   8  -5    1.02    0.21
  -3  -8  -5    6.00    0.38
   3  -8   5    6.04    0.38
   3   8   5    6.02    0.39
  -3   8  -5    5.26    0.38
  -3   8  -5    6.10    0.36
  -4  -8  -5    0.35    0.17
   4   8   5    0.47    0.19
  -4   8  -5    0.40    0.19
  -5  -8  -5    2.55    0.33
  -5   8  -5    2.68    0.36
   5   8   5    2.58    0.37
  -6  -8  -5   -0.05    0.17
  -6   8  -5    0.03    0.20
   6   8   5    0.47    0.25
   6  -9  -5    0.12    0.17
  -6  -9   5    0.06    0.18
   6   9  -5    0.32    0.23
  -6   9   5    0.13    0.20
  -5  -9   5    9.93    0.53
   5  -9  -5    9.67    0.51
  -5   9   5    9.66    0.53
   5   9  -5   11.04    0.62
  -5   9   5   10.79    0.52
   4  -9  -5   16.72    0.59
  -4  -9   5   15.42    0.60
   4  -9  -5   16.69    0.60
  -4  -9   5   17.07    0.55
  -4   9   5   15.63    0.63
  -4   9   5   16.27    0.58
   4   9  -5   17.20    0.72
  -3  -9   5    6.43    0.35
   3  -9  -5    6.56    0.37
   3  -9  -5    5.83    0.35
  -3   9   5    6.14    0.33
  -3   9   5    6.13    0.41
   3   9  -5    6.65    0.48
   2  -9  -5   16.02    0.52
  -2  -9   5   16.76    0.54
   2  -9  -5   15.94    0.54
   2   9  -5   16.29    0.66
  -2   9   5   15.88    0.61
   1  -9  -5    1.12    0.17
   1  -9  -5    1.90    0.23
  -1  -9   5    1.58    0.21
  -1   9   5    1.77    0.27
   1   9  -5    0.65    0.22
   0  -9  -5    0.44    0.14
   0  -9   5    0.36    0.13
   0   9   5    0.42    0.17
   0   9  -5    0.24    0.17
   1  -9   5   10.22    0.45
  -1  -9  -5    9.20    0.44
   1   9   5   10.23    0.50
  -1   9  -5    9.60    0.42
  -1   9  -5   10.99    0.47
  -1   9  -5   11.34    0.50
  -2  -9  -5    6.65    0.40
   2  -9   5    6.78    0.39
  -2   9  -5    6.77    0.41
  -2   9  -5    7.30    0.39
  -2   9  -5    6.65    0.40
   2   9   5    7.83    0.45
   3  -9   5    1.47    0.24
  -3  -9  -5    1.14    0.22
  -3   9  -5    1.05    0.24
  -3   9  -5    1.11    0.22
   3   9   5    1.50    0.25
  -4  -9  -5   14.06    0.61
   4   9   5   14.18    0.60
  -4   9  -5   12.70    0.59
  -5  -9  -5    6.87    0.46
  -5   9  -5    7.41    0.50
  -6  -9  -5    0.71    0.24
   6   9   5    0.42    0.25
  -6   9  -5   -0.06    0.23
  -6 -10   5    0.00    0.18
   6 -10  -5    0.28    0.20
   6  10  -5    0.07    0.24
  -6  10   5   -0.21    0.20
   5 -10  -5    0.31    0.18
  -5 -10   5   -0.09    0.16
   5 -10  -5    0.02    0.15
   5  10  -5   -0.12    0.22
  -5  10   5    0.19    0.19
  -5  10   5   -0.21    0.17
   4 -10  -5    0.63    0.18
   4 -10  -5    0.67    0.18
  -4 -10   5    0.59    0.17
  -4  10   5    0.96    0.21
  -4  10   5    0.76    0.24
   4  10  -5    0.43    0.24
  -3 -10   5    1.83    0.24
   3 -10  -5    1.76    0.25
   3 -10  -5    1.81    0.24
  -3  10   5    2.03    0.29
   3  10  -5    1.40    0.31
   2 -10  -5    0.03    0.09
  -2 -10   5    0.03    0.12
   2 -10  -5    0.09    0.13
   2  10  -5    0.21    0.20
  -2  10   5    0.03    0.17
   1 -10  -5    6.45    0.38
  -1 -10   5    6.94    0.39
   1 -10  -5    7.01    0.35
   1  10  -5    7.48    0.48
  -1  10   5    7.22    0.46
   0 -10  -5    0.10    0.13
   0 -10   5   -0.06    0.11
   0 -10  -5    0.02    0.09
   0  10  -5   -0.19    0.15
   0  10   5    0.15    0.16
   1 -10   5    3.54    0.33
  -1 -10  -5    3.59    0.34
  -1  10  -5    3.30    0.31
  -1  10  -5    3.84    0.38
   1  10   5    2.55    0.32
  -1  10  -5    3.60    0.34
   2 -10   5    3.89    0.36
  -2 -10  -5    3.75    0.36
   2  10   5    3.83    0.38
  -2  10  -5    4.23    0.35
  -2  10  -5    4.01    0.35
  -2  10  -5    4.05    0.37
  -3 -10  -5    1.96    0.30
   3 -10   5    1.20    0.23
   3  10   5    1.90    0.30
  -3  10  -5    2.04    0.30
  -3  10  -5    2.01    0.27
  -4 -10  -5    0.08    0.15
  -4  10  -5   -0.12    0.16
   4  10   5    0.06    0.18
  -5 -10  -5   -0.10    0.16
  -5  10  -5    0.06    0.19
   5 -11  -5    6.02    0.43
  -5  11   5    6.24    0.52
   5  11  -5    6.04    0.59
  -4 -11   5    0.38    0.17
   4 -11  -5    0.39    0.17
   4 -11  -5    0.49    0.18
   4  11  -5    0.52    0.26
  -4  11   5    0.27    0.23
   3 -11  -5    0.72    0.20
   3 -11  -5    0.39    0.15
  -3 -11   5    0.34    0.16
   3  11  -5    0.75    0.27
  -3  11   5    0.25    0.20
  -2 -11   5    0.93    0.21
   2 -11  -5    0.96    0.18
   2 -11  -5    0.99    0.21
  -2  11   5    0.63    0.22
   2  11  -5    1.03    0.29
  -1 -11   5    0.73    0.19
   1 -11  -5    0.51    0.18
   1 -11  -5    0.41    0.14
   1  11  -5    0.42    0.23
  -1  11   5    0.50    0.21
   0 -11  -5    1.62    0.26
   0 -11   5    1.60    0.25
   0 -11  -5    1.55    0.22
   0  11   5    1.39    0.27
   0  11  -5    1.50    0.29
  -1 -11  -5    1.97    0.28
   1 -11   5    1.71    0.26
  -1  11  -5    2.29    0.30
  -1  11  -5    2.26    0.29
   1  11   5    2.48    0.35
  -1  11  -5    1.85    0.31
   2 -11   5    0.49    0.18
  -2 -11  -5    0.45    0.19
  -2  11  -5    0.40    0.17
  -2  11  -5    0.37    0.19
  -2  11  -5    0.15    0.19
   2  11   5    0.58    0.23
   3 -11   5    0.42    0.18
  -3 -11  -5    0.53    0.21
   3  11   5    0.44    0.22
  -3  11  -5    0.54    0.21
  -3  11  -5    0.37    0.20
   4 -11   5    3.09    0.37
  -4 -11  -5    3.12    0.38
  -4  11  -5    3.05    0.38
   4  11   5    2.72    0.36
  -5 -11  -5    5.16    0.49
  -5  11  -5    4.88    0.50
   5  12  -5    0.74    0.32
   4 -12  -5    0.03    0.16
  -4 -12   5    0.11    0.15
  -4  12   5    0.52    0.23
   4  12  -5   -0.07    0.25
   3 -12  -5    0.92    0.22
  -3 -12   5    0.65    0.20
  -3  12   5    0.74    0.25
   3  12  -5    1.22    0.32
   2 -12  -5    3.91    0.38
  -2 -12   5    4.13    0.38
  -2  12   5    3.23    0.40
   2  12  -5    3.91    0.45
  -1 -12   5    6.94    0.42
   1 -12  -5    6.75    0.44
  -1  12   5    7.28    0.51
   1  12  -5    6.79    0.57
   0 -12  -5    0.30    0.17
   0 -12   5    0.54    0.19
   0  12   5    0.75    0.25
   0  12  -5    0.36    0.24
   1 -12   5    6.06    0.43
  -1 -12  -5    7.06    0.46
  -1  12  -5    6.26    0.40
   1  12   5    6.29    0.48
  -1  12  -5    6.10    0.42
  -1  12  -5    6.82    0.51
   2 -12   5    1.30    0.26
  -2 -12  -5    0.94    0.24
  -2  12  -5    1.54    0.27
   2  12   5    1.34    0.29
  -2  12  -5    1.06    0.27
   3 -12   5    0.73    0.21
  -3 -12  -5    0.40    0.20
   3  12   5    0.52    0.24
  -3  12  -5    0.61    0.23
  -4 -12  -5   -0.03    0.18
   4 -12   5   -0.13    0.16
  -4  12  -5    0.17    0.22
   4  12   5    0.27    0.22
   4 -13  -5    1.81    0.30
  -4 -13   5    1.69    0.29
   4  13  -5    2.38    0.45
  -4  13   5    1.69    0.34
   3 -13  -5    0.34    0.19
  -3 -13   5    0.65    0.21
   3  13  -5    0.32    0.26
  -3  13   5    0.49    0.24
   2 -13  -5    0.32    0.18
  -2 -13   5    0.30    0.18
  -2  13   5    0.43    0.23
   2  13  -5    0.20    0.26
  -1 -13   5    0.25    0.17
   1 -13  -5    0.20    0.16
  -1  13   5    0.57    0.24
   1  13  -5    0.20    0.25
   0 -13  -5    3.02    0.36
   0 -13   5    3.33    0.38
   0  13  -5    4.33    0.48
   0  13   5    2.86    0.39
   1 -13   5   -0.04    0.15
  -1 -13  -5   -0.03    0.15
  -1  13  -5    0.25    0.18
   1  13   5    0.09    0.21
  -1  13  -5    0.33    0.19
  -1  13  -5    0.19    0.22
  -2 -13  -5    5.07    0.46
   2 -13   5    5.90    0.45
  -2  13  -5    5.48    0.47
  -2  13  -5    6.15    0.52
   2  13   5    5.55    0.52
  -3 -13  -5    0.01    0.18
   3 -13   5    0.00    0.15
   3  13   5    0.11    0.22
  -3  13  -5    0.03    0.20
   3 -14  -5   -0.04    0.18
  -3 -14   5    0.00    0.18
   3  14  -5    0.39    0.32
  -3  14   5    0.25    0.25
   2 -14  -5    4.75    0.45
  -2 -14   5    5.44    0.48
  -2  14   5    5.03    0.51
   2  14  -5    5.16    0.56
   1 -14  -5    0.18    0.18
  -1 -14   5    0.20    0.17
  -1  14   5    0.05    0.22
   1  14  -5   -0.41    0.24
   0 -14   5    0.28    0.20
   0 -14  -5    0.55    0.22
   0  14  -5    0.25    0.21
   0  14  -5    0.49    0.26
   0  14  -5    0.45    0.21
   0  14   5    0.37    0.26
  -1 -14  -5    0.54    0.22
   1 -14   5    0.55    0.22
   1  14   5    0.42    0.26
  -1  14  -5    0.25    0.26
  -1  14  -5    0.41    0.23
  -1  14  -5    0.96    0.24
   2 -14   5    0.06    0.17
  -2 -14  -5    0.28    0.19
  -2  14  -5    0.37    0.23
  -2  14  -5    0.22    0.22
   2  14   5    0.09    0.24
   3 -14   5    0.03    0.18
  -3 -14  -5   -0.06    0.19
  -3  14  -5   -0.10    0.20
   3  14   5    0.38    0.27
   2 -15  -5   -0.09    0.17
  -2 -15   5    0.18    0.18
   1 -15  -5    2.83    0.39
  -1 -15   5    2.29    0.35
   1  15  -5    3.08    0.48
  -1  15   5    3.35    0.45
   0 -15  -5    0.93    0.26
   0 -15   5    0.65    0.23
   0  15   5    1.32    0.34
   0  15  -5    0.69    0.25
   0  15  -5    0.54    0.24
   0  15  -5    1.23    0.36
   1 -15   5   -0.03    0.18
  -1 -15  -5    0.23    0.21
  -1  15  -5    0.13    0.22
  -1  15  -5    0.18    0.20
  -1  15  -5    0.06    0.26
   1  15   5    0.39    0.27
   8   0  -6    0.43    0.26
  -8   0   6    0.93    0.28
   7   0  -6    5.51    0.51
  -7   0   6    5.74    0.44
   6   0  -6    0.99    0.21
  -6   0   6    0.96    0.24
   6   0  -6    1.68    0.30
   5   0  -6  103.92    1.76
  -5   0   6  104.09    1.68
  -4   0   6    0.74    0.16
   4   0  -6    0.96    0.18
  -3   0   6   10.50    0.37
   3   0  -6   10.45    0.39
   2   0  -6   26.24    0.57
  -2   0   6   26.24    0.54
   1   0  -6    0.22    0.07
   1   0  -6    0.39    0.10
  -1   0   6    0.06    0.09
  -1   0  -6   77.11    1.01
  -1   0  -6   75.46    0.96
   2   0   6    0.23    0.10
  -2   0  -6    0.39    0.10
  -3   0  -6    2.73    0.23
   3   0   6    2.58    0.25
  -4   0  -6    3.63    0.30
   4   0   6    3.35    0.31
  -5   0  -6    1.52    0.24
   5   0   6    1.83    0.28
   6   0   6    0.61    0.22
  -6   0  -6    0.55    0.20
  -6   0  -6    0.26    0.18
   7   0   6    9.89    0.60
  -7   0  -6    9.41    0.56
  -7   0  -6    8.29    0.53
  -8  -1   6    0.93    0.29
   8  -1  -6    0.81    0.29
   8   1  -6    1.46    0.34
  -8   1   6    1.18    0.32
  -7  -1   6    0.39    0.21
   7  -1  -6   -0.25    0.15
  -7   1   6    0.33    0.20
   7   1  -6    0.37    0.23
  -6  -1   6    5.30    0.38
   6  -1  -6    5.11    0.46
  -6   1   6    4.64    0.41
   6   1  -6    4.44    0.42
   6   1  -6    5.20    0.40
   5  -1  -6    1.54    0.25
  -5  -1   6    1.34    0.22
   5   1  -6    1.85    0.24
  -5   1   6    1.51    0.23
   5   1  -6    1.15    0.23
   4  -1  -6    0.35    0.14
  -4  -1   6    0.19    0.13
  -4   1   6    0.30    0.13
   4   1  -6    0.27    0.13
   3  -1  -6    8.59    0.35
  -3  -1   6    8.74    0.35
   3   1  -6    8.49    0.35
  -3   1   6    8.63    0.33
   2  -1  -6   38.39    0.72
  -2  -1   6   37.30    0.69
   2   1  -6   37.51    0.69
  -2   1   6   36.90    0.65
   1  -1  -6    4.89    0.24
  -1  -1   6    4.66    0.22
   1  -1  -6    4.41    0.16
  -1   1   6    4.93    0.19
   1   1  -6    5.19    0.22
   0  -1  -6   87.26    1.10
  -1  -1  -6    6.51    0.28
  -1  -1  -6    7.11    0.22
  -1  -1  -6    7.19    0.23
  -1   1  -6    7.05    0.26
  -1   1  -6    7.22    0.27
   2  -1   6   10.85    0.36
  -2  -1  -6   10.39    0.32
   2   1   6   10.89    0.38
  -2   1  -6   10.76    0.36
  -3  -1  -6   13.40    0.47
  -3  -1  -6   13.57    0.42
   3  -1   6   13.69    0.46
   3   1   6   14.82    0.49
  -3   1  -6   14.22    0.45
  -4  -1  -6   14.18    0.49
   4  -1   6   14.76    0.53
  -4  -1  -6   14.16    0.52
  -4   1  -6   13.78    0.50
   4   1   6   13.91    0.54
  -5  -1  -6    7.29    0.40
   5  -1   6    9.17    0.47
  -5  -1  -6    8.07    0.45
  -5   1  -6    8.32    0.45
   5   1   6    8.77    0.47
   6  -1   6    6.67    0.46
  -6  -1  -6    7.32    0.45
  -6  -1  -6    7.10    0.46
  -6   1  -6    6.54    0.45
   6   1   6    6.69    0.46
  -7  -1  -6    2.35    0.34
   7  -1   6    2.53    0.39
  -7  -1  -6    2.87    0.38
  -7   1  -6    3.07    0.40
   7   1   6    1.68    0.33
  -7   1  -6    2.35    0.34
  -7  -2   6    0.94    0.25
   7  -2  -6    0.72    0.24
   7   2  -6    0.78    0.25
  -7   2   6    0.64    0.24
  -6  -2   6    8.61    0.48
   6  -2  -6    7.27    0.48
  -6   2   6    7.51    0.46
   6   2  -6    7.89    0.45
   6   2  -6    7.73    0.48
   5  -2  -6    7.47    0.43
  -5  -2   6    6.61    0.41
  -5   2   6    7.73    0.41
   5   2  -6    7.07    0.41
   5   2  -6    7.72    0.43
  -4  -2   6    1.38    0.21
   4  -2  -6    1.33    0.20
   4   2  -6    1.45    0.20
   4   2  -6    1.65    0.22
  -4   2   6    1.35    0.20
  -3  -2   6    3.68    0.25
   3  -2  -6    3.92    0.26
  -3   2   6    3.88    0.24
   3   2  -6    3.86    0.25
  -2  -2   6    0.29    0.05
  -2  -2   6    0.33    0.11
   2  -2  -6    0.34    0.11
   2  -2  -6    0.46    0.07
  -2   2   6    0.27    0.09
   2   2  -6    0.17    0.09
   1  -2  -6    1.37    0.15
   1  -2  -6    1.60    0.12
   1   2  -6    1.20    0.12
  -1   2   6    1.57    0.12
  -1   2   6    1.12    0.16
   0  -2  -6   20.22    0.43
   0   2   6   20.98    0.49
  -1  -2  -6    0.60    0.08
  -1  -2  -6    0.86    0.13
  -1   2  -6    0.62    0.11
   1   2   6    0.48    0.11
  -2  -2  -6    1.27    0.17
  -2  -2  -6    0.81    0.11
   2  -2   6    1.04    0.14
   2   2   6    0.99    0.12
  -2   2  -6    0.74    0.10
  -2   2  -6    0.78    0.14
   3  -2   6   -0.03    0.08
  -3  -2  -6    0.09    0.09
  -3  -2  -6    0.05    0.10
   3   2   6   -0.09    0.06
   3   2   6   -0.16    0.08
  -3   2  -6   -0.17    0.09
   4  -2   6    0.08    0.11
  -4  -2  -6   -0.08    0.11
  -4  -2  -6    0.17    0.12
  -4   2  -6    0.12    0.12
   4   2   6   -0.04    0.11
  -5  -2  -6    2.12    0.27
   5  -2   6    3.03    0.32
  -5  -2  -6    2.14    0.29
  -5   2  -6    2.04    0.29
   5   2   6    2.46    0.32
  -6  -2  -6    1.19    0.26
   6  -2   6    1.35    0.26
  -6  -2  -6    0.99    0.23
  -6   2  -6    1.06    0.25
   6   2   6    1.13    0.27
  -7  -2  -6   -0.03    0.16
  -7  -2  -6    0.02    0.18
   7  -2   6   -0.06    0.17
  -7   2  -6   -0.04    0.19
   7   2   6    0.15    0.21
  -7  -3   6    0.14    0.19
   7  -3  -6   -0.12    0.17
  -7   3   6   -0.16    0.17
   7   3  -6    0.19    0.21
   6  -3  -6    2.53    0.34
  -6  -3   6    3.01    0.36
  -6   3   6    2.82    0.34
   6   3  -6    2.83    0.35
   6   3  -6    2.87    0.33
   5  -3  -6   23.48    0.75
  -5  -3   6   22.60    0.71
   5   3  -6   23.34    0.72
   5   3  -6   24.39    0.70
  -5   3   6   22.71    0.70
  -4  -3   6    0.15    0.13
   4  -3  -6    0.11    0.11
  -4   3   6    0.15    0.13
   4   3  -6    0.13    0.13
   4   3  -6   -0.09    0.11
  -3  -3   6   40.89    0.84
  -3  -3   6   42.33    0.57
   3  -3  -6   44.02    0.87
  -3   3   6   42.49    0.78
   3   3  -6   43.27    0.82
   3   3  -6   43.39    0.90
   2  -3  -6    0.45    0.11
   2  -3  -6    0.31    0.08
  -2  -3   6    0.22    0.11
  -2  -3   6    0.16    0.06
  -2   3   6    0.13    0.12
   2   3  -6    0.38    0.10
   2   3  -6    0.26    0.12
  -2   3   6    0.37    0.10
   1  -3  -6    2.12    0.15
   1  -3  -6    1.99    0.19
  -1  -3   6    1.71    0.13
  -1   3   6    2.05    0.20
   1   3  -6    1.84    0.13
  -1   3   6    1.72    0.12
   1   3  -6    1.75    0.19
   0  -3  -6    0.18    0.09
   0  -3   6    0.42    0.10
   0   3   6    0.14    0.11
   0   3  -6    0.32    0.11
  -1  -3  -6    0.91    0.08
  -1  -3  -6    0.69    0.13
   1   3   6    1.36    0.16
  -1   3  -6    1.02    0.13
  -2  -3  -6    6.94    0.33
   2  -3   6    7.37    0.28
  -2  -3  -6    6.67    0.23
   2   3   6    6.68    0.27
  -2   3  -6    6.72    0.25
  -2   3  -6    7.15    0.32
  -3  -3  -6    0.11    0.12
   3  -3   6    0.23    0.10
  -3  -3  -6    0.14    0.10
   3   3   6    0.15    0.09
  -3   3  -6    0.02    0.10
   3   3   6    0.08    0.11
  -4  -3  -6    2.16    0.23
  -4  -3  -6    1.96    0.25
   4  -3   6    2.16    0.25
   4   3   6    2.10    0.27
  -4   3  -6    2.40    0.27
   5  -3   6    0.47    0.17
  -5  -3  -6    0.47    0.17
  -5  -3  -6    0.63    0.17
   5   3   6    0.64    0.20
  -5   3  -6    0.64    0.20
  -6  -3  -6    4.96    0.38
   6  -3   6    4.89    0.44
  -6  -3  -6    4.07    0.40
   6   3   6    4.59    0.47
  -6   3  -6    4.74    0.45
  -7  -3  -6    3.18    0.37
  -7  -3  -6    2.63    0.35
   7  -3   6    2.72    0.38
  -7   3  -6    2.65    0.39
   7   3   6    2.89    0.42
  -7  -4   6    0.78    0.26
   7  -4  -6    0.22    0.21
   7   4  -6    0.41    0.24
  -7   4   6    0.55    0.23
  -6  -4   6    3.81    0.40
   6  -4  -6    3.62    0.39
  -6   4   6    4.20    0.41
   6   4  -6    3.46    0.38
   6   4  -6    4.04    0.39
   5  -4  -6    1.16    0.23
  -5  -4   6    0.95    0.22
   5   4  -6    1.28    0.23
   5   4  -6    0.87    0.21
  -5   4   6    1.09    0.22
  -4  -4   6   -0.07    0.11
   4  -4  -6   -0.09    0.09
   4  -4  -6   -0.01    0.08
   4   4  -6   -0.03    0.12
  -4   4   6    0.18    0.13
   4   4  -6    0.02    0.13
  -3  -4   6    0.96    0.10
   3  -4  -6    0.77    0.15
  -3  -4   6    1.00    0.18
   3  -4  -6    0.64    0.11
   3   4  -6    0.81    0.17
   3   4  -6    0.64    0.14
  -3   4   6    0.87    0.15
  -3   4   6    0.61    0.16
  -2  -4   6   27.33    0.63
  -2  -4   6   27.38    0.48
   2  -4  -6   28.49    0.66
   2  -4  -6   27.89    0.52
  -2   4   6   27.72    0.52
  -2   4   6   28.69    0.67
   2   4  -6   27.21    0.67
   2   4  -6   27.76    0.55
   1  -4  -6    4.73    0.23
  -1  -4   6    5.31    0.23
   1  -4  -6    5.30    0.27
  -1   4   6    5.74    0.31
   1   4  -6    5.32    0.33
  -1   4   6    5.07    0.17
   1   4  -6    5.15    0.18
   0  -4   6    4.26    0.22
   0  -4  -6    4.10    0.23
   0   4  -6    4.08    0.28
   0   4   6    4.24    0.27
   0   4  -6    3.93    0.15
  -1  -4  -6    7.55    0.32
   1   4   6    7.40    0.33
  -1   4  -6    8.01    0.32
  -2  -4  -6    0.77    0.10
  -2  -4  -6    0.88    0.16
   2  -4   6    0.65    0.11
  -2   4  -6    1.04    0.17
  -2   4  -6    0.60    0.11
   2   4   6    0.81    0.14
  -2   4  -6    0.87    0.15
  -3  -4  -6    0.25    0.12
   3  -4   6    0.51    0.12
  -3  -4  -6    0.38    0.10
  -3   4  -6    0.30    0.09
   3   4   6    0.45    0.12
  -3   4  -6    0.53    0.15
   3   4   6    0.21    0.13
   4  -4   6    0.56    0.15
  -4  -4  -6    0.46    0.16
  -4  -4  -6    0.38    0.13
   4   4   6    0.01    0.14
  -4   4  -6    0.50    0.17
  -5  -4  -6    6.15    0.36
   5  -4   6    6.11    0.38
  -5  -4  -6    5.54    0.38
  -5   4  -6    6.24    0.42
   5   4   6    6.10    0.43
   6  -4   6    0.19    0.15
  -6  -4  -6    0.00    0.14
  -6  -4  -6    0.18    0.16
   6   4   6    0.24    0.20
  -6   4  -6    0.03    0.18
   7  -4   6    0.19    0.18
  -7  -4  -6   -0.13    0.17
  -7   4  -6    0.19    0.22
   7   4   6    0.01    0.22
   7  -5  -6    2.12    0.36
  -7  -5   6    1.58    0.32
  -7   5   6    2.15    0.35
   7   5  -6    2.05    0.33
  -6  -5   6   -0.11    0.16
   6  -5  -6   -0.01    0.17
   6   5  -6    0.10    0.18
  -6   5   6   -0.13    0.16
   6   5  -6    0.11    0.19
   5  -5  -6    1.62    0.27
  -5  -5   6    2.00    0.28
   5   5  -6    1.96    0.29
  -5   5   6    2.08    0.27
   5   5  -6    1.76    0.25
  -4  -5   6    0.79    0.19
  -4  -5   6    0.96    0.12
   4  -5  -6    0.88    0.14
   4  -5  -6    1.03    0.20
  -4   5   6    0.69    0.17
   4   5  -6    0.90    0.21
   4   5  -6    0.96    0.19
   3  -5  -6   -0.07    0.07
   3  -5  -6    0.08    0.10
  -3  -5   6    0.00    0.06
  -3  -5   6   -0.07    0.11
   3   5  -6    0.02    0.10
  -3   5   6    0.11    0.10
  -3   5   6   -0.01    0.12
   3   5  -6   -0.04    0.12
  -2  -5   6   34.69    0.62
   2  -5  -6   35.45    0.76
   2  -5  -6   36.57    0.65
  -2  -5   6   35.99    0.75
   2   5  -6   35.61    0.83
  -2   5   6   35.84    0.79
  -2   5   6   34.61    0.61
   2   5  -6   35.03    0.63
   1  -5  -6    3.29    0.23
   1  -5  -6    3.09    0.21
  -1  -5   6    2.96    0.20
   1   5  -6    2.46    0.13
  -1   5   6    2.73    0.13
  -1   5   6    2.94    0.26
   1   5  -6    2.88    0.27
   0  -5   6    9.31    0.33
   0  -5  -6    8.60    0.33
   0   5  -6    8.42    0.18
   0   5   6    8.58    0.37
   0   5  -6    8.65    0.39
  -1  -5  -6   13.25    0.44
   1  -5   6   13.57    0.43
   1   5   6   13.61    0.45
  -1   5  -6   14.11    0.43
  -2  -5  -6   15.47    0.50
   2  -5   6   15.61    0.39
  -2  -5  -6   16.14    0.31
  -2   5  -6   15.79    0.49
  -2   5  -6   16.10    0.51
  -2   5  -6   16.22    0.43
   2   5   6   16.45    0.49
   3  -5   6    0.42    0.12
  -3  -5  -6    0.44    0.14
  -3  -5  -6    0.51    0.11
   3   5   6    0.27    0.12
  -3   5  -6    0.52    0.16
  -3   5  -6    0.63    0.12
  -4  -5  -6    1.55    0.24
  -4  -5  -6    1.68    0.20
   4  -5   6    2.28    0.25
   4   5   6    1.79    0.26
  -4   5  -6    1.87    0.26
   5  -5   6    0.00    0.12
  -5  -5  -6    0.10    0.16
  -5  -5  -6    0.04    0.12
  -5   5  -6    0.04    0.16
   5   5   6   -0.02    0.16
   6  -5   6    0.34    0.17
  -6  -5  -6    0.22    0.18
   6   5   6    0.36    0.23
  -6   5  -6    0.21    0.20
  -7  -5  -6    1.75    0.31
   7  -5   6    1.36    0.29
  -7   5  -6    1.85    0.36
   7   5   6    2.13    0.38
  -7  -6   6    1.12    0.28
   7  -6  -6    0.94    0.29
   7   6  -6    1.36    0.29
  -7   6   6    1.02    0.27
  -6  -6   6    4.34    0.43
   6  -6  -6    4.43    0.44
  -6   6   6    5.07    0.45
   6   6  -6    4.07    0.40
   6   6  -6    5.39    0.46
  -5  -6   6   31.57    0.88
   5  -6  -6   31.51    0.90
  -5   6   6   30.71    0.83
   5   6  -6   32.77    0.93
   5   6  -6   31.56    0.86
   4  -6  -6    0.00    0.10
  -4  -6   6   -0.07    0.12
  -4  -6   6   -0.05    0.08
   4  -6  -6   -0.04    0.11
   4   6  -6   -0.05    0.16
   4   6  -6   -0.04    0.12
  -4   6   6    0.03    0.14
  -4   6   6   -0.09    0.11
   3  -6  -6    5.44    0.28
  -3  -6   6    4.97    0.32
  -3  -6   6    5.47    0.25
   3  -6  -6    5.60    0.33
  -3   6   6    5.19    0.28
   3   6  -6    5.40    0.39
  -3   6   6    5.19    0.34
  -2  -6   6   17.93    0.45
   2  -6  -6   17.80    0.47
   2  -6  -6   18.43    0.54
   2   6  -6   18.76    0.42
  -2   6   6   18.08    0.42
  -2   6   6   17.11    0.57
   2   6  -6   17.93    0.61
  -1  -6   6   11.61    0.38
   1  -6  -6   12.11    0.42
   1  -6  -6   12.11    0.40
  -1   6   6   11.62    0.25
   1   6  -6   11.89    0.49
  -1   6   6   11.79    0.46
   1   6  -6   12.23    0.24
   0  -6  -6    9.60    0.37
   0  -6   6   10.12    0.37
   0   6   6   10.20    0.42
   0   6  -6   10.61    0.43
   1  -6   6   -0.03    0.07
  -1  -6  -6    0.28    0.13
   1   6   6    0.10    0.12
  -1   6  -6    0.09    0.12
  -2  -6  -6    0.84    0.17
   2  -6   6    0.78    0.16
   2  -6   6    0.74    0.10
   2   6   6    0.81    0.16
  -2   6  -6    0.85    0.18
  -2   6  -6    0.63    0.14
  -2   6  -6    1.05    0.18
   3  -6   6   14.58    0.43
  -3  -6  -6   14.57    0.37
  -3  -6  -6   14.18    0.52
  -3   6  -6   14.15    0.54
  -3   6  -6   14.02    0.41
   3   6   6   14.08    0.49
  -4  -6  -6    1.81    0.26
   4  -6   6    1.73    0.21
   4   6   6    1.68    0.28
   4   6   6    1.80    0.22
  -4   6  -6    2.36    0.30
   5  -6   6    1.25    0.22
  -5  -6  -6    1.47    0.26
  -5   6  -6    1.57    0.28
   5   6   6    2.03    0.32
  -6  -6  -6    0.33    0.19
   6  -6   6    0.28    0.17
  -6   6  -6    0.21    0.20
   6   6   6    0.05    0.22
   7  -7  -6    1.35    0.30
  -7  -7   6    1.72    0.33
   7   7  -6    1.85    0.33
  -7   7   6    2.34    0.36
  -6  -7   6    8.86    0.53
   6  -7  -6    8.58    0.52
   6   7  -6    7.63    0.52
  -6   7   6    7.84    0.49
   5  -7  -6    0.24    0.16
  -5  -7   6    0.25    0.18
  -5   7   6    0.67    0.19
   5   7  -6    0.34    0.17
   5   7  -6   -0.08    0.17
   4  -7  -6   -0.04    0.11
   4  -7  -6    0.04    0.11
  -4  -7   6    0.05    0.09
  -4  -7   6    0.12    0.15
   4   7  -6    0.16    0.18
  -4   7   6   -0.05    0.12
   4   7  -6   -0.08    0.11
  -4   7   6    0.19    0.15
  -3  -7   6    0.00    0.09
   3  -7  -6    0.25    0.12
  -3  -7   6    0.05    0.13
   3  -7  -6   -0.10    0.08
   3   7  -6    0.13    0.16
  -3   7   6   -0.15    0.11
   3   7  -6   -0.04    0.10
  -3   7   6    0.12    0.11
   2  -7  -6   22.47    0.58
   2  -7  -6   21.39    0.61
  -2  -7   6   22.40    0.55
  -2   7   6   23.20    0.68
  -2   7   6   22.04    0.48
   2   7  -6   24.17    0.73
   1  -7  -6    0.94    0.16
   1  -7  -6    0.87    0.15
  -1  -7   6    1.19    0.16
   1   7  -6    0.84    0.20
  -1   7   6    1.15    0.21
  -1   7   6    0.99    0.10
   0  -7  -6   13.58    0.46
   0  -7   6   13.07    0.44
   0   7   6   13.32    0.50
   0   7  -6   14.09    0.52
  -1  -7  -6    2.50    0.25
   1  -7   6    2.45    0.25
   1   7   6    1.62    0.22
  -1   7  -6    1.92    0.24
  -2  -7  -6    8.18    0.41
   2  -7   6    9.00    0.41
  -2   7  -6    9.18    0.43
  -2   7  -6    8.19    0.39
   2   7   6    8.50    0.42
  -2   7  -6    8.95    0.39
   3  -7   6    0.57    0.12
  -3  -7  -6    0.59    0.17
  -3   7  -6    0.64    0.18
   3   7   6    0.16    0.14
  -3   7  -6    0.55    0.14
  -4  -7  -6    5.07    0.42
   4   7   6    5.23    0.36
  -4   7  -6    5.30    0.40
  -5  -7  -6    0.08    0.17
  -5   7  -6   -0.09    0.16
   5   7   6   -0.03    0.17
  -6  -7  -6    2.96    0.39
  -6   7  -6    2.93    0.40
   6   7   6    3.27    0.46
   6  -8  -6    0.60    0.22
  -6  -8   6    0.37    0.21
  -6   8   6    0.38    0.22
   6   8  -6    0.16    0.19
   6   8  -6    0.15    0.23
   5  -8  -6    0.18    0.17
  -5  -8   6    0.06    0.17
  -5   8   6    0.25    0.18
   5   8  -6   -0.04    0.20
  -5   8   6   -0.05    0.16
   5   8  -6    0.38    0.18
  -4  -8   6    3.92    0.27
  -4  -8   6    3.02    0.33
   4  -8  -6    4.17    0.30
   4  -8  -6    4.31    0.33
  -4   8   6    4.49    0.40
   4   8  -6    4.43    0.43
  -4   8   6    3.93    0.33
   3  -8  -6    2.26    0.26
   3  -8  -6    2.25    0.24
  -3  -8   6    2.39    0.23
   3   8  -6    2.31    0.32
  -3   8   6    2.13    0.23
  -3   8   6    2.11    0.28
  -2  -8   6   19.14    0.54
   2  -8  -6   19.90    0.58
   2  -8  -6   19.03    0.58
  -2   8   6   20.95    0.47
   2   8  -6   20.28    0.71
  -2   8   6   20.55    0.67
   1  -8  -6    1.20    0.18
  -1  -8   6    0.93    0.16
   1  -8  -6    1.12    0.18
   1   8  -6    0.83    0.21
  -1   8   6    0.82    0.19
   0  -8   6    1.21    0.19
   0  -8  -6    0.85    0.17
   0   8  -6    1.21    0.23
   0   8   6    0.91    0.20
  -1  -8  -6    0.94    0.19
   1  -8   6    0.98    0.18
  -1   8  -6    1.19    0.22
   1   8   6    1.49    0.24
   2  -8   6    3.52    0.32
  -2  -8  -6    3.35    0.32
  -2   8  -6    4.22    0.33
  -2   8  -6    3.65    0.33
   2   8   6    2.81    0.30
  -2   8  -6    4.12    0.30
  -3  -8  -6    1.20    0.23
   3  -8   6    1.34    0.23
   3   8   6    1.20    0.23
  -3   8  -6    1.08    0.20
  -3   8  -6    0.60    0.20
  -4  -8  -6    1.67    0.27
   4   8   6    1.46    0.24
  -4   8  -6    1.36    0.26
  -5  -8  -6    3.73    0.39
  -5   8  -6    3.92    0.41
  -6  -8  -6    2.91    0.38
   6   8   6    3.41    0.46
  -6   8  -6    2.62    0.40
  -6  -9   6    0.12    0.20
   6  -9  -6    0.10    0.19
   6   9  -6   -0.17    0.21
  -6   9   6    0.10    0.20
   5  -9  -6    0.09    0.14
  -5  -9   6    0.16    0.18
   5   9  -6   -0.13    0.20
  -5   9   6    0.14    0.18
  -5   9   6   -0.21    0.16
   4  -9  -6    4.95    0.35
   4  -9  -6    5.63    0.37
  -4  -9   6    4.66    0.32
  -4  -9   6    4.19    0.38
   4   9  -6    5.39    0.49
  -4   9   6    5.56    0.45
  -4   9   6    4.58    0.35
   3  -9  -6   29.47    0.77
  -3  -9   6   30.42    0.74
   3  -9  -6   31.34    0.81
  -3   9   6   29.68    0.69
   3   9  -6   29.78    0.92
  -3   9   6   30.13    0.87
   2  -9  -6    2.12    0.24
   2  -9  -6    2.16    0.25
  -2  -9   6    2.03    0.23
  -2   9   6    2.52    0.31
   2   9  -6    3.32    0.38
  -1  -9   6    3.18    0.28
   1  -9  -6    2.56    0.26
   1  -9  -6    3.18    0.30
  -1   9   6    2.99    0.32
   1   9  -6    2.26    0.33
   0  -9   6    0.62    0.17
   0  -9  -6    1.15    0.20
   0   9   6    0.46    0.20
   0   9  -6    0.76    0.21
  -1  -9  -6    0.05    0.12
   1  -9   6   -0.04    0.11
   1   9   6    0.19    0.18
  -1   9  -6    0.01    0.16
   2  -9   6    0.11    0.13
  -2  -9  -6   -0.01    0.13
  -2   9  -6    0.15    0.15
  -2   9  -6   -0.06    0.13
   2   9   6    0.00    0.15
  -2   9  -6   -0.15    0.14
   3  -9   6    1.47    0.25
  -3  -9  -6    0.92    0.22
  -3   9  -6    1.40    0.23
  -3   9  -6    1.15    0.24
   3   9   6    1.22    0.25
  -4  -9  -6   -0.13    0.14
   4   9   6    0.21    0.19
  -4   9  -6    0.03    0.19
  -5  -9  -6    4.84    0.45
  -5   9  -6    3.82    0.43
  -6 -10   6    3.53    0.43
   6 -10  -6    3.75    0.42
   6  10  -6    2.72    0.44
  -6  10   6    2.78    0.37
   5 -10  -6   12.37    0.60
  -5 -10   6   11.40    0.58
   5  10  -6   12.47    0.69
   4 -10  -6    3.84    0.36
   4 -10  -6    3.43    0.33
  -4  10   6    4.05    0.42
   4  10  -6    3.70    0.44
  -3 -10   6    0.04    0.12
   3 -10  -6   -0.05    0.12
   3 -10  -6   -0.08    0.12
   3  10  -6    0.14    0.22
  -3  10   6    0.03    0.17
  -2 -10   6    2.13    0.25
   2 -10  -6    1.65    0.23
   2 -10  -6    1.56    0.23
  -2  10   6    2.02    0.31
   2  10  -6    1.66    0.32
  -1 -10   6   13.30    0.52
   1 -10  -6   12.96    0.49
   1 -10  -6   14.22    0.54
  -1  10   6   13.27    0.60
   1  10  -6   12.12    0.61
   0 -10  -6    8.33    0.41
   0 -10   6    8.93    0.44
   0 -10  -6    8.81    0.45
   0  10  -6    8.91    0.53
   0  10   6    9.47    0.52
   1 -10   6   21.33    0.69
  -1 -10  -6   20.58    0.69
   1  10   6   19.92    0.73
  -1  10  -6   21.17    0.69
  -1  10  -6   21.84    0.67
  -1  10  -6   21.41    0.72
  -2 -10  -6    1.78    0.27
   2 -10   6    2.42    0.30
  -2  10  -6    1.93    0.28
   2  10   6    1.90    0.30
  -2  10  -6    2.40    0.31
  -2  10  -6    1.93    0.27
   3 -10   6   16.34    0.65
  -3 -10  -6   16.63    0.66
   3  10   6   14.89    0.65
  -3  10  -6   15.88    0.65
  -4 -10  -6    1.46    0.27
  -4  10  -6    2.17    0.34
   4  10   6    1.97    0.30
  -5 -10  -6    8.83    0.56
  -5  10  -6    9.53    0.58
   5 -11  -6   -0.06    0.16
   5  11  -6    0.17    0.24
  -5  11   6   -0.11    0.20
   4 -11  -6    0.24    0.16
   4 -11  -6    0.10    0.15
  -4  11   6   -0.07    0.18
   4  11  -6   -0.06    0.24
   3 -11  -6    9.88    0.50
  -3 -11   6   10.00    0.47
   3 -11  -6    9.64    0.47
   3  11  -6    9.83    0.64
  -3  11   6   11.47    0.59
   2 -11  -6    0.27    0.15
   2 -11  -6    0.26    0.13
  -2 -11   6    0.25    0.15
   2  11  -6    0.19    0.24
  -2  11   6    0.25    0.21
  -1 -11   6    8.53    0.45
   1 -11  -6    8.45    0.45
   1 -11  -6    7.67    0.40
  -1  11   6    8.30    0.52
   1  11  -6    8.29    0.54
   0 -11  -6    2.30    0.29
   0 -11  -6    2.95    0.29
   0 -11   6    3.01    0.32
   0  11  -6    3.05    0.38
   0  11   6    2.64    0.34
   1 -11   6    0.08    0.13
  -1 -11  -6    0.03    0.15
  -1  11  -6    0.09    0.19
  -1  11  -6   -0.05    0.15
  -1  11  -6   -0.03    0.14
   1  11   6   -0.12    0.18
   2 -11   6    7.66    0.46
  -2 -11  -6    7.96    0.48
  -2  11  -6    8.17    0.45
  -2  11  -6    8.65    0.50
  -2  11  -6    8.73    0.49
   2  11   6    8.03    0.51
   3 -11   6    1.02    0.24
  -3 -11  -6    1.24    0.26
   3  11   6    1.11    0.28
  -3  11  -6    0.80    0.23
  -4 -11  -6    1.10    0.27
  -4  11  -6    0.83    0.28
   4  11   6    1.23    0.28
  -5 -11  -6    0.36    0.22
  -5  11  -6    0.08    0.22
  -5  12   6    2.04    0.36
   5  12  -6    1.76    0.39
   4 -12  -6    1.36    0.27
  -4  12   6    1.36    0.31
   4  12  -6    1.40    0.38
  -3 -12   6    0.20    0.16
   3 -12  -6    0.32    0.17
  -3  12   6    0.11    0.20
   3  12  -6    0.05    0.23
   2 -12  -6    0.81    0.22
  -2 -12   6    0.77    0.21
   2  12  -6    0.82    0.29
  -2  12   6    0.54    0.24
   1 -12  -6    0.00    0.14
  -1 -12   6   -0.06    0.14
   1 -12  -6   -0.02    0.12
   1  12  -6    0.27    0.23
  -1  12   6    0.19    0.21
   0 -12  -6    0.57    0.16
   0 -12   6    0.44    0.18
   0 -12  -6    0.54    0.20
   0  12   6    0.01    0.18
   0  12  -6    0.41    0.24
   1 -12   6    4.08    0.40
  -1 -12  -6    3.40    0.37
  -1  12  -6    4.79    0.43
  -1  12  -6    4.24    0.44
   1  12   6    3.42    0.40
  -1  12  -6    4.55    0.40
   2 -12   6    0.01    0.14
  -2 -12  -6    0.22    0.18
  -2  12  -6    0.14    0.18
  -2  12  -6    0.27    0.20
   2  12   6    0.33    0.22
  -2  12  -6    0.64    0.21
  -3 -12  -6    2.83    0.36
   3 -12   6    2.62    0.34
  -3  12  -6    3.44    0.40
   3  12   6    3.44    0.42
  -4 -12  -6    4.98    0.49
  -4  12  -6    4.88    0.48
   4  12   6    5.46    0.50
   4 -13  -6    0.90    0.24
   4  13  -6    0.97    0.36
  -4  13   6    0.08    0.23
  -3 -13   6    0.73    0.21
   3 -13  -6    0.92    0.22
  -3  13   6    0.67    0.28
   3  13  -6    0.83    0.32
  -2 -13   6    0.51    0.19
   2 -13  -6    0.42    0.18
   2  13  -6   -0.14    0.24
  -2  13   6    0.32    0.23
  -1 -13   6    2.63    0.33
   1 -13  -6    2.29    0.32
  -1  13   6    2.43    0.38
   1  13  -6    2.02    0.38
   0 -13   6    0.89    0.23
   0 -13  -6    1.04    0.24
   0  13   6    0.52    0.24
   0  13  -6    0.34    0.27
  -1 -13  -6   -0.05    0.15
   1 -13   6   -0.02    0.15
   1  13   6    0.17    0.23
  -1  13  -6    0.05    0.19
  -1  13  -6   -0.20    0.16
  -1  13  -6   -0.02    0.23
   2 -13   6    0.44    0.20
  -2 -13  -6    0.79    0.24
   2  13   6    0.36    0.23
  -2  13  -6    0.86    0.28
  -2  13  -6    0.86    0.25
  -3 -13  -6   -0.33    0.16
   3 -13   6    0.03    0.17
   3  13   6   -0.20    0.21
  -3  13  -6   -0.05    0.21
   3 -14  -6    0.87    0.24
  -3 -14   6    0.95    0.25
   3  14  -6    1.05    0.35
  -3  14   6    1.61    0.35
  -2 -14   6    2.28    0.32
   2 -14  -6    2.18    0.33
   2  14  -6    2.20    0.40
  -2  14   6    1.77    0.37
   1 -14  -6    1.72    0.30
  -1 -14   6    1.55    0.29
  -1  14   6    1.40    0.34
   1  14  -6    1.97    0.41
   0 -14  -6    0.04    0.19
   0 -14   6   -0.02    0.17
   0  14  -6    0.46    0.28
   0  14  -6   -0.07    0.18
   0  14   6    0.05    0.22
   0  14  -6   -0.03    0.21
  -1 -14  -6    0.43    0.23
   1 -14   6    0.69    0.24
   1  14   6    0.46    0.26
  -1  14  -6    0.37    0.21
  -1  14  -6    0.25    0.24
  -1  14  -6    0.41    0.23
   2 -14   6    1.25    0.27
  -2 -14  -6    1.22    0.29
  -2  14  -6    1.14    0.32
   2  14   6    1.49    0.36
  -2  14  -6    0.54    0.26
   1 -15  -6    0.56    0.23
  -1 -15   6    0.76    0.26
  -1  15   6    0.27    0.27
   1  15  -6    0.26    0.29
   0 -15   6    0.74    0.26
   0 -15  -6    0.58    0.24
   0  15  -6    0.63    0.25
   0  15   6    0.31    0.28
   0  15  -6    0.84    0.26
   0  15  -6    0.76    0.34
  -1  15  -6    0.00    0.18
   7   0  -7    0.18    0.20
  -7   0   7    0.11    0.18
   6   0  -7   -0.19    0.14
  -6   0   7    0.05    0.16
   5   0  -7   -0.33    0.10
  -5   0   7   -0.09    0.12
   4   0  -7    0.13    0.12
  -4   0   7    0.10    0.12
  -3   0   7    0.10    0.09
   3   0  -7   -0.10    0.08
  -2   0   7    0.09    0.09
   2   0  -7   -0.02    0.08
   1   0  -7    0.07    0.08
   1   0  -7   -0.04    0.06
  -1   0   7    0.01    0.08
  -1   0  -7   -0.07    0.07
  -1   0  -7   -0.07    0.06
  -2   0  -7    0.13    0.09
   3   0   7    0.09    0.10
  -3   0  -7   -0.07    0.09
  -4   0  -7   -0.06    0.11
   4   0   7   -0.02    0.11
  -5   0  -7   -0.07    0.12
   5   0   7   -0.10    0.13
  -6   0  -7   -0.10    0.15
   6   0   7    0.07    0.17
  -6   0  -7    0.05    0.16
   7   0   7    0.05    0.20
  -7   0  -7    0.00    0.19
  -7   0  -7   -0.12    0.17
   7  -1  -7    0.23    0.19
  -7  -1   7    0.23    0.20
   7   1  -7    0.10    0.20
  -7   1   7    0.19    0.19
   6  -1  -7    5.30    0.47
  -6  -1   7    3.92    0.39
  -6   1   7    3.90    0.38
   6   1  -7    4.58    0.39
   6   1  -7    4.57    0.43
  -5  -1   7    0.03    0.13
   5  -1  -7    0.03    0.13
  -5   1   7    0.07    0.14
   5   1  -7   -0.02    0.14
   4  -1  -7   12.25    0.49
  -4  -1   7   12.59    0.47
   4   1  -7   12.67    0.48
  -4   1   7   11.97    0.45
  -3  -1   7    0.35    0.12
   3  -1  -7    0.52    0.14
  -3   1   7    0.51    0.13
   3   1  -7    0.29    0.11
  -2  -1   7   26.97    0.59
   2  -1  -7   28.00    0.63
  -2   1   7   26.86    0.55
   2   1  -7   27.20    0.59
   1  -1  -7    1.31    0.16
   1  -1  -7    1.28    0.11
  -1   1   7    1.41    0.14
   1   1  -7    1.30    0.14
   0  -1  -7    2.47    0.18
  -1  -1  -7   21.78    0.40
  -1  -1  -7   21.43    0.43
  -1  -1  -7   21.25    0.51
   2  -1   7   48.61    0.88
  -2  -1  -7   48.66    0.78
  -2  -1  -7   50.37    0.92
  -2   1  -7   47.93    0.84
  -3  -1  -7    1.32    0.21
   3  -1   7    1.39    0.19
  -3  -1  -7    1.50    0.18
  -3   1  -7    1.40    0.19
   3   1   7    1.81    0.23
  -4  -1  -7    4.69    0.34
   4  -1   7    4.52    0.32
  -4  -1  -7    5.16    0.32
   4   1   7    4.33    0.32
  -4   1  -7    4.66    0.31
  -5  -1  -7    4.61    0.41
   5  -1   7    4.04    0.38
  -5  -1  -7    3.51    0.34
  -5   1  -7    3.45    0.35
   5   1   7    3.64    0.37
   6  -1   7    0.47    0.20
  -6  -1  -7    0.65    0.21
  -6  -1  -7    0.24    0.18
  -6   1  -7    0.27    0.19
   6   1   7    0.38    0.21
   7  -1   7    0.40    0.22
  -7  -1  -7    0.44    0.22
  -7  -1  -7    0.29    0.21
  -7   1  -7    0.30    0.21
  -7   1  -7    0.21    0.21
   7   1   7    0.52    0.25
   7  -2  -7    2.32    0.37
  -7  -2   7    2.62    0.35
  -7   2   7    2.65    0.36
   7   2  -7    2.76    0.40
  -6  -2   7    1.74    0.29
   6  -2  -7    0.78    0.23
  -6   2   7    1.55    0.27
   6   2  -7    1.58    0.27
   6   2  -7    1.07    0.24
  -5  -2   7   50.93    1.09
   5  -2  -7   49.15    1.13
   5   2  -7   48.01    1.10
   5   2  -7   49.79    1.07
  -5   2   7   49.01    1.05
  -4  -2   7    0.13    0.13
   4  -2  -7    0.35    0.14
   4   2  -7    0.36    0.15
  -4   2   7    0.18    0.12
   4   2  -7    0.42    0.15
   3  -2  -7   25.70    0.66
  -3  -2   7   25.40    0.64
  -3   2   7   26.00    0.59
   3   2  -7   26.21    0.63
   2  -2  -7    2.53    0.22
   2  -2  -7    2.72    0.14
  -2  -2   7    2.92    0.22
  -2   2   7    2.71    0.19
   2   2  -7    2.93    0.20
   1  -2  -7    5.79    0.28
   1  -2  -7    5.92    0.22
  -1   2   7    5.71    0.20
   1   2  -7    5.40    0.22
   0  -2  -7    0.20    0.09
   0   2   7    0.20    0.11
  -1  -2  -7    0.89    0.10
  -1  -2  -7    0.84    0.14
   1   2   7    0.89    0.13
  -2  -2  -7   13.80    0.46
  -2  -2  -7   13.71    0.35
   2  -2   7   13.94    0.42
  -2   2  -7   13.53    0.43
  -2   2  -7   13.68    0.35
   2   2   7   13.67    0.37
  -3  -2  -7   14.32    0.43
  -3  -2  -7   14.79    0.51
   3  -2   7   14.90    0.48
   3   2   7   15.12    0.53
  -3   2  -7   13.67    0.47
   3   2   7   14.89    0.36
   4  -2   7   30.96    0.79
  -4  -2  -7   30.95    0.81
  -4  -2  -7   31.28    0.73
  -4   2  -7   30.63    0.78
   4   2   7   31.78    0.86
  -5  -2  -7   14.50    0.60
   5  -2   7   13.94    0.58
  -5  -2  -7   13.49    0.53
   5   2   7   14.35    0.63
  -5   2  -7   15.06    0.60
  -6  -2  -7    0.02    0.15
   6  -2   7   -0.12    0.13
  -6  -2  -7   -0.04    0.14
   6   2   7   -0.20    0.15
  -6   2  -7    0.17    0.18
  -7  -2  -7    0.01    0.18
  -7  -2  -7   -0.08    0.16
   7  -2   7    0.02    0.18
  -7   2  -7   -0.04    0.19
   7   2   7   -0.14    0.20
   7  -3  -7    0.10    0.21
  -7  -3   7    0.69    0.24
   7   3  -7    0.02    0.20
  -7   3   7    0.29    0.21
   6  -3  -7    7.99    0.50
  -6  -3   7    7.79    0.49
   6   3  -7    8.53    0.49
   6   3  -7    7.63    0.49
  -6   3   7    7.77    0.47
  -5  -3   7    3.99    0.36
   5  -3  -7    4.92    0.38
  -5   3   7    4.62    0.34
   5   3  -7    4.22    0.38
   5   3  -7    4.22    0.38
  -4  -3   7    0.11    0.13
   4  -3  -7   -0.11    0.10
   4   3  -7    0.09    0.12
   4   3  -7    0.12    0.14
  -4   3   7    0.00    0.10
   3  -3  -7    1.90    0.22
  -3  -3   7    1.80    0.11
   3  -3  -7    1.89    0.14
  -3  -3   7    1.39    0.19
  -3   3   7    1.84    0.19
   3   3  -7    1.50    0.21
   3   3  -7    1.80    0.20
  -2  -3   7    0.24    0.11
   2  -3  -7    0.05    0.07
  -2  -3   7    0.09    0.05
   2  -3  -7    0.16    0.09
  -2   3   7    0.00    0.08
   2   3  -7    0.10    0.12
   2   3  -7    0.04    0.08
  -2   3   7    0.10    0.12
   1  -3  -7    0.35    0.11
  -1  -3   7    0.47    0.09
   1  -3  -7    0.28    0.09
   1   3  -7    0.29    0.08
  -1   3   7    0.45    0.13
   1   3  -7    0.42    0.14
  -1   3   7    0.41    0.08
   0  -3  -7    0.14    0.09
   0   3   7   -0.02    0.09
   0   3  -7   -0.01    0.09
  -1  -3  -7    3.91    0.15
  -1  -3  -7    3.59    0.24
  -1   3  -7    3.84    0.24
   1   3   7    3.61    0.24
  -2  -3  -7   22.37    0.44
  -2  -3  -7   23.05    0.60
   2  -3   7   23.33    0.54
  -2   3  -7   22.58    0.48
  -2   3  -7   22.62    0.56
   2   3   7   23.08    0.52
  -2   3  -7   23.14    0.60
   3  -3   7    3.10    0.23
  -3  -3  -7    3.92    0.29
  -3  -3  -7    3.88    0.23
   3   3   7    3.24    0.21
  -3   3  -7    3.30    0.29
   3   3   7    3.63    0.33
  -4  -3  -7   -0.06    0.10
   4  -3   7   -0.01    0.10
  -4  -3  -7   -0.04    0.10
  -4   3  -7   -0.07    0.13
   4   3   7   -0.08    0.13
  -5  -3  -7    1.44    0.23
   5  -3   7    1.37    0.24
  -5  -3  -7    1.50    0.26
  -5   3  -7    1.73    0.27
   5   3   7    1.37    0.28
  -6  -3  -7    0.36    0.17
  -6  -3  -7    0.04    0.16
   6  -3   7    0.50    0.21
   6   3   7    0.34    0.22
  -6   3  -7    0.66    0.22
   7  -3   7    0.15    0.19
  -7  -3  -7   -0.04    0.17
  -7  -3  -7    0.09    0.18
  -7   3  -7    0.15    0.21
   7   3   7    0.00    0.21
  -7  -4   7    0.73    0.25
   7  -4  -7    0.85    0.27
   7   4  -7    0.99    0.28
  -7   4   7    0.64    0.25
   6  -4  -7    0.85    0.24
  -6  -4   7    0.99    0.24
   6   4  -7    1.02    0.25
  -6   4   7    0.78    0.23
   6   4  -7    0.79    0.24
  -5  -4   7   11.03    0.52
   5  -4  -7   11.16    0.54
  -5   4   7   10.96    0.49
   5   4  -7   11.95    0.55
   5   4  -7   12.20    0.53
   4  -4  -7    3.66    0.33
  -4  -4   7    3.26    0.31
   4   4  -7    4.31    0.36
  -4   4   7    3.95    0.28
   4   4  -7    3.46    0.31
   3  -4  -7   20.23    0.42
  -3  -4   7   19.04    0.58
  -3  -4   7   19.96    0.38
   3  -4  -7   19.77    0.59
  -3   4   7   18.70    0.49
   3   4  -7   18.43    0.52
   3   4  -7   19.32    0.62
  -2  -4   7    9.56    0.38
   2  -4  -7   10.22    0.39
  -2  -4   7    9.69    0.28
   2  -4  -7    9.76    0.30
  -2   4   7    9.86    0.42
   2   4  -7    8.93    0.42
   2   4  -7    9.58    0.32
  -2   4   7    9.26    0.29
   1  -4  -7    3.33    0.24
   1  -4  -7    3.48    0.21
  -1  -4   7    3.32    0.20
   1   4  -7    3.20    0.16
  -1   4   7    3.54    0.26
   1   4  -7    2.86    0.26
   0  -4  -7   12.80    0.39
   0  -4   7   12.93    0.38
   0   4  -7   13.41    0.30
   0   4  -7   12.98    0.44
   0   4   7   12.42    0.43
  -1  -4  -7    7.13    0.32
   1   4   7    7.25    0.33
  -1   4  -7    7.63    0.33
   2  -4   7    5.46    0.25
  -2  -4  -7    5.21    0.20
  -2  -4  -7    4.60    0.30
  -2   4  -7    5.00    0.31
  -2   4  -7    5.27    0.30
   2   4   7    5.24    0.28
  -2   4  -7    5.28    0.26
  -3  -4  -7    1.74    0.23
   3  -4   7    1.38    0.18
  -3  -4  -7    1.27    0.15
   3   4   7    1.22    0.16
  -3   4  -7    1.58    0.22
  -4  -4  -7    2.08    0.22
   4  -4   7    2.25    0.25
  -4  -4  -7    2.24    0.28
   4   4   7    2.76    0.33
  -4   4  -7    2.48    0.29
  -5  -4  -7    6.58    0.42
   5  -4   7    6.28    0.39
  -5  -4  -7    6.35    0.36
   5   4   7    6.08    0.44
  -5   4  -7    6.15    0.43
   6  -4   7    0.10    0.16
  -6  -4  -7    0.24    0.18
  -6   4  -7    0.57    0.22
   6   4   7    0.04    0.20
  -7  -5   7    0.14    0.21
   7  -5  -7    0.03    0.19
   7   5  -7   -0.11    0.18
  -7   5   7   -0.02    0.20
   6  -5  -7    0.41    0.20
  -6  -5   7    0.43    0.21
   6   5  -7    0.51    0.22
   6   5  -7    0.60    0.23
  -6   5   7    0.06    0.17
  -5  -5   7    2.90    0.33
   5  -5  -7    2.47    0.32
   5   5  -7    2.94    0.33
  -5   5   7    2.99    0.32
   5   5  -7    3.07    0.35
   4  -5  -7    0.68    0.18
  -4  -5   7    0.74    0.19
   4  -5  -7    0.64    0.12
   4   5  -7    0.96    0.19
  -4   5   7    0.88    0.18
   4   5  -7    0.80    0.22
  -3  -5   7    0.21    0.08
  -3  -5   7    0.32    0.15
   3  -5  -7    0.14    0.09
   3  -5  -7    0.33    0.14
  -3   5   7    0.35    0.15
  -3   5   7    0.49    0.14
   3   5  -7    0.42    0.16
   3   5  -7    0.32    0.13
  -2  -5   7   12.83    0.35
   2  -5  -7   12.98    0.46
   2  -5  -7   13.31    0.38
   2   5  -7   12.49    0.35
  -2   5   7   13.44    0.50
   2   5  -7   12.77    0.50
  -2   5   7   12.98    0.34
  -1  -5   7   -0.07    0.07
   1  -5  -7   -0.03    0.07
   1  -5  -7    0.07    0.09
   1   5  -7    0.12    0.14
  -1   5   7   -0.06    0.11
  -1   5   7    0.04    0.05
   1   5  -7    0.03    0.05
   0  -5   7    2.01    0.19
   0  -5  -7    2.06    0.21
   0   5  -7    2.17    0.23
   0   5  -7    2.13    0.12
   0   5   7    2.34    0.24
  -1  -5  -7   27.27    0.66
   1  -5   7   27.95    0.65
  -1   5  -7   27.68    0.65
   1   5   7   27.41    0.66
  -2  -5  -7    0.33    0.12
   2  -5   7    0.14    0.08
  -2   5  -7    0.07    0.10
  -2   5  -7    0.34    0.13
  -2   5  -7    0.26    0.12
   2   5   7    0.24    0.12
  -3  -5  -7    0.32    0.13
   3  -5   7    0.09    0.09
  -3  -5  -7    0.21    0.09
  -3   5  -7    0.07    0.12
   3   5   7    0.08    0.11
  -4  -5  -7    7.23    0.33
   4  -5   7    7.71    0.37
  -4  -5  -7    7.51    0.43
  -4   5  -7    7.17    0.42
   4   5   7    6.65    0.43
   5  -5   7   17.37    0.63
  -5  -5  -7   14.95    0.63
   5   5   7   15.45    0.69
  -5   5  -7   15.01    0.64
  -6  -5  -7    1.11    0.26
   6  -5   7    1.11    0.23
  -6   5  -7    1.13    0.28
   6   5   7    0.33    0.22
   7  -6  -7    0.38    0.24
  -7  -6   7   -0.08    0.19
  -7   6   7    0.03    0.21
   7   6  -7    0.35    0.23
  -6  -6   7   -0.07    0.17
   6  -6  -7   -0.02    0.16
   6   6  -7    0.30    0.22
  -6   6   7    0.23    0.20
   6   6  -7    0.30    0.21
   5  -6  -7   15.28    0.64
  -5  -6   7   15.90    0.64
   5   6  -7   16.35    0.62
   5   6  -7   15.58    0.68
  -5   6   7   17.17    0.62
  -4  -6   7   -0.08    0.13
   4  -6  -7    0.11    0.13
   4  -6  -7   -0.06    0.09
  -4   6   7    0.24    0.16
   4   6  -7    0.14    0.17
  -4   6   7    0.04    0.12
   4   6  -7   -0.20    0.12
  -3  -6   7    2.38    0.19
   3  -6  -7    2.18    0.20
   3  -6  -7    1.86    0.24
  -3  -6   7    2.52    0.27
  -3   6   7    2.06    0.26
   3   6  -7    2.05    0.28
  -3   6   7    2.43    0.22
   3   6  -7    2.03    0.21
  -2  -6   7   21.60    0.50
   2  -6  -7   21.38    0.52
   2  -6  -7   21.63    0.61
   2   6  -7   21.19    0.47
   2   6  -7   22.24    0.69
  -2   6   7   21.38    0.65
  -2   6   7   21.35    0.45
   1  -6  -7   14.05    0.43
   1  -6  -7   14.14    0.47
  -1  -6   7   14.99    0.43
  -1   6   7   14.18    0.51
   1   6  -7   14.90    0.55
   1   6  -7   14.55    0.29
   0  -6  -7    4.06    0.27
   0  -6   7    4.06    0.25
   0   6   7    3.95    0.30
   0   6  -7    4.34    0.33
   1  -6   7   10.39    0.41
  -1  -6  -7   10.02    0.41
  -1   6  -7   11.04    0.43
   1   6   7    9.93    0.42
  -2  -6  -7    5.20    0.33
  -2   6  -7    4.68    0.33
  -2   6  -7    5.87    0.32
  -2   6  -7    5.36    0.33
   2   6   7    5.84    0.34
  -3  -6  -7    4.54    0.33
   3  -6   7    3.84    0.24
  -3   6  -7    3.62    0.34
   3   6   7    4.18    0.32
  -4  -6  -7    9.50    0.48
   4  -6   7    9.99    0.42
  -4   6  -7   10.15    0.51
   5  -6   7    0.01    0.13
  -5  -6  -7    0.27    0.17
   5   6   7    0.11    0.19
  -5   6  -7   -0.01    0.17
   6  -6   7    0.04    0.15
  -6  -6  -7    0.07    0.17
   6   6   7    0.24    0.23
  -6   6  -7    0.05    0.20
   7  -7  -7   -0.06    0.20
  -7  -7   7    0.35    0.25
   7   7  -7    0.37    0.24
  -7   7   7   -0.05    0.22
   6  -7  -7    1.35    0.28
  -6  -7   7    2.22    0.34
  -6   7   7    2.03    0.32
   6   7  -7    1.49    0.28
   6   7  -7    1.98    0.34
   5  -7  -7    1.88    0.30
  -5  -7   7    2.41    0.32
   5   7  -7    2.64    0.36
   5   7  -7    2.72    0.31
  -5   7   7    2.00    0.29
  -4  -7   7    4.10    0.37
   4  -7  -7    4.35    0.34
   4   7  -7    4.23    0.42
  -4   7   7    4.77    0.41
  -4   7   7    4.58    0.32
   3  -7  -7    6.47    0.37
  -3  -7   7    6.47    0.30
   3  -7  -7    6.10    0.32
  -3  -7   7    6.47    0.38
  -3   7   7    6.90    0.32
   3   7  -7    6.50    0.44
  -3   7   7    6.47    0.40
  -2  -7   7    0.64    0.13
   2  -7  -7    0.93    0.15
   2  -7  -7    0.78    0.16
  -2   7   7    0.92    0.13
  -2   7   7    0.87    0.20
   2   7  -7    1.08    0.23
   2   7  -7    0.67    0.12
   1  -7  -7    0.29    0.12
  -1  -7   7    0.22    0.10
   1  -7  -7    0.06    0.10
   1   7  -7    0.08    0.14
  -1   7   7    0.43    0.16
   0  -7   7   10.20    0.40
   0  -7  -7    9.90    0.41
   0   7  -7    9.73    0.47
   0   7   7   10.14    0.46
   1  -7   7   -0.13    0.08
  -1  -7  -7    0.05    0.11
  -1   7  -7    0.04    0.14
   1   7   7    0.16    0.13
   2  -7   7    9.94    0.44
  -2  -7  -7    9.36    0.43
  -2   7  -7    9.00    0.41
  -2   7  -7    9.32    0.42
   2   7   7    9.50    0.45
  -2   7  -7    9.76    0.45
  -3  -7  -7    1.41    0.23
  -3   7  -7    1.04    0.23
   3   7   7    0.94    0.19
  -4  -7  -7    0.33    0.18
  -4   7  -7    0.44    0.19
  -5  -7  -7    0.07    0.15
  -5   7  -7    0.16    0.18
  -6  -7  -7   -0.08    0.17
  -6   7  -7    0.01    0.19
   6   7   7    0.28    0.24
   6  -8  -7    3.76    0.43
  -6  -8   7    2.92    0.38
   6   8  -7    3.05    0.41
  -6   8   7    3.57    0.38
  -5  -8   7    1.31    0.27
   5  -8  -7    1.21    0.25
  -5   8   7    1.21    0.24
   5   8  -7    0.48    0.25
  -5   8   7    1.39    0.27
  -4  -8   7    7.05    0.43
   4  -8  -7    7.65    0.43
  -4   8   7    7.84    0.47
  -4   8   7    7.71    0.40
   4   8  -7    8.02    0.52
  -3  -8   7    1.10    0.17
   3  -8  -7    0.74    0.16
   3  -8  -7    1.26    0.22
  -3   8   7    0.84    0.16
   3   8  -7    0.52    0.21
  -3   8   7    1.21    0.23
  -2  -8   7   15.05    0.48
   2  -8  -7   14.67    0.49
   2  -8  -7   15.34    0.53
  -2   8   7   14.14    0.58
   2   8  -7   14.19    0.61
   1  -8  -7    0.19    0.11
  -1  -8   7    0.35    0.12
   1  -8  -7    0.23    0.13
  -1   8   7    0.56    0.17
   1   8  -7    0.42    0.19
   0  -8   7    5.61    0.33
   0  -8  -7    5.35    0.33
   0   8   7    5.32    0.37
   0   8  -7    5.26    0.39
   1  -8   7    1.62    0.22
  -1  -8  -7    2.04    0.25
  -1   8  -7    1.34    0.23
   1   8   7    1.35    0.23
   2  -8   7    0.26    0.14
  -2  -8  -7    0.22    0.13
  -2   8  -7    0.20    0.15
  -2   8  -7    0.12    0.14
   2   8   7    0.16    0.15
  -2   8  -7    0.23    0.14
  -3  -8  -7    2.13    0.29
  -3   8  -7    1.78    0.27
   3   8   7    1.78    0.27
  -4  -8  -7    3.91    0.39
  -4   8  -7    4.55    0.42
  -5  -8  -7    5.10    0.45
  -5   8  -7    5.39    0.49
  -6  -8  -7    1.41    0.29
  -6   8  -7    1.28    0.30
  -6  -9   7    2.11    0.34
   6  -9  -7    1.92    0.34
  -6   9   7    2.05    0.33
   6   9  -7    2.13    0.38
   5  -9  -7    1.51    0.28
  -5  -9   7    1.59    0.30
  -5   9   7    1.39    0.29
   5   9  -7    1.56    0.33
  -5   9   7    0.92    0.23
   4  -9  -7    2.04    0.24
   4  -9  -7    2.90    0.33
   4   9  -7    1.82    0.33
  -4   9   7    2.08    0.31
  -3  -9   7   -0.02    0.11
   3  -9  -7    0.03    0.11
   3  -9  -7   -0.11    0.11
  -3   9   7   -0.08    0.16
   3   9  -7    0.30    0.22
   2  -9  -7    0.29    0.14
  -2  -9   7    0.12    0.12
   2  -9  -7    0.23    0.14
  -2   9   7    0.64    0.21
   2   9  -7    0.32    0.21
  -1  -9   7    0.17    0.12
   1  -9  -7    0.09    0.12
   1  -9  -7    0.12    0.10
  -1   9   7    0.27    0.17
   1   9  -7    0.30    0.20
   0  -9  -7    1.49    0.22
   0  -9   7    1.58    0.22
   0   9  -7    1.19    0.25
   0   9   7    1.05    0.24
   1  -9   7    7.37    0.40
  -1  -9  -7    6.87    0.40
  -1   9  -7    7.37    0.45
   1   9   7    7.30    0.44
   2  -9   7    0.12    0.14
  -2  -9  -7    0.06    0.14
   2   9   7    0.80    0.22
  -2   9  -7    0.49    0.19
  -2   9  -7    0.36    0.17
  -2   9  -7    0.23    0.15
  -3  -9  -7    7.02    0.44
  -3   9  -7    7.55    0.46
   3   9   7    7.47    0.45
  -4  -9  -7    0.07    0.16
  -4   9  -7    0.04    0.19
  -5  -9  -7    0.08    0.19
  -5   9  -7    0.41    0.23
   6  10  -7    0.25    0.27
  -5 -10   7    0.47    0.22
   5 -10  -7    0.14    0.18
   5  10  -7   -0.21    0.22
  -5  10   7    0.25    0.20
   4 -10  -7   -0.10    0.12
   4 -10  -7    0.10    0.13
   4  10  -7   -0.16    0.21
  -4  10   7   -0.04    0.16
  -3 -10   7    9.70    0.44
   3 -10  -7   10.40    0.49
   3 -10  -7    9.86    0.47
   3  10  -7   10.29    0.61
  -3  10   7   10.32    0.56
   2 -10  -7   12.53    0.51
  -2 -10   7   10.91    0.46
   2 -10  -7   11.15    0.49
  -2  10   7   10.47    0.55
   2  10  -7   10.32    0.59
   1 -10  -7   13.29    0.52
   1 -10  -7   12.93    0.53
  -1 -10   7   13.01    0.51
  -1  10   7   12.49    0.59
   1  10  -7   13.74    0.65
   0 -10   7    3.28    0.32
   0 -10  -7    3.53    0.32
   0 -10  -7    3.03    0.32
   0  10  -7    3.56    0.38
   0  10   7    4.26    0.42
  -1 -10  -7    4.36    0.38
   1 -10   7    3.89    0.35
  -1  10  -7    3.43    0.37
  -1  10  -7    3.46    0.35
   1  10   7    3.84    0.39
  -1  10  -7    4.28    0.38
   2 -10   7    6.47    0.42
  -2 -10  -7    5.55    0.40
  -2  10  -7    6.71    0.44
  -2  10  -7    7.41    0.45
   2  10   7    6.55    0.46
  -2  10  -7    6.21    0.40
  -3 -10  -7    4.03    0.40
   3 -10   7    3.42    0.37
   3  10   7    3.54    0.39
  -3  10  -7    3.58    0.39
  -4 -10  -7    0.86    0.25
  -4  10  -7    0.57    0.23
   4  10   7    0.18    0.21
  -5 -10  -7    0.21    0.21
  -5  10  -7    0.53    0.25
   5 -11  -7    1.96    0.32
   5  11  -7    1.12    0.35
  -5  11   7    1.16    0.30
   4 -11  -7   -0.23    0.12
   4 -11  -7    0.37    0.17
   4  11  -7    0.18    0.25
  -4  11   7    0.26    0.21
   3 -11  -7    1.56    0.25
  -3 -11   7    1.71    0.25
   3 -11  -7    1.41    0.23
   3  11  -7    1.22    0.32
  -3  11   7    1.65    0.31
   2 -11  -7    0.11    0.13
   2 -11  -7    0.11    0.14
  -2 -11   7    0.23    0.15
   2  11  -7    0.31    0.25
  -2  11   7    0.18    0.20
   1 -11  -7    0.00    0.11
   1 -11  -7    0.04    0.14
  -1 -11   7   -0.01    0.11
   1  11  -7    0.39    0.22
  -1  11   7    0.13    0.19
   0 -11   7    5.87    0.40
   0 -11  -7    5.71    0.40
   0 -11  -7    5.16    0.35
   0  11  -7    4.78    0.46
   0  11   7    6.30    0.48
  -1 -11  -7    5.59    0.41
   1 -11   7    5.82    0.40
  -1  11  -7    6.20    0.41
   1  11   7    5.67    0.48
  -1  11  -7    6.08    0.46
  -1  11  -7    6.09    0.43
   2 -11   7    0.01    0.14
  -2 -11  -7    0.15    0.17
  -2  11  -7    0.03    0.17
  -2  11  -7    0.28    0.17
  -2  11  -7    0.10    0.20
   2  11   7    0.52    0.21
  -3 -11  -7    0.54    0.21
   3 -11   7    0.47    0.20
  -3  11  -7    0.97    0.26
   3  11   7    0.81    0.24
  -4 -11  -7    0.79    0.25
   4  11   7    1.21    0.28
  -4  11  -7    0.74    0.26
   4 -12  -7    2.35    0.30
  -4  12   7    3.34    0.42
   4  12  -7    3.29    0.48
   3 -12  -7    1.83    0.28
  -3 -12   7    1.69    0.27
   3 -12  -7    1.82    0.28
  -3  12   7    1.69    0.34
   3  12  -7    1.66    0.37
   2 -12  -7    0.63    0.20
   2 -12  -7    0.58    0.18
  -2 -12   7    0.57    0.18
   2  12  -7    0.65    0.28
  -2  12   7    0.62    0.26
  -1 -12   7   14.93    0.61
   1 -12  -7   14.73    0.63
   1 -12  -7   15.72    0.59
  -1  12   7   15.53    0.71
   1  12  -7   17.57    0.79
   0 -12  -7    2.47    0.29
   0 -12  -7    2.75    0.33
   0 -12   7    2.79    0.34
   0  12  -7    3.79    0.45
   0  12   7    2.85    0.38
  -1 -12  -7    3.32    0.37
   1 -12   7    2.82    0.34
   1  12   7    3.26    0.40
  -1  12  -7    3.21    0.41
  -1  12  -7    2.23    0.34
  -1  12  -7    2.48    0.34
   2 -12   7    2.79    0.35
  -2 -12  -7    2.39    0.33
   2  12   7    2.24    0.37
  -2  12  -7    2.83    0.36
  -2  12  -7    1.96    0.32
  -2  12  -7    2.01    0.31
  -3 -12  -7    2.74    0.36
   3 -12   7    2.39    0.34
   3  12   7    2.51    0.37
  -3  12  -7    2.46    0.36
  -4 -12  -7    3.28    0.42
  -4  12  -7    3.33    0.43
   4  12   7    3.65    0.43
   4 -13  -7    0.02    0.15
  -4  13   7    0.18    0.25
   4  13  -7    0.18    0.29
  -3 -13   7    1.05    0.22
   3 -13  -7    0.66    0.22
   3  13  -7    1.07    0.35
  -3  13   7    0.76    0.29
   2 -13  -7    5.37    0.46
  -2 -13   7    5.86    0.43
  -2  13   7    4.81    0.49
   2  13  -7    5.80    0.58
   1 -13  -7    0.27    0.18
  -1 -13   7   -0.11    0.12
  -1  13   7   -0.04    0.19
   1  13  -7    0.11    0.24
   0 -13   7   -0.19    0.13
   0 -13  -7    0.12    0.18
   0  13  -7    0.03    0.24
   0  13   7   -0.10    0.21
   1 -13   7    5.96    0.50
  -1 -13  -7    6.20    0.47
  -1  13  -7    7.55    0.48
  -1  13  -7    7.21    0.50
  -1  13  -7    7.05    0.59
   1  13   7    5.58    0.53
  -2 -13  -7    0.11    0.19
   2 -13   7    0.08    0.16
  -2  13  -7    0.09    0.20
  -2  13  -7    0.26    0.23
   2  13   7    0.24    0.22
   3 -13   7    0.08    0.18
  -3 -13  -7    0.28    0.20
  -3  13  -7    0.24    0.23
   3  13   7    0.32    0.23
  -2 -14   7    0.17    0.18
   2 -14  -7    0.09    0.18
   2  14  -7   -0.01    0.25
  -2  14   7    0.17    0.24
   1 -14  -7   -0.13    0.17
  -1 -14   7    0.17    0.18
  -1  14   7   -0.11    0.20
   1  14  -7    0.11    0.28
   0 -14  -7   -0.07    0.18
   0 -14   7    0.02    0.16
   0  14  -7    0.05    0.27
   0  14   7   -0.01    0.23
  -1 -14  -7    1.31    0.29
   1 -14   7    0.28    0.20
  -1  14  -7    0.75    0.29
   1  14   7    0.41    0.27
  -1  14  -7    0.84    0.25
  -1  14  -7    1.06    0.29
   2 -14   7    0.45    0.22
  -2 -14  -7    0.92    0.27
  -2  14  -7    0.55    0.27
  -2  14  -7    0.58    0.27
   2  14   7    0.76    0.31
   7   0  -8    0.38    0.22
  -7   0   8    0.68    0.25
   6   0  -8    1.96    0.31
  -6   0   8    2.09    0.31
  -5   0   8    2.99    0.32
   5   0  -8    3.42    0.35
   4   0  -8    5.09    0.33
  -4   0   8    4.76    0.31
   3   0  -8   19.41    0.56
  -3   0   8   20.20    0.55
  -2   0   8   22.70    0.53
   2   0  -8   22.43    0.57
   1   0  -8   29.15    0.49
   1   0  -8   29.40    0.62
  -1   0  -8   15.88    0.41
  -1   0  -8   15.40    0.38
  -2   0  -8  305.72    3.39
  -3   0  -8    0.01    0.09
   3   0   8    0.04    0.11
   4   0   8   13.56    0.55
  -4   0  -8   13.56    0.50
   5   0   8    5.03    0.45
  -5   0  -8    4.48    0.39
  -5   0  -8    3.98    0.39
  -6   0  -8    3.41    0.37
  -6   0  -8    3.25    0.37
   6   0   8    3.16    0.39
  -7   0  -8    0.21    0.19
   7   0   8   -0.23    0.18
  -7   0  -8    0.07    0.18
   7  -1  -8    0.87    0.27
  -7  -1   8    1.09    0.26
  -7   1   8    1.24    0.29
   7   1  -8    1.13    0.28
  -6  -1   8    6.78    0.44
   6  -1  -8    7.30    0.48
   6   1  -8    7.14    0.45
  -6   1   8    6.75    0.44
   6   1  -8    6.67    0.46
   5  -1  -8    6.12    0.40
  -5  -1   8    6.33    0.40
   5   1  -8    6.44    0.41
  -5   1   8    6.23    0.38
   4  -1  -8    0.44    0.15
  -4  -1   8    0.97    0.19
   4   1  -8    0.49    0.16
  -4   1   8    0.49    0.16
   3  -1  -8    1.46    0.20
  -3  -1   8    1.57    0.20
   3   1  -8    1.06    0.17
  -3   1   8    1.70    0.20
   2  -1  -8   -0.11    0.07
   2  -1  -8    0.01    0.04
  -2  -1   8   -0.04    0.09
   2   1  -8    0.03    0.09
  -2   1   8    0.03    0.08
   1  -1  -8    4.28    0.19
   1  -1  -8    4.46    0.25
   1   1  -8    4.34    0.23
  -1   1   8    4.83    0.21
   0  -1  -8    0.06    0.08
  -1  -1  -8   10.68    0.29
  -1  -1  -8   10.08    0.38
  -1  -1  -8   10.69    0.31
  -2  -1  -8    0.02    0.07
  -2  -1  -8   -0.12    0.10
  -2   1  -8   -0.04    0.09
  -3  -1  -8    5.52    0.34
  -3  -1  -8    5.98    0.30
   3  -1   8    5.19    0.31
  -3   1  -8    5.42    0.32
   3   1   8    5.92    0.35
  -4  -1  -8    0.36    0.14
   4  -1   8    0.53    0.16
  -4  -1  -8    0.34    0.16
  -4   1  -8    0.35    0.15
   4   1   8    0.43    0.17
  -5  -1  -8    4.38    0.41
  -5  -1  -8    5.01    0.36
   5  -1   8    4.80    0.37
   5   1   8    5.09    0.46
  -5   1  -8    4.82    0.40
   6  -1   8    0.82    0.24
  -6  -1  -8    0.49    0.20
  -6  -1  -8    0.86    0.24
  -6   1  -8    0.26    0.20
   6   1   8    1.02    0.27
   7  -1   8    0.03    0.19
  -7  -1  -8   -0.02    0.17
  -7  -1  -8   -0.11    0.17
  -7   1  -8   -0.09    0.19
   7   1   8    0.27    0.23
  -7   1  -8    0.15    0.20
   7  -2  -8    0.34    0.22
  -7  -2   8    0.23    0.21
  -7   2   8    0.10    0.20
   7   2  -8    0.20    0.22
  -6  -2   8   24.20    0.81
   6  -2  -8   25.51    0.86
   6   2  -8   24.43    0.85
  -6   2   8   24.92    0.80
   6   2  -8   25.04    0.81
   5  -2  -8   -0.01    0.14
  -5  -2   8    0.29    0.16
  -5   2   8    0.18    0.15
   5   2  -8   -0.02    0.14
   5   2  -8   -0.04    0.14
   4  -2  -8    0.25    0.13
  -4  -2   8    0.18    0.14
  -4   2   8    0.20    0.12
   4   2  -8    0.21    0.12
   3  -2  -8    2.57    0.25
  -3  -2   8    3.02    0.26
  -3   2   8    2.75    0.23
   3   2  -8    3.24    0.25
   2  -2  -8    0.17    0.10
  -2  -2   8    0.41    0.12
   2  -2  -8    0.24    0.07
  -2   2   8    0.27    0.09
   2   2  -8    0.25    0.10
   1  -2  -8   14.34    0.34
   1  -2  -8   14.33    0.45
  -1   2   8   13.71    0.33
   1   2  -8   14.23    0.39
   0  -2  -8    0.49    0.11
  -1  -2  -8    0.86    0.11
  -1  -2  -8    0.85    0.15
   1   2   8    0.92    0.15
  -2  -2  -8   67.34    0.96
  -2  -2  -8   68.31    1.16
  -2   2  -8   68.37    1.07
  -2   2  -8   67.99    0.99
   2   2   8   66.75    1.02
  -2   2  -8   68.19    1.12
   3  -2   8    0.10    0.10
  -3  -2  -8    0.09    0.10
  -3  -2  -8    0.15    0.13
  -3   2  -8    0.20    0.13
  -4  -2  -8    1.52    0.24
   4  -2   8    1.60    0.23
  -4  -2  -8    1.18    0.19
  -4   2  -8    1.62    0.23
   4   2   8    1.85    0.27
  -5  -2  -8   -0.08    0.14
   5  -2   8    0.02    0.14
  -5  -2  -8    0.01    0.12
  -5   2  -8    0.04    0.15
   5   2   8   -0.10    0.15
  -6  -2  -8    0.55    0.20
  -6  -2  -8    0.49    0.21
   6  -2   8    0.92    0.24
   6   2   8    0.12    0.18
  -6   2  -8    0.64    0.22
  -7  -3   8    0.17    0.20
   7  -3  -8    0.04    0.20
  -7   3   8    0.30    0.22
   7   3  -8    0.03    0.20
   6  -3  -8    0.34    0.19
  -6  -3   8    0.17    0.18
  -6   3   8    0.33    0.19
   6   3  -8    0.56    0.21
   6   3  -8    0.99    0.23
   5  -3  -8    1.70    0.28
  -5  -3   8    2.06    0.29
   5   3  -8    2.51    0.31
   5   3  -8    2.37    0.30
  -5   3   8    2.08    0.26
   4  -3  -8    4.29    0.32
  -4  -3   8    4.44    0.32
  -4   3   8    4.01    0.29
   4   3  -8    4.37    0.36
   4   3  -8    4.25    0.30
   3  -3  -8    2.03    0.14
   3  -3  -8    2.09    0.24
  -3  -3   8    2.39    0.25
   3   3  -8    2.55    0.24
  -3   3   8    2.06    0.20
   3   3  -8    2.54    0.27
  -2  -3   8    5.37    0.30
   2  -3  -8    4.80    0.29
   2  -3  -8    5.23    0.21
  -2   3   8    4.91    0.23
   2   3  -8    5.24    0.34
   2   3  -8    5.48    0.26
   1  -3  -8    2.43    0.22
   1  -3  -8    2.57    0.18
   1   3  -8    2.55    0.25
  -1   3   8    2.41    0.15
   1   3  -8    2.68    0.18
  -1   3   8    3.23    0.27
   0  -3  -8    1.86    0.18
   0   3   8    1.80    0.21
   0   3  -8    1.61    0.19
  -1  -3  -8    0.04    0.05
  -1  -3  -8    0.15    0.10
   1   3   8    0.17    0.10
  -1   3  -8    0.10    0.10
  -2  -3  -8   17.44    0.39
  -2  -3  -8   17.18    0.53
   2   3   8   16.49    0.46
  -2   3  -8   16.77    0.49
  -2   3  -8   16.76    0.52
  -2   3  -8   16.42    0.43
   3  -3   8   15.71    0.50
  -3  -3  -8   15.49    0.43
  -3  -3  -8   15.97    0.55
  -3   3  -8   14.41    0.51
   3   3   8   14.96    0.42
   4  -3   8    1.48    0.23
  -4  -3  -8    1.46    0.20
  -4  -3  -8    1.48    0.25
   4   3   8    1.45    0.26
  -4   3  -8    1.22    0.23
   5  -3   8   -0.12    0.13
  -5  -3  -8    0.10    0.14
  -5  -3  -8    0.02    0.15
   5   3   8   -0.17    0.13
  -5   3  -8    0.74    0.20
   6  -3   8    1.53    0.29
  -6  -3  -8    1.56    0.29
  -6  -3  -8    1.83    0.28
  -6   3  -8    1.43    0.30
   6   3   8    0.97    0.27
   7  -4  -8    0.93    0.28
  -7  -4   8    1.35    0.30
  -7   4   8    1.21    0.28
   7   4  -8    1.05    0.29
   6  -4  -8   14.78    0.68
  -6  -4   8   14.74    0.66
   6   4  -8   15.12    0.65
   6   4  -8   14.92    0.65
  -6   4   8   14.68    0.62
   5  -4  -8   15.24    0.63
  -5  -4   8   15.22    0.61
   5   4  -8   15.40    0.62
   5   4  -8   15.33    0.61
  -5   4   8   15.53    0.57
  -4  -4   8    0.17    0.13
   4  -4  -8   -0.08    0.12
   4   4  -8    0.22    0.16
   4   4  -8    0.27    0.14
  -4   4   8    0.07    0.12
  -3  -4   8    9.66    0.25
   3  -4  -8    9.67    0.29
   3  -4  -8    9.24    0.42
  -3  -4   8    9.42    0.42
   3   4  -8    9.05    0.37
  -3   4   8    9.42    0.35
   3   4  -8    9.25    0.45
   2  -4  -8   13.76    0.48
  -2  -4   8   12.94    0.32
  -2  -4   8   12.40    0.45
   2  -4  -8   12.79    0.34
   2   4  -8   12.97    0.38
   2   4  -8   12.89    0.52
  -2   4   8   12.73    0.34
  -2   4   8   12.85    0.50
  -1  -4   8    0.22    0.09
   1  -4  -8    0.47    0.12
   1  -4  -8    0.40    0.11
   1   4  -8    0.25    0.08
  -1   4   8    0.13    0.11
  -1   4   8    0.48    0.08
   1   4  -8    0.60    0.16
   0  -4  -8    7.71    0.32
   0   4  -8    7.84    0.37
   0   4  -8    7.68    0.25
   0   4   8    7.41    0.35
  -1  -4  -8    0.70    0.14
  -1   4  -8    0.54    0.13
   1   4   8    0.59    0.14
  -2  -4  -8    6.45    0.35
  -2  -4  -8    6.20    0.22
  -2   4  -8    6.64    0.30
   2   4   8    5.58    0.31
  -2   4  -8    5.81    0.32
  -2   4  -8    6.17    0.35
  -3  -4  -8   -0.01    0.09
   3  -4   8    0.20    0.11
  -3  -4  -8    0.22    0.13
  -3   4  -8   -0.02    0.11
   3   4   8    0.02    0.09
  -4  -4  -8    5.67    0.38
   4  -4   8    6.53    0.37
  -4  -4  -8    6.10    0.32
  -4   4  -8    5.61    0.38
   4   4   8    5.96    0.41
  -5  -4  -8    0.51    0.18
   5  -4   8    0.21    0.15
   5   4   8    0.27    0.18
  -5   4  -8    0.17    0.17
  -6  -4  -8    0.46    0.20
   6  -4   8    0.36    0.19
   6   4   8    1.23    0.29
  -6   4  -8    0.13    0.20
   7  -5  -8    0.41    0.24
  -7  -5   8    0.61    0.26
   7   5  -8    0.25    0.23
  -7   5   8    0.21    0.22
  -6  -5   8    2.14    0.34
   6  -5  -8    2.14    0.33
   6   5  -8    2.02    0.32
   6   5  -8    1.80    0.31
  -5  -5   8    1.32    0.26
   5  -5  -8    1.33    0.25
   5   5  -8    1.45    0.28
  -5   5   8    0.97    0.22
   5   5  -8    2.21    0.28
   4  -5  -8    0.60    0.18
  -4  -5   8    0.65    0.19
  -4   5   8    0.92    0.18
   4   5  -8    0.50    0.17
   4   5  -8    0.80    0.21
   3  -5  -8    0.20    0.12
  -3  -5   8    0.30    0.15
   3  -5  -8    0.18    0.09
  -3  -5   8    0.26    0.07
  -3   5   8    0.09    0.10
  -3   5   8    0.01    0.14
   3   5  -8    0.18    0.15
   3   5  -8    0.32    0.13
  -2  -5   8   -0.01    0.07
   2  -5  -8    0.13    0.09
   2  -5  -8    0.00    0.09
   2   5  -8    0.08    0.10
  -2   5   8   -0.06    0.11
  -2   5   8    0.05    0.08
   2   5  -8    0.16    0.14
   1  -5  -8   11.52    0.43
  -1  -5   8   11.50    0.36
   1  -5  -8   12.05    0.38
   1   5  -8   11.58    0.48
  -1   5   8   11.40    0.46
   1   5  -8   10.68    0.29
   0  -5   8    0.78    0.14
   0  -5  -8    0.83    0.15
   0   5  -8    0.78    0.17
   0   5   8    0.73    0.17
   0   5  -8    0.87    0.10
  -1  -5  -8    0.14    0.11
   1   5   8    0.05    0.11
  -1   5  -8    0.47    0.14
  -2  -5  -8    4.22    0.30
  -2   5  -8    4.28    0.28
  -2   5  -8    3.73    0.31
  -2   5  -8    4.27    0.31
   2   5   8    4.28    0.29
  -3  -5  -8    1.14    0.21
   3  -5   8    0.91    0.15
   3   5   8    1.33    0.19
  -3   5  -8    0.97    0.21
  -4  -5  -8    0.31    0.17
   4  -5   8    0.35    0.14
  -4   5  -8    0.21    0.16
  -5  -5  -8    4.76    0.43
   5  -5   8    5.76    0.39
   5   5   8    4.83    0.48
  -5   5  -8    4.79    0.45
  -6  -5  -8    1.67    0.31
   6  -5   8    1.17    0.26
   6   5   8    1.01    0.29
  -6   5  -8    1.14    0.29
  -7  -6   8    0.28    0.22
   7  -6  -8    0.28    0.23
  -7   6   8    0.68    0.26
   7   6  -8    0.30    0.22
   6  -6  -8    1.55    0.30
  -6  -6   8    1.21    0.29
   6   6  -8    1.51    0.29
   6   6  -8    1.93    0.34
  -6   6   8    0.82    0.23
  -5  -6   8    0.63    0.22
   5  -6  -8   -0.15    0.14
  -5   6   8    0.37    0.18
   5   6  -8    0.19    0.17
   5   6  -8    0.12    0.20
  -4  -6   8    0.54    0.19
   4  -6  -8    0.28    0.16
   4   6  -8    0.27    0.16
  -4   6   8    0.14    0.13
   4   6  -8    0.27    0.18
  -3  -6   8   -0.02    0.10
   3  -6  -8    0.11    0.09
   3  -6  -8    0.10    0.12
  -3  -6   8    0.05    0.08
  -3   6   8   -0.09    0.13
  -3   6   8    0.10    0.10
   3   6  -8    0.25    0.15
   3   6  -8   -0.10    0.12
  -2  -6   8    5.10    0.25
   2  -6  -8    4.82    0.27
   2  -6  -8    4.32    0.30
   2   6  -8    4.21    0.22
  -2   6   8    4.46    0.21
  -2   6   8    4.33    0.34
   2   6  -8    4.95    0.38
  -1  -6   8    0.17    0.09
   1  -6  -8   -0.03    0.09
   1  -6  -8    0.20    0.11
   1   6  -8    0.12    0.07
  -1   6   8   -0.20    0.11
   1   6  -8   -0.06    0.13
   0  -6  -8   22.56    0.60
   0  -6   8   23.68    0.59
   0   6  -8   24.16    0.69
   0   6   8   25.01    0.68
   0   6  -8   23.23    0.38
   1  -6   8    1.80    0.21
  -1  -6  -8    2.21    0.24
   1   6   8    2.45    0.27
  -1   6  -8    2.16    0.24
  -2  -6  -8   16.51    0.57
  -2   6  -8   17.27    0.52
  -2   6  -8   16.52    0.55
  -2   6  -8   17.56    0.60
   2   6   8   17.49    0.56
  -3  -6  -8    0.06    0.12
   3  -6   8    0.11    0.09
   3   6   8    0.29    0.15
  -3   6  -8    0.18    0.15
  -4  -6  -8   11.54    0.54
   4  -6   8   12.62    0.48
  -4   6  -8   12.35    0.57
   5  -6   8    1.99    0.28
  -5  -6  -8    1.56    0.28
  -5   6  -8    1.77    0.31
  -6  -6  -8    3.04    0.40
   6   6   8    2.67    0.41
  -6   6  -8    3.16    0.42
   6  -7  -8    6.00    0.47
  -6  -7   8    4.38    0.45
   6   7  -8    6.39    0.55
  -6   7   8    5.35    0.46
  -5  -7   8    4.30    0.42
   5  -7  -8    5.17    0.46
   5   7  -8    4.24    0.44
  -5   7   8    4.91    0.37
  -4  -7   8    5.19    0.39
   4  -7  -8    5.23    0.38
  -4   7   8    5.26    0.44
  -4   7   8    4.67    0.32
   4   7  -8    4.50    0.44
   3  -7  -8    3.25    0.33
  -3  -7   8    3.05    0.22
   3  -7  -8    2.72    0.24
   3   7  -8    3.11    0.36
  -3   7   8    2.96    0.24
  -3   7   8    2.62    0.31
  -2  -7   8   -0.07    0.08
   2  -7  -8    0.10    0.11
   2  -7  -8    0.05    0.10
  -2   7   8    0.01    0.15
   2   7  -8    0.18    0.16
   1  -7  -8   12.71    0.45
  -1  -7   8   11.65    0.42
   1  -7  -8   11.62    0.46
   1   7  -8   12.71    0.55
  -1   7   8   12.31    0.52
   0  -7   8    0.64    0.14
   0  -7  -8    0.84    0.17
   0   7   8    0.52    0.17
   0   7  -8    0.55    0.17
  -1  -7  -8    0.12    0.12
   1  -7   8   -0.15    0.08
   1   7   8    0.08    0.14
  -1   7  -8    0.23    0.16
  -2  -7  -8    0.10    0.13
  -2   7  -8    0.17    0.16
  -2   7  -8    0.13    0.15
   2   7   8    0.09    0.14
  -2   7  -8    0.12    0.13
  -3  -7  -8    7.69    0.44
   3   7   8    7.56    0.42
  -3   7  -8    7.96    0.45
  -4  -7  -8    5.50    0.41
  -4   7  -8    5.49    0.46
  -5  -7  -8   10.31    0.56
  -5   7  -8   10.09    0.57
  -6  -7  -8    0.82    0.26
  -6   7  -8    0.88    0.27
   6  -8  -8    0.23    0.20
  -6  -8   8   -0.07    0.20
   6   8  -8    0.08    0.24
  -6   8   8   -0.10    0.19
  -5  -8   8    8.15    0.51
   5  -8  -8    7.47    0.48
   5   8  -8    7.99    0.55
  -5   8   8    7.71    0.45
  -4  -8   8    2.11    0.30
   4  -8  -8    2.44    0.31
  -4   8   8    2.25    0.26
  -4   8   8    2.18    0.32
   4   8  -8    2.76    0.38
   3  -8  -8    9.59    0.41
  -3  -8   8    9.40    0.38
   3  -8  -8    9.38    0.46
  -3   8   8    9.47    0.50
   3   8  -8    9.09    0.55
   2  -8  -8    0.01    0.11
  -2  -8   8    0.32    0.12
   2  -8  -8    0.18    0.13
  -2   8   8    0.70    0.20
   2   8  -8    0.35    0.20
   1  -8  -8    0.89    0.18
   1  -8  -8    0.82    0.17
  -1  -8   8    1.23    0.18
   1   8  -8    0.92    0.23
  -1   8   8    0.98    0.22
   0  -8  -8    3.76    0.32
   0  -8   8    3.31    0.29
   0   8  -8    2.98    0.32
   0   8   8    3.17    0.32
  -1  -8  -8    0.11    0.13
   1  -8   8    0.15    0.12
   1   8   8    0.16    0.15
  -1   8  -8    0.23    0.17
  -2  -8  -8    3.97    0.37
   2  -8   8    3.57    0.34
  -2   8  -8    3.47    0.33
  -2   8  -8    3.24    0.34
  -2   8  -8    3.42    0.32
   2   8   8    3.61    0.34
  -3  -8  -8   -0.13    0.13
   3   8   8    0.15    0.16
  -3   8  -8    0.18    0.18
  -4  -8  -8    0.29    0.17
  -4   8  -8    0.32    0.20
  -5  -8  -8    0.10    0.18
  -5   8  -8    0.18    0.20
  -6  -9   8    2.74    0.40
   6  -9  -8    2.57    0.38
   6   9  -8    2.42    0.41
   5  -9  -8   -0.17    0.14
  -5  -9   8   -0.01    0.18
  -5   9   8    0.13    0.19
   5   9  -8    0.06    0.23
   4  -9  -8    0.04    0.13
   4   9  -8    0.02    0.22
  -4   9   8   -0.03    0.17
   3  -9  -8    0.95    0.18
  -3  -9   8    1.04    0.18
   3  -9  -8    0.87    0.20
  -3   9   8    1.00    0.25
   3   9  -8    0.46    0.24
  -2  -9   8    2.63    0.26
   2  -9  -8    2.77    0.30
   2  -9  -8    2.88    0.28
   2   9  -8    2.11    0.33
  -2   9   8    2.54    0.33
   1  -9  -8   18.83    0.61
   1  -9  -8   19.40    0.62
  -1  -9   8   18.79    0.59
  -1   9   8   19.19    0.70
   1   9  -8   20.24    0.74
   0  -9  -8    2.32    0.28
   0  -9   8    2.65    0.28
   0   9  -8    1.98    0.30
   0   9   8    2.12    0.31
   1  -9   8    0.35    0.15
  -1  -9  -8    0.51    0.18
  -1   9  -8    0.42    0.20
   1   9   8    0.53    0.20
   2  -9   8   15.81    0.61
  -2  -9  -8   16.30    0.63
  -2   9  -8   15.94    0.60
  -2   9  -8   15.98    0.64
  -2   9  -8   16.24    0.61
   2   9   8   16.16    0.64
  -3  -9  -8   -0.03    0.14
   3   9   8    0.57    0.21
  -3   9  -8    0.23    0.18
  -4  -9  -8    0.50    0.20
  -4   9  -8    0.74    0.24
  -5  -9  -8    2.03    0.33
  -5   9  -8    3.08    0.42
   5 -10  -8    0.12    0.17
  -5  10   8   -0.15    0.20
   5  10  -8    0.15    0.26
   4 -10  -8    0.38    0.17
   4  10  -8    0.12    0.23
  -4  10   8    0.13    0.19
   3 -10  -8    2.28    0.27
   3 -10  -8    2.60    0.32
  -3 -10   8    2.88    0.28
   3  10  -8    2.66    0.39
  -3  10   8    2.73    0.37
   2 -10  -8    5.78    0.38
  -2 -10   8    5.03    0.35
   2 -10  -8    5.37    0.37
   2  10  -8    5.72    0.51
  -2  10   8    5.87    0.50
   1 -10  -8    0.23    0.14
   1 -10  -8    0.25    0.14
  -1 -10   8    0.14    0.13
   1  10  -8    0.11    0.21
  -1  10   8    0.40    0.20
   0 -10  -8    2.34    0.29
   0 -10   8    2.48    0.28
   0 -10  -8    2.21    0.27
   0  10   8    2.22    0.33
   0  10  -8    2.83    0.36
   1 -10   8    1.97    0.27
  -1 -10  -8    2.38    0.30
  -1  10  -8    2.16    0.31
  -1  10  -8    1.94    0.30
  -1  10  -8    1.95    0.28
   1  10   8    2.51    0.33
   2 -10   8    0.26    0.16
  -2 -10  -8    0.15    0.17
  -2  10  -8    0.05    0.16
   2  10   8    0.20    0.19
  -2  10  -8    0.24    0.18
  -2  10  -8    0.15    0.18
  -3 -10  -8    0.31    0.18
   3  10   8   -0.06    0.19
  -3  10  -8    0.10    0.18
  -4  10  -8   23.25    0.86
  -5 -10  -8    1.48    0.32
  -5  10  -8    1.78    0.36
   5 -11  -8    1.88    0.31
   5  11  -8    1.84    0.39
  -5  11   8    2.06    0.37
   4 -11  -8    1.64    0.28
  -4  11   8    1.47    0.32
   4  11  -8    0.96    0.33
  -3 -11   8    0.15    0.14
   3 -11  -8    0.28    0.16
   3 -11  -8    0.07    0.14
   3  11  -8    0.17    0.24
  -3  11   8    0.10    0.22
   2 -11  -8    4.20    0.37
  -2 -11   8    4.44    0.37
   2 -11  -8    5.30    0.37
  -2  11   8    4.25    0.45
   2  11  -8    4.88    0.51
  -1 -11   8    3.50    0.34
   1 -11  -8    3.84    0.36
   1 -11  -8    3.36    0.34
   1  11  -8    3.72    0.43
  -1  11   8    2.93    0.38
   0 -11   8    2.22    0.29
   0 -11  -8    1.63    0.26
   0 -11  -8    2.20    0.27
   0  11   8    1.92    0.34
   0  11  -8    2.18    0.36
  -1 -11  -8    0.25    0.19
   1 -11   8    0.69    0.19
  -1  11  -8    0.12    0.18
  -1  11  -8    0.42    0.23
  -1  11  -8    0.32    0.19
   1  11   8    0.79    0.25
   2 -11   8    0.05    0.15
  -2 -11  -8    0.31    0.19
   2  11   8   -0.14    0.17
  -2  11  -8   -0.05    0.18
  -2  11  -8   -0.13    0.19
  -2  11  -8   -0.01    0.16
  -3 -11  -8    0.67    0.23
   3 -11   8    1.00    0.25
   3  11   8    0.67    0.24
  -3  11  -8    0.63    0.24
  -4 -11  -8   -0.12    0.17
  -4  11  -8   -0.27    0.17
   4 -12  -8    0.94    0.24
   4  12  -8    0.62    0.30
  -4  12   8    0.63    0.26
   3 -12  -8    0.42    0.18
   3 -12  -8    0.34    0.18
  -3 -12   8    0.58    0.19
   3  12  -8    0.73    0.31
  -3  12   8    0.68    0.27
   2 -12  -8    2.66    0.32
   2 -12  -8    2.39    0.31
  -2 -12   8    3.21    0.35
  -2  12   8    2.83    0.38
   2  12  -8    3.01    0.45
   1 -12  -8    1.89    0.27
   1 -12  -8    1.48    0.26
  -1 -12   8    1.54    0.26
   1  12  -8    2.46    0.40
  -1  12   8    1.92    0.34
   0 -12  -8    0.47    0.17
   0 -12   8    0.93    0.22
   0 -12  -8    0.92    0.24
   0  12  -8    0.87    0.29
   0  12   8    0.35    0.23
  -1 -12  -8    1.41    0.28
   1 -12   8    2.17    0.31
  -1  12  -8    1.90    0.32
   1  12   8    2.37    0.38
  -1  12  -8    2.18    0.35
  -1  12  -8    2.04    0.31
   2 -12   8    2.18    0.32
  -2 -12  -8    2.43    0.34
  -2  12  -8    2.43    0.36
   2  12   8    2.85    0.39
  -2  12  -8    2.45    0.34
  -2  12  -8    2.45    0.36
  -3 -12  -8    0.38    0.22
   3 -12   8    0.52    0.21
  -3  12  -8    0.26    0.23
   3  12   8    0.50    0.25
   3 -13  -8    0.64    0.22
   3  13  -8    0.84    0.33
  -3  13   8    1.27    0.33
  -2 -13   8    3.08    0.35
   2 -13  -8    2.41    0.33
   2  13  -8    2.39    0.44
  -2  13   8    3.56    0.44
  -1 -13   8    0.22    0.16
   1 -13  -8    0.22    0.18
   1  13  -8    0.55    0.30
  -1  13   8    0.38    0.23
   0 -13  -8    1.90    0.32
   0 -13   8    2.25    0.31
   0  13  -8    1.93    0.38
   0  13   8    2.44    0.39
  -1 -13  -8    0.15    0.18
   1 -13   8    0.00    0.16
  -1  13  -8   -0.03    0.18
   1  13   8    0.03    0.25
  -1  13  -8    0.02    0.19
  -1  13  -8    0.29    0.26
   2 -13   8    5.67    0.49
  -2 -13  -8    6.65    0.49
   2  13   8    7.25    0.57
  -2  13  -8    6.24    0.54
  -2  13  -8    5.82    0.50
  -2  13  -8    6.75    0.51
  -2 -14   8    0.23    0.17
   2 -14  -8    0.07    0.19
  -2  14   8    0.09    0.23
   2  14  -8    0.06    0.27
  -1 -14   8    0.46    0.21
   1 -14  -8    0.36    0.22
  -1  14   8    0.14    0.24
   1  14  -8    0.12    0.28
   0 -14   8    0.88    0.25
   0 -14  -8    1.34    0.30
   0  14   8    1.10    0.34
   0  14  -8    1.01    0.33
   1 -14   8    0.28    0.20
  -1 -14  -8    0.04    0.19
  -1  14  -8    0.63    0.24
  -1  14  -8    0.04    0.20
  -1  14  -8   -0.14    0.25
   1  14   8   -0.01    0.26
   7   0  -9   -0.20    0.18
  -7   0   9    0.24    0.21
   6   0  -9   -0.18    0.15
  -6   0   9   -0.05    0.17
   5   0  -9    0.29    0.16
  -5   0   9   -0.08    0.15
  -4   0   9   -0.18    0.11
   4   0  -9   -0.02    0.11
  -3   0   9   -0.02    0.10
   3   0  -9   -0.15    0.09
   2   0  -9   -0.02    0.05
   2   0  -9    0.00    0.09
  -2   0   9    0.06    0.09
   1   0  -9    0.13    0.09
   1   0  -9   -0.12    0.07
  -1   0  -9    0.02    0.08
  -1   0  -9    0.11    0.09
  -2   0  -9    0.00    0.08
  -3   0  -9    0.00    0.10
  -4   0  -9    0.13    0.12
   4   0   9    0.14    0.14
   5   0   9   -0.03    0.14
  -5   0  -9    0.03    0.14
  -5   0  -9   -0.04    0.15
   6   0   9    0.25    0.20
  -6   0  -9    0.02    0.17
  -6   0  -9    0.08    0.17
   7  -1  -9    0.58    0.24
  -7  -1   9    0.46    0.24
  -7   1   9   -0.06    0.20
   7   1  -9    0.25    0.22
   6  -1  -9   -0.02    0.16
  -6  -1   9    0.27    0.20
  -6   1   9   -0.22    0.15
   6   1  -9   -0.04    0.16
   6   1  -9    0.00    0.17
   5  -1  -9   -0.05    0.14
  -5  -1   9    0.30    0.18
  -5   1   9    0.18    0.16
   5   1  -9    0.08    0.15
  -4  -1   9    0.13    0.13
   4  -1  -9    0.01    0.11
   4   1  -9    0.22    0.13
  -4   1   9    0.07    0.12
  -3  -1   9    2.95    0.26
   3  -1  -9    2.68    0.26
  -3   1   9    2.78    0.25
   3   1  -9    2.49    0.25
   2  -1  -9    1.26    0.10
  -2  -1   9    1.29    0.18
   2  -1  -9    1.10    0.16
   2   1  -9    1.21    0.17
   2   1  -9    1.04    0.09
  -2   1   9    1.20    0.15
   1  -1  -9    0.39    0.09
   1  -1  -9    0.42    0.13
   1   1  -9    0.50    0.12
   0  -1  -9    7.93    0.30
  -1  -1  -9    1.97    0.16
  -1  -1  -9    1.77    0.16
  -1  -1  -9    1.71    0.20
  -2  -1  -9    1.08    0.15
  -2  -1  -9    0.92    0.17
  -2   1  -9    1.69    0.20
  -3  -1  -9    5.70    0.36
  -3  -1  -9    5.50    0.29
  -3   1  -9    5.38    0.32
   4  -1   9    5.28    0.36
  -4  -1  -9    4.29    0.31
  -4  -1  -9    4.05    0.37
   4   1   9    4.36    0.35
  -4   1  -9    4.67    0.32
   5  -1   9    0.94    0.23
  -5  -1  -9    0.93    0.20
  -5  -1  -9    0.66    0.21
   5   1   9    0.85    0.24
  -5   1  -9    0.70    0.20
   6  -1   9    2.68    0.37
  -6  -1  -9    2.56    0.34
  -6  -1  -9    1.85    0.32
   6   1   9    2.38    0.38
  -6   1  -9    2.60    0.34
   7  -2  -9    2.71    0.40
  -7  -2   9    3.04    0.39
  -7   2   9    2.86    0.38
   7   2  -9    2.91    0.39
  -6  -2   9   -0.11    0.16
   6  -2  -9    0.05    0.18
  -6   2   9    0.04    0.18
   6   2  -9    0.06    0.19
   6   2  -9    0.24    0.19
  -5  -2   9    4.42    0.39
   5  -2  -9    3.97    0.39
  -5   2   9    3.90    0.35
   5   2  -9    3.86    0.36
   5   2  -9    3.69    0.36
   4  -2  -9    0.26    0.14
  -4  -2   9    0.42    0.15
   4   2  -9    0.40    0.15
  -4   2   9    0.03    0.12
   3  -2  -9   38.74    0.88
  -3  -2   9   38.36    0.84
  -3   2   9   37.65    0.77
   3   2  -9   38.17    0.81
  -2  -2   9    1.64    0.20
   2  -2  -9    1.61    0.12
   2  -2  -9    1.40    0.19
  -2   2   9    1.56    0.16
   2   2  -9    1.67    0.19
   1  -2  -9    9.87    0.40
   1  -2  -9   11.25    0.31
   1   2  -9   10.59    0.36
   0  -2  -9   15.25    0.43
  -1  -2  -9  105.13    1.24
  -1  -2  -9  105.89    1.31
  -1  -2  -9  107.65    1.52
  -2  -2  -9    0.76    0.17
  -2  -2  -9    0.50    0.10
  -2   2  -9    0.61    0.14
  -2   2  -9    0.51    0.14
  -2   2  -9    0.76    0.13
  -3  -2  -9    0.30    0.15
  -3  -2  -9    0.39    0.12
   3  -2   9    0.51    0.15
  -3   2  -9    0.17    0.13
  -4  -2  -9    1.75    0.27
   4  -2   9    1.18    0.21
  -4  -2  -9    1.86    0.23
  -4   2  -9    1.37    0.23
   4   2   9    1.69    0.26
   5  -2   9    5.51    0.40
  -5  -2  -9    5.54    0.47
  -5  -2  -9    6.02    0.38
  -5   2  -9    5.06    0.43
   5   2   9    5.46    0.48
  -6  -2  -9    0.28    0.20
  -6  -2  -9    0.63    0.21
   6  -2   9    0.38    0.20
  -6   2  -9    0.04    0.19
   6   2   9    0.71    0.26
   7  -3  -9   -0.05    0.18
  -7  -3   9   -0.11    0.20
  -7   3   9    0.06    0.20
   7   3  -9   -0.14    0.18
   6  -3  -9    0.14    0.18
  -6  -3   9    0.22    0.21
   6   3  -9    0.39    0.20
  -6   3   9    0.29    0.20
   6   3  -9    0.15    0.19
  -5  -3   9    0.11    0.16
   5  -3  -9    0.21    0.16
   5   3  -9   -0.01    0.15
  -5   3   9    0.00    0.15
   5   3  -9   -0.04    0.16
   4  -3  -9    5.52    0.37
  -4  -3   9    5.03    0.35
   4   3  -9    4.98    0.38
  -4   3   9    4.21    0.30
   4   3  -9    4.54    0.32
   3  -3  -9    2.23    0.14
  -3  -3   9    2.28    0.25
   3  -3  -9    1.96    0.24
   3   3  -9    2.18    0.26
   3   3  -9    2.17    0.23
  -3   3   9    2.13    0.21
  -2  -3   9    2.48    0.24
   2  -3  -9    2.11    0.16
   2  -3  -9    2.18    0.24
   2   3  -9    2.10    0.26
   2   3  -9    2.01    0.20
  -2   3   9    1.95    0.18
   1  -3  -9    7.60    0.36
   1  -3  -9    7.51    0.28
   1   3  -9    7.24    0.28
   1   3  -9    7.45    0.40
   0  -3  -9   11.71    0.38
   0   3   9   10.93    0.43
   0   3  -9   10.83    0.42
  -1  -3  -9    2.65    0.15
  -1  -3  -9    2.99    0.25
  -1   3  -9    2.79    0.24
   1   3   9    2.90    0.25
  -2  -3  -9    0.07    0.07
  -2  -3  -9    0.24    0.13
  -2   3  -9    0.12    0.11
   2   3   9    0.08    0.10
  -2   3  -9    0.25    0.11
  -2   3  -9    0.24    0.12
  -3  -3  -9    0.05    0.10
  -3  -3  -9    0.04    0.12
   3  -3   9   -0.04    0.09
   3   3   9    0.05    0.29
  -3   3  -9   -0.06    0.11
  -4  -3  -9    0.20    0.13
   4  -3   9    0.14    0.13
  -4  -3  -9    0.39    0.17
  -4   3  -9    0.60    0.19
  -5  -3  -9    0.89    0.22
  -5  -3  -9    1.27    0.22
   5  -3   9    1.12    0.23
   5   3   9    1.17    0.28
  -5   3  -9    1.49    0.27
  -6  -3  -9    0.80    0.26
   6  -3   9    0.63    0.22
   6   3   9    0.63    0.25
  -6   3  -9    0.85    0.26
   7  -4  -9   -0.03    0.20
  -7  -4   9    0.09    0.20
  -7   4   9   -0.07    0.19
   7   4  -9   -0.22    0.18
   6  -4  -9    0.12    0.19
  -6  -4   9    0.47    0.22
   6   4  -9    0.46    0.21
  -6   4   9    0.47    0.22
   6   4  -9    0.19    0.21
   5  -4  -9    0.27    0.18
  -5  -4   9    0.04    0.16
   5   4  -9   -0.11    0.13
  -5   4   9    0.03    0.15
   5   4  -9    0.15    0.16
  -4  -4   9    0.50    0.19
   4  -4  -9    0.73    0.19
   4   4  -9    0.58    0.17
   4   4  -9    0.69    0.21
  -4   4   9    0.63    0.17
   3  -4  -9    0.04    0.07
  -3  -4   9    0.11    0.13
   3  -4  -9    0.04    0.10
   3   4  -9    0.11    0.14
  -3   4   9    0.03    0.10
   3   4  -9    0.02    0.11
   2  -4  -9    0.56    0.11
  -2  -4   9    0.56    0.09
   2  -4  -9    0.85    0.17
  -2   4   9    0.29    0.10
   2   4  -9    0.43    0.12
   2   4  -9    0.51    0.17
  -2   4   9    0.61    0.16
   1  -4  -9   16.20    0.43
   1  -4  -9   16.60    0.53
  -1   4   9   15.19    0.53
   1   4  -9   15.86    0.40
   1   4  -9   15.72    0.56
   0  -4  -9   -0.11    0.08
   0   4  -9   -0.12    0.11
   0   4  -9    0.07    0.07
   0   4   9    0.06    0.11
  -1  -4  -9    5.65    0.31
  -1   4  -9    6.71    0.34
   1   4   9    5.67    0.32
  -2  -4  -9    0.16    0.12
  -2  -4  -9    0.01    0.07
   2   4   9   -0.11    0.10
  -2   4  -9    0.11    0.12
  -2   4  -9   -0.08    0.10
  -2   4  -9    0.15    0.11
  -3  -4  -9    0.34    0.15
   3  -4   9    0.28    0.12
   3   4   9    0.15    0.11
  -3   4  -9    0.01    0.13
  -4  -4  -9    3.10    0.33
   4  -4   9    3.20    0.31
  -4   4  -9    3.75    0.36
  -5  -4  -9    5.65    0.42
   5  -4   9    5.54    0.39
   5   4   9    5.17    0.49
  -5   4  -9    5.15    0.45
  -6  -4  -9   -0.05    0.17
   6  -4   9    0.07    0.17
  -6   4  -9    0.14    0.21
   6   4   9    0.18    0.21
  -7  -5   9    0.10    0.21
   7  -5  -9    0.48    0.26
  -7   5   9    0.21    0.22
   7   5  -9    0.09    0.24
   7   5  -9    0.63    0.26
  -6  -5   9    1.32    0.29
   6  -5  -9    1.98    0.33
   6   5  -9    1.41    0.28
  -6   5   9    0.99    0.25
   6   5  -9    1.70    0.32
   5  -5  -9    1.77    0.29
  -5  -5   9    1.10    0.25
   5   5  -9    1.67    0.30
   5   5  -9    1.82    0.27
  -5   5   9    1.55    0.24
   4  -5  -9    0.37    0.17
  -4  -5   9    0.53    0.20
   4   5  -9    0.61    0.22
  -4   5   9    0.77    0.18
   4   5  -9    0.39    0.16
   3  -5  -9    1.18    0.15
   3  -5  -9    1.50    0.23
  -3  -5   9    1.17    0.22
  -3   5   9    1.09    0.16
   3   5  -9    1.26    0.24
   3   5  -9    0.96    0.17
  -2  -5   9    0.48    0.10
   2  -5  -9    0.57    0.12
   2  -5  -9    0.54    0.14
  -2   5   9    0.65    0.17
   2   5  -9    0.47    0.12
   2   5  -9    0.28    0.16
  -2   5   9    0.63    0.11
  -1  -5   9    1.85    0.18
   1  -5  -9    2.14    0.23
   1  -5  -9    2.05    0.20
   1   5  -9    2.07    0.16
  -1   5   9    2.10    0.25
   1   5  -9    1.88    0.25
   0  -5  -9    3.16    0.26
   0   5   9    3.31    0.29
   0   5  -9    3.44    0.30
   0   5  -9    2.89    0.17
  -1  -5  -9   11.05    0.43
  -1   5  -9   11.13    0.44
   1   5   9   11.55    0.46
  -2  -5  -9    4.81    0.33
  -2   5  -9    4.04    0.35
  -2   5  -9    4.41    0.31
   2   5   9    3.89    0.30
  -2   5  -9    4.40    0.30
  -3  -5  -9    2.66    0.31
   3  -5   9    2.45    0.24
   3   5   9    2.34    0.24
  -3   5  -9    2.63    0.30
   4  -5   9   15.91    0.56
  -4  -5  -9   15.97    0.64
  -4   5  -9   16.81    0.65
  -5  -5  -9    0.82    0.24
   5  -5   9    0.60    0.18
  -5   5  -9    1.10    0.25
   6  -5   9    0.93    0.24
  -6  -5  -9    0.61    0.25
   6   5   9    0.49    0.25
  -6   5  -9    0.90    0.29
   7  -6  -9    4.23    0.50
  -7  -6   9    3.75    0.46
  -7   6   9    3.27    0.40
   7   6  -9    3.21    0.43
   7   6  -9    3.99    0.45
  -6  -6   9    1.66    0.30
   6  -6  -9    1.86    0.33
  -6   6   9    1.26    0.27
   6   6  -9    1.55    0.29
   6   6  -9    1.06    0.30
  -5  -6   9    0.18    0.18
   5  -6  -9   -0.10    0.15
   5   6  -9   -0.04    0.19
   5   6  -9    0.02    0.16
  -5   6   9    0.25    0.15
   4  -6  -9   14.08    0.59
  -4  -6   9   14.98    0.61
   4   6  -9   13.88    0.63
  -4   6   9   14.08    0.49
   4   6  -9   14.42    0.52
   3  -6  -9   -0.01    0.11
   3  -6  -9    0.20    0.10
  -3  -6   9    0.18    0.15
   3   6  -9    0.34    0.18
  -3   6   9    0.16    0.10
  -3   6   9    0.43    0.18
   3   6  -9    0.21    0.14
   2  -6  -9    0.49    0.14
  -2  -6   9    0.14    0.09
   2  -6  -9    0.37    0.12
  -2   6   9    0.37    0.17
   2   6  -9    0.44    0.17
  -2   6   9    0.03    0.08
   2   6  -9    0.34    0.11
   1  -6  -9   11.46    0.47
  -1  -6   9   11.79    0.39
   1  -6  -9   12.22    0.43
  -1   6   9   12.17    0.51
   1   6  -9   12.18    0.53
   1   6  -9   11.64    0.30
   0  -6   9    0.02    0.08
   0  -6  -9    0.01    0.10
   0   6  -9   -0.08    0.13
   0   6   9    0.10    0.14
  -1  -6  -9    3.52    0.30
  -1   6  -9    3.53    0.31
   1   6   9    3.04    0.30
  -2  -6  -9    0.39    0.15
  -2   6  -9    0.17    0.14
  -2   6  -9    0.13    0.14
  -2   6  -9    0.17    0.14
   2   6   9    0.28    0.15
  -3  -6  -9    0.18    0.14
  -3   6  -9    0.20    0.15
   3   6   9    0.48    0.16
  -4  -6  -9    5.32    0.40
  -4   6  -9    5.36    0.40
  -5  -6  -9   10.39    0.57
  -5   6  -9   10.38    0.57
  -6  -6  -9    0.93    0.27
  -6   6  -9    0.98    0.30
   6  -7  -9    0.24    0.22
  -6  -7   9   -0.02    0.21
  -6   7   9   -0.08    0.19
   6   7  -9   -0.27    0.20
  -5  -7   9    1.06    0.26
   5  -7  -9    1.02    0.25
   5   7  -9    0.98    0.28
  -5   7   9    0.99    0.23
  -4  -7   9    1.27    0.25
   4  -7  -9    1.10    0.23
  -4   7   9    1.12    0.25
  -4   7   9    0.62    0.17
   4   7  -9    0.84    0.25
   3  -7  -9    0.33    0.13
   3  -7  -9    0.32    0.14
  -3   7   9    0.23    0.18
   3   7  -9    0.06    0.19
   2  -7  -9    0.18    0.12
  -2  -7   9    0.60    0.12
   2  -7  -9    0.33    0.14
  -2   7   9    0.55    0.18
   2   7  -9    0.46    0.21
   1  -7  -9    2.28    0.26
   1  -7  -9    2.21    0.24
  -1  -7   9    1.93    0.21
  -1   7   9    1.64    0.25
   1   7  -9    1.76    0.28
   0  -7  -9    1.88    0.23
   0  -7   9    1.63    0.21
   0   7   9    1.37    0.23
   0   7  -9    1.88    0.27
  -1  -7  -9    0.33    0.15
   1  -7   9    0.04    0.11
   1   7   9    0.14    0.15
  -1   7  -9   -0.08    0.13
  -2  -7  -9    5.98    0.38
  -2   7  -9    6.10    0.38
  -2   7  -9    5.82    0.39
   2   7   9    6.12    0.38
  -2   7  -9    5.60    0.36
  -3  -7  -9    4.92    0.42
   3   7   9    4.27    0.36
  -3   7  -9    5.34    0.40
  -4  -7  -9    0.25    0.18
  -4   7  -9   -0.22    0.15
  -5  -7  -9    0.25    0.20
  -5   7  -9    0.05    0.19
  -6  -8   9    0.07    0.21
   6  -8  -9    0.12    0.19
   6   8  -9    0.33    0.25
  -6   8   9   -0.12    0.20
   5  -8  -9    1.42    0.28
  -5  -8   9    1.16    0.28
   5   8  -9    1.16    0.31
  -4  -8   9    0.12    0.17
   4  -8  -9    0.06    0.14
   4   8  -9   -0.06    0.20
  -4   8   9    0.13    0.18
   3  -8  -9   21.14    0.71
   3  -8  -9   21.15    0.60
  -3   8   9   20.54    0.74
   3   8  -9   21.03    0.79
   2  -8  -9   16.17    0.60
  -2  -8   9   16.90    0.52
   2  -8  -9   17.06    0.55
   2   8  -9   16.96    0.70
  -2   8   9   18.15    0.68
   1  -8  -9    6.66    0.36
  -1  -8   9    5.70    0.33
   1  -8  -9    6.06    0.37
   1   8  -9    5.80    0.44
  -1   8   9    6.70    0.44
   0  -8   9    0.92    0.17
   0  -8  -9    1.02    0.19
   0   8  -9    1.16    0.25
   0   8   9    0.90    0.22
   1  -8   9   20.57    0.65
  -1  -8  -9   19.75    0.66
  -1   8  -9   21.08    0.69
   1   8   9   21.20    0.71
  -2  -8  -9    4.87    0.41
  -2   8  -9    4.94    0.42
  -2   8  -9    5.25    0.36
  -2   8  -9    5.13    0.36
   2   8   9    4.90    0.38
  -3  -8  -9    0.07    0.15
   3   8   9    0.01    0.16
  -3   8  -9    0.08    0.16
  -4  -8  -9    1.49    0.27
  -4   8  -9    1.19    0.27
  -5  -8  -9    0.03    0.18
  -5   8  -9   -0.13    0.19
   6  -9  -9   -0.03    0.19
  -6  -9   9   -0.01    0.22
   6   9  -9   -0.20    0.22
   5  -9  -9    2.12    0.32
  -5  -9   9    2.47    0.36
   5   9  -9    2.75    0.42
   4  -9  -9    0.14    0.16
  -4   9   9    0.48    0.24
   4   9  -9    0.01    0.23
   3  -9  -9    5.11    0.38
   3  -9  -9    5.52    0.35
  -3   9   9    5.81    0.49
   3   9  -9    5.16    0.50
  -2  -9   9    0.17    0.12
   2  -9  -9   -0.09    0.11
   2  -9  -9    0.03    0.13
   2   9  -9   -0.05    0.19
  -2   9   9   -0.05    0.17
  -1  -9   9    0.06    0.11
   1  -9  -9    0.15    0.13
   1  -9  -9    0.00    0.11
   1   9  -9    0.02    0.19
  -1   9   9    0.14    0.19
   0  -9  -9    6.85    0.40
   0  -9   9    7.48    0.40
   0   9   9    8.47    0.49
   0   9  -9    8.23    0.50
   1  -9   9    0.42    0.16
  -1  -9  -9    0.54    0.19
  -1   9  -9    0.20    0.20
   1   9   9    0.56    0.21
  -2  -9  -9    0.50    0.19
  -2   9  -9    0.29    0.20
  -2   9  -9    0.90    0.24
   2   9   9    0.09    0.17
  -2   9  -9    0.68    0.22
  -3  -9  -9    0.86    0.23
   3   9   9    1.98    0.30
  -3   9  -9    1.20    0.26
  -4  -9  -9    4.29    0.44
  -4   9  -9    4.14    0.44
  -5  -9  -9   -0.03    0.18
  -5   9  -9   -0.25    0.19
   5 -10  -9   -0.01    0.16
  -5  10   9   -0.37    0.18
   5  10  -9   -0.21    0.22
   4 -10  -9    1.87    0.30
  -4  10   9    2.47    0.37
   4  10  -9    1.87    0.37
   3 -10  -9    8.41    0.48
   3 -10  -9    8.67    0.44
   3  10  -9    9.38    0.60
  -3  10   9    8.11    0.53
   2 -10  -9    0.77    0.19
  -2 -10   9    0.48    0.16
   2 -10  -9    0.22    0.15
  -2  10   9    0.43    0.22
   2  10  -9    0.35    0.24
   1 -10  -9    2.98    0.32
  -1 -10   9    2.84    0.30
   1 -10  -9    2.75    0.30
  -1  10   9    2.10    0.32
   1  10  -9    2.30    0.36
   0 -10   9    0.42    0.16
   0 -10  -9    0.53    0.17
   0 -10  -9    0.27    0.17
   0  10   9    0.57    0.23
   0  10  -9    0.36    0.23
  -1 -10  -9   -0.01    0.15
   1 -10   9    0.17    0.15
  -1  10  -9   -0.24    0.16
  -1  10  -9    0.08    0.18
  -1  10  -9    0.01    0.16
   1  10   9    0.17    0.19
  -2 -10  -9    0.63    0.22
   2 -10   9    0.43    0.18
  -2  10  -9    0.22    0.20
  -2  10  -9    0.12    0.19
   2  10   9    0.61    0.23
  -2  10  -9    0.09    0.19
  -3 -10  -9    4.30    0.43
   3  10   9    4.07    0.41
  -3  10  -9    4.28    0.44
  -4 -10  -9    0.38    0.21
  -4  10  -9   -0.03    0.19
   5 -11  -9    1.16    0.27
   5  11  -9    1.30    0.37
  -5  11   9    1.67    0.36
   4 -11  -9    0.18    0.16
   4  11  -9    0.08    0.25
  -4  11   9    0.49    0.24
   3 -11  -9    0.24    0.15
   3 -11  -9    0.25    0.16
  -3  11   9    0.10    0.20
   3  11  -9    0.01    0.25
  -2 -11   9    1.82    0.26
   2 -11  -9    2.31    0.30
   2 -11  -9    1.89    0.27
  -2  11   9    2.18    0.37
   2  11  -9    2.14    0.38
   1 -11  -9    1.52    0.25
  -1 -11   9    1.37    0.24
   1 -11  -9    1.52    0.25
   1  11  -9    1.21    0.32
  -1  11   9    1.39    0.30
   0 -11  -9    4.08    0.38
   0 -11  -9    3.71    0.36
   0 -11   9    3.71    0.36
   0  11   9    3.33    0.40
   0  11  -9    4.27    0.45
  -1 -11  -9   -0.11    0.14
   1 -11   9    0.24    0.15
  -1  11  -9    0.33    0.23
   1  11   9    0.17    0.22
  -1  11  -9   -0.04    0.18
  -1  11  -9    0.25    0.19
   2 -11   9    2.05    0.31
  -2 -11  -9    1.81    0.31
  -2  11  -9    2.21    0.33
   2  11   9    2.70    0.37
  -2  11  -9    2.02    0.33
  -2  11  -9    2.16    0.33
  -3 -11  -9   -0.01    0.17
  -3  11  -9    0.21    0.21
   3  11   9   -0.02    0.19
  -4 -11  -9    0.63    0.24
  -4  11  -9    0.82    0.29
   4 -12  -9    1.69    0.31
  -4  12   9    1.41    0.36
   4  12  -9    0.73    0.33
   3 -12  -9    0.03    0.16
   3 -12  -9    0.00    0.15
   3  12  -9    0.11    0.24
  -3  12   9   -0.21    0.21
   2 -12  -9    0.66    0.21
  -2 -12   9    0.81    0.22
   2 -12  -9    1.02    0.23
  -2  12   9    1.05    0.29
   2  12  -9    0.78    0.32
   1 -12  -9    0.97    0.23
  -1 -12   9    1.28    0.25
   1 -12  -9    1.35    0.25
  -1  12   9    1.54    0.32
   1  12  -9    1.44    0.35
   0 -12   9    2.92    0.34
   0 -12  -9    3.26    0.35
   0 -12  -9    2.95    0.36
   0  12  -9    2.93    0.41
   0  12   9    2.42    0.38
   1 -12   9    9.56    0.53
  -1 -12  -9    9.91    0.56
  -1  12  -9    9.65    0.57
  -1  12  -9    9.62    0.53
   1  12   9    9.40    0.60
  -1  12  -9    8.80    0.58
   2 -12   9    0.21    0.18
  -2 -12  -9    0.12    0.19
  -2  12  -9    0.34    0.25
   2  12   9    0.28    0.23
  -2  12  -9    0.18    0.20
  -2  12  -9    0.40    0.23
  -3 -12  -9    0.28    0.21
   3  12   9    0.19    0.23
  -3  12  -9    0.34    0.23
   3 -13  -9    0.11    0.17
  -3  13   9   -0.25    0.23
   3  13  -9    0.09    0.30
  -2 -13   9    1.22    0.25
   2 -13  -9    1.50    0.27
  -2  13   9    1.30    0.34
   2  13  -9    0.60    0.31
   1 -13  -9    1.99    0.29
   1 -13  -9    1.31    0.26
  -1 -13   9    1.33    0.27
   1  13  -9    1.56    0.38
  -1  13   9    1.70    0.36
   0 -13  -9    0.37    0.21
   0 -13   9    0.20    0.17
   0 -13  -9   -0.01    0.13
   0  13   9   -0.27    0.20
   0  13  -9   -0.44    0.22
  -1 -13  -9    1.33    0.29
   1 -13   9    1.18    0.26
   1  13   9    1.77    0.37
  -1  13  -9    1.78    0.35
  -1  13  -9    0.93    0.26
  -1  13  -9    1.54    0.35
  -2 -13  -9    4.22    0.46
   2 -13   9    3.14    0.40
  -2  13  -9    3.69    0.43
   2  13   9    3.31    0.46
  -2  13  -9    3.44    0.44
  -1 -14   9    0.31    0.19
   1 -14  -9    0.09    0.19
   1  14  -9    0.20    0.30
  -1  14   9    0.43    0.26
   0 -14  -9    0.02    0.20
   0 -14   9    0.13    0.18
   0  14  -9   -0.13    0.27
   0  14   9    0.25    0.25
  -1  14  -9    0.00    0.21
  -7   0  10    1.10    0.29
   7   0 -10    0.48    0.25
   6   0 -10    0.36    0.21
  -6   0  10    0.04    0.19
   5   0 -10    0.06    0.16
  -5   0  10    0.06    0.16
  -4   0  10    9.99    0.45
   4   0 -10    9.68    0.46
   3   0 -10    0.42    0.15
  -3   0  10    0.67    0.15
   2   0 -10   16.53    0.51
  -2   0  10   15.59    0.46
   2   0 -10   15.37    0.31
   1   0 -10    0.77    0.12
   1   0 -10    0.94    0.16
  -1   0 -10   14.67    0.43
  -1   0 -10   14.98    0.41
  -2   0 -10    0.26    0.11
  -3   0 -10   13.89    0.47
  -4   0 -10   11.26    0.47
   5   0  10    0.98    0.24
  -5   0 -10    0.86    0.23
  -5   0 -10    0.83    0.21
  -6   0 -10    4.01    0.42
   6   0  10    4.30    0.47
  -6   0 -10    3.70    0.44
  -7  -1  10    0.82    0.27
   7  -1 -10    0.82    0.27
   7   1 -10    1.24    0.31
  -7   1  10    1.06    0.28
   6  -1 -10    2.42    0.35
  -6  -1  10    1.90    0.31
   6   1 -10    1.63    0.29
   6   1 -10    2.32    0.33
  -6   1  10    2.22    0.32
   5  -1 -10    5.38    0.41
  -5  -1  10    5.16    0.39
   5   1 -10    5.16    0.39
  -5   1  10    4.83    0.36
   4  -1 -10   23.29    0.71
  -4  -1  10   24.12    0.70
   4   1 -10   23.52    0.71
  -4   1  10   22.77    0.66
  -3  -1  10    1.48    0.21
   3  -1 -10    1.96    0.24
   3   1 -10    1.75    0.22
  -3   1  10    1.73    0.21
   2  -1 -10    3.72    0.27
  -2  -1  10    3.80    0.25
   2  -1 -10    3.99    0.17
   2   1 -10    3.94    0.27
  -2   1  10    4.20    0.25
   2   1 -10    4.27    0.17
   1  -1 -10    4.12    0.21
   1  -1 -10    3.87    0.27
   1   1 -10    4.29    0.26
   0  -1 -10    0.45    0.12
  -1  -1 -10   13.82    0.37
  -1  -1 -10   14.63    0.48
  -1  -1 -10   13.49    0.39
  -2  -1 -10    5.43    0.34
  -2  -1 -10    5.73    0.28
  -2   1 -10    6.21    0.32
  -3  -1 -10    0.31    0.16
  -3  -1 -10    0.06    0.10
  -3   1 -10    0.35    0.13
  -4  -1 -10    3.05    0.29
  -4  -1 -10    3.64    0.37
   4  -1  10    3.86    0.37
  -4   1 -10    4.05    0.34
  -5  -1 -10    0.83    0.23
  -5  -1 -10    0.75    0.20
   5  -1  10    0.60    0.21
   5   1  10    0.55    0.23
  -5   1 -10    0.66    0.20
  -6  -1 -10    3.61    0.39
  -6  -1 -10    3.53    0.42
   6  -1  10    3.33    0.41
  -6   1 -10    2.69    0.36
   6   1  10    3.73    0.45
  -6   1 -10    2.93    0.40
  -7  -2  10    0.09    0.20
   7  -2 -10   -0.17    0.18
   7   2 -10    0.02    0.21
  -7   2  10    0.08    0.21
   7   2 -10    0.14    0.22
  -6  -2  10    1.20    0.27
   6  -2 -10    1.24    0.28
   6   2 -10    1.34    0.28
   6   2 -10    0.96    0.24
  -6   2  10    1.22    0.26
  -5  -2  10    2.89    0.34
   5  -2 -10    2.03    0.30
  -5   2  10    2.69    0.30
   5   2 -10    2.43    0.32
   5   2 -10    2.43    0.31
  -4  -2  10   12.98    0.53
   4  -2 -10   13.71    0.56
   4   2 -10   13.85    0.53
  -4   2  10   13.69    0.50
  -3  -2  10   -0.15    0.10
   3  -2 -10   -0.01    0.10
  -3   2  10    0.16    0.11
   3   2 -10   -0.16    0.09
  -2  -2  10    0.79    0.15
   2  -2 -10    0.65    0.10
   2  -2 -10    0.57    0.14
   2   2 -10    0.68    0.14
  -2   2  10    0.70    0.13
   1  -2 -10    7.11    0.35
   1  -2 -10    7.38    0.28
   1   2 -10    7.80    0.32
   0  -2 -10    0.20    0.10
  -1  -2 -10   23.46    0.48
  -1  -2 -10   23.22    0.45
  -1  -2 -10   23.22    0.61
  -2  -2 -10    3.03    0.30
  -2  -2 -10    2.58    0.20
  -2   2 -10    3.24    0.27
  -2   2 -10    2.90    0.23
  -2   2 -10    2.61    0.26
  -3  -2 -10    0.22    0.15
  -3  -2 -10   -0.08    0.09
  -3   2 -10   -0.11    0.11
  -4  -2 -10    0.08    0.12
  -4  -2 -10   -0.14    0.13
   4  -2  10    0.02    0.13
  -4   2 -10    0.03    0.14
   5  -2  10    2.01    0.31
  -5  -2 -10    2.27    0.29
  -5  -2 -10    1.59    0.29
   5   2  10    2.26    0.34
  -5   2 -10    1.86    0.29
   6  -2  10    1.93    0.33
  -6  -2 -10    1.27    0.29
  -6   2 -10    1.44    0.29
   6   2  10    1.52    0.33
  -7  -3  10    3.65    0.44
   7  -3 -10    4.16    0.48
  -7   3  10    3.91    0.44
   7   3 -10    3.32    0.42
   7   3 -10    3.72    0.43
   6  -3 -10    2.43    0.36
  -6  -3  10    2.73    0.36
   6   3 -10    2.69    0.36
  -6   3  10    1.80    0.30
   6   3 -10    2.49    0.35
   5  -3 -10    3.27    0.36
  -5  -3  10    3.63    0.37
   5   3 -10    3.73    0.38
   5   3 -10    2.85    0.32
  -5   3  10    3.64    0.35
   4  -3 -10   11.49    0.52
  -4  -3  10   11.28    0.50
  -4   3  10   10.12    0.44
   4   3 -10   11.23    0.53
   4   3 -10   10.86    0.48
   3  -3 -10    0.94    0.19
  -3  -3  10    0.71    0.18
   3   3 -10    0.95    0.17
  -3   3  10    0.99    0.16
   3   3 -10    1.39    0.24
   2  -3 -10    7.22    0.37
   2  -3 -10    6.59    0.25
   2   3 -10    6.65    0.31
  -2   3  10    7.01    0.28
   1  -3 -10    0.07    0.09
   1  -3 -10    0.29    0.10
   1   3 -10    0.26    0.10
   0  -3 -10    0.31    0.12
   0   3 -10    0.38    0.15
  -1  -3 -10   15.21    0.35
  -1  -3 -10   16.02    0.50
   1   3  10   15.63    0.50
  -1   3 -10   16.15    0.50
  -2  -3 -10    0.42    0.10
  -2  -3 -10    0.52    0.16
  -2   3 -10    0.52    0.15
  -2   3 -10    0.41    0.14
   2   3  10    0.54    0.15
  -2   3 -10    0.37    0.13
  -3  -3 -10    0.79    0.20
  -3  -3 -10    0.63    0.14
  -3   3 -10    0.75    0.19
  -4  -3 -10    8.10    0.47
   4  -3  10    8.39    0.44
  -4   3 -10    8.31    0.45
   5  -3  10    3.16    0.36
  -5  -3 -10    2.72    0.35
  -5   3 -10    3.56    0.38
  -6  -3 -10   -0.12    0.18
   6  -3  10    0.02    0.17
   6   3  10    0.14    0.21
  -6   3 -10    0.07    0.19
   7  -4 -10    1.22    0.31
  -7  -4  10    2.02    0.35
   7   4 -10    1.10    0.29
   7   4 -10    1.39    0.32
  -7   4  10    1.54    0.30
   6  -4 -10    2.77    0.39
  -6  -4  10    1.14    0.26
   6   4 -10    1.72    0.31
  -6   4  10    1.52    0.28
   6   4 -10    1.89    0.31
   5  -4 -10    0.26    0.18
  -5  -4  10    0.22    0.18
   5   4 -10    0.29    0.18
   5   4 -10    0.23    0.19
  -5   4  10   -0.03    0.14
  -4  -4  10   34.74    0.91
   4  -4 -10   33.48    0.91
   4   4 -10   34.06    0.96
   4   4 -10   35.49    0.86
  -4   4  10   33.94    0.79
  -3  -4  10    2.23    0.27
   3  -4 -10    1.94    0.26
   3   4 -10    2.17    0.23
   3   4 -10    2.29    0.29
  -3   4  10    2.05    0.21
   2  -4 -10    7.05    0.38
   2  -4 -10    6.00    0.26
  -2   4  10    6.12    0.25
   2   4 -10    6.21    0.29
   2   4 -10    6.26    0.40
   1  -4 -10   25.21    0.70
   1  -4 -10   24.93    0.57
   1   4 -10   25.15    0.54
  -1   4  10   25.91    0.72
   1   4 -10   26.34    0.73
   0  -4 -10   23.71    0.59
   0   4 -10   22.63    0.66
   0   4  10   23.39    0.67
   0   4 -10   23.01    0.51
  -1  -4 -10    0.26    0.13
   1   4  10    0.00    0.15
  -1   4 -10    0.28    0.13
  -2  -4 -10   13.56    0.52
  -2   4 -10   14.01    0.49
  -2   4 -10   13.66    0.46
   2   4  10   13.68    0.48
  -2   4 -10   14.01    0.53
  -3  -4 -10   12.94    0.53
  -3   4 -10   12.08    0.53
   3   4  10   12.70    0.45
   4  -4  10    0.76    0.19
  -4  -4 -10    0.32    0.18
  -4   4 -10    0.37    0.19
  -5  -4 -10    2.52    0.33
   5  -4  10    2.71    0.33
  -5   4 -10    2.38    0.33
  -6  -4 -10   -0.02    0.19
   6  -4  10   -0.02    0.16
  -6   4 -10   -0.08    0.19
   7  -5 -10    0.71    0.29
  -7  -5  10    0.62    0.27
   7   5 -10    0.51    0.26
   7   5 -10    0.69    0.27
  -7   5  10    0.59    0.24
  -6  -5  10    1.32    0.29
   6  -5 -10    1.33    0.30
  -6   5  10    1.60    0.29
   6   5 -10    0.52    0.25
   6   5 -10    1.38    0.28
  -5  -5  10    2.01    0.30
   5  -5 -10    1.57    0.27
  -5   5  10    1.41    0.24
   5   5 -10    1.40    0.25
   5   5 -10    1.52    0.29
   4  -5 -10    8.47    0.47
  -4  -5  10    8.87    0.48
  -4   5  10    8.40    0.40
   4   5 -10    9.41    0.43
   4   5 -10    8.51    0.50
  -3  -5  10    8.62    0.44
   3  -5 -10    8.20    0.44
  -3   5  10    8.06    0.34
   3   5 -10    8.23    0.47
   3   5 -10    7.68    0.36
   2  -5 -10    0.18    0.12
   2  -5 -10    0.00    0.09
  -2  -5  10   -0.02    0.07
   2   5 -10    0.03    0.15
  -2   5  10   -0.08    0.07
   2   5 -10   -0.05    0.09
  -2   5  10    0.05    0.14
   1  -5 -10    0.27    0.12
   1  -5 -10    0.52    0.13
   1   5 -10    0.27    0.09
  -1   5  10    0.07    0.14
   1   5 -10    0.11    0.13
   0  -5 -10    0.17    0.11
   0   5 -10    0.06    0.13
   0   5 -10    0.19    0.08
   0   5  10   -0.04    0.13
  -1  -5 -10    0.68    0.17
   1   5  10    0.64    0.18
  -1   5 -10    0.77    0.18
  -2  -5 -10    0.97    0.20
  -2   5 -10    0.62    0.16
  -2   5 -10    1.00    0.21
  -2   5 -10    0.66    0.17
   2   5  10    0.57    0.17
  -3  -5 -10    0.30    0.17
  -3   5 -10    0.02    0.15
   3   5  10    0.26    0.14
  -4  -5 -10    2.57    0.33
   4  -5  10    1.83    0.25
  -4   5 -10    1.94    0.29
  -5  -5 -10    0.20    0.18
   5  -5  10    0.02    0.16
  -5   5 -10    0.22    0.20
  -6  -5 -10    0.89    0.27
  -6   5 -10    0.87    0.29
  -6  -6  10    1.83    0.33
   6  -6 -10    2.14    0.36
  -6   6  10    2.63    0.34
   6   6 -10    2.85    0.40
   6   6 -10    2.54    0.35
   5  -6 -10    0.14    0.18
  -5  -6  10    0.66    0.23
   5   6 -10    0.55    0.20
   5   6 -10    0.26    0.22
  -5   6  10    0.07    0.15
  -4  -6  10   -0.08    0.15
   4  -6 -10   -0.10    0.13
   4   6 -10    0.22    0.15
   4   6 -10    0.05    0.18
  -4   6  10    0.09    0.13
   3  -6 -10    0.11    0.10
   3  -6 -10   -0.15    0.11
   3   6 -10    0.10    0.13
  -3   6  10    0.14    0.16
   3   6 -10    0.11    0.17
  -3   6  10    0.03    0.10
  -2  -6  10    3.71    0.23
   2  -6 -10    3.29    0.33
   2  -6 -10    4.10    0.27
   2   6 -10    3.24    0.23
   2   6 -10    3.43    0.35
  -2   6  10    3.98    0.37
   1  -6 -10    5.55    0.35
   1  -6 -10    5.52    0.31
  -1  -6  10    5.85    0.30
  -1   6  10    5.61    0.39
   1   6 -10    5.85    0.41
   0  -6 -10    2.83    0.27
   0   6 -10    2.39    0.28
   0   6  10    2.99    0.31
  -1  -6 -10    2.35    0.27
  -1   6 -10    2.60    0.28
   1   6  10    2.27    0.27
  -2  -6 -10    0.71    0.18
  -2   6 -10    0.51    0.18
   2   6  10    0.49    0.18
  -2   6 -10    0.36    0.17
  -2   6 -10    0.29    0.17
  -3  -6 -10    0.62    0.19
   3   6  10    0.78    0.20
  -3   6 -10    0.89    0.23
  -4  -6 -10    1.30    0.25
  -4   6 -10    1.93    0.31
  -5  -6 -10    0.00    0.17
  -5   6 -10    0.14    0.19
  -6  -7  10    0.30    0.22
   6  -7 -10    0.03    0.20
  -6   7  10    0.29    0.19
   6   7 -10    0.05    0.22
  -5  -7  10    0.18    0.21
   5  -7 -10    0.15    0.18
   5   7 -10    0.35    0.23
  -5   7  10   -0.04    0.15
  -4  -7  10    0.88    0.24
   4  -7 -10    0.64    0.20
   4   7 -10    0.50    0.24
   3  -7 -10    2.94    0.32
   3  -7 -10    4.04    0.27
   3   7 -10    3.56    0.39
  -3   7  10    3.00    0.35
   2  -7 -10    1.79    0.22
  -2  -7  10    2.26    0.21
   2  -7 -10    1.92    0.25
   2   7 -10    2.10    0.30
  -2   7  10    1.93    0.29
   1  -7 -10    4.90    0.35
  -1  -7  10    4.67    0.29
   1  -7 -10    4.66    0.31
  -1   7  10    4.29    0.38
   1   7 -10    4.10    0.38
   0  -7 -10    5.07    0.33
   0  -7  10    4.79    0.31
   0   7 -10    4.59    0.39
   0   7  10    4.42    0.39
  -1  -7 -10    0.77    0.19
   1   7  10    0.76    0.21
  -1   7 -10    1.18    0.22
  -2  -7 -10    0.29    0.15
  -2   7 -10    0.10    0.15
  -2   7 -10    0.39    0.18
   2   7  10   -0.06    0.14
  -2   7 -10    0.09    0.14
  -3  -7 -10    1.52    0.26
   3   7  10    2.41    0.29
  -3   7 -10    1.88    0.30
  -4  -7 -10    0.68    0.22
  -4   7 -10    0.46    0.22
  -5  -7 -10    0.23    0.20
  -5   7 -10   -0.09    0.18
   6  -8 -10    0.03    0.21
  -6  -8  10   -0.04    0.20
   6   8 -10   -0.13    0.22
   5  -8 -10    2.14    0.33
  -5  -8  10    2.32    0.35
   5   8 -10    2.52    0.40
   4  -8 -10    1.68    0.29
  -4   8  10    1.62    0.31
   4   8 -10    1.01    0.30
   3  -8 -10    0.28    0.16
   3  -8 -10    0.25    0.12
  -3   8  10    0.75    0.24
   3   8 -10    0.17    0.20
  -2  -8  10    8.94    0.38
   2  -8 -10    8.66    0.40
   2  -8 -10    9.82    0.49
   2   8 -10    9.43    0.55
  -2   8  10    8.94    0.51
   1  -8 -10    1.56    0.24
   1  -8 -10    1.18    0.21
  -1  -8  10    1.43    0.21
  -1   8  10    1.33    0.27
   1   8 -10    2.12    0.32
   0  -8  10    8.59    0.42
   0  -8 -10    9.41    0.45
   0   8  10    9.39    0.51
   0   8 -10    9.11    0.51
  -1  -8 -10   13.63    0.56
   1   8  10   13.30    0.58
  -1   8 -10   12.81    0.56
  -2  -8 -10    0.11    0.16
  -2   8 -10    0.43    0.20
  -2   8 -10    0.17    0.17
   2   8  10    0.11    0.17
  -2   8 -10    0.20    0.17
  -3  -8 -10    2.48    0.33
   3   8  10    2.67    0.32
  -3   8 -10    2.62    0.35
  -4  -8 -10   -0.02    0.16
  -4   8 -10   -0.09    0.16
  -5  -8 -10    1.50    0.30
  -5   8 -10    1.44    0.32
   5  -9 -10   -0.13    0.16
   5   9 -10   -0.26    0.22
   4  -9 -10    1.00    0.24
   4   9 -10    0.66    0.27
  -4   9  10    0.58    0.24
   3  -9 -10   14.97    0.54
   3  -9 -10   14.87    0.62
  -3   9  10   15.40    0.69
   3   9 -10   15.10    0.72
   2  -9 -10    2.75    0.33
  -2  -9  10    2.71    0.27
   2  -9 -10    2.53    0.28
   2   9 -10    2.27    0.36
  -2   9  10    3.24    0.38
   1  -9 -10    1.31    0.22
  -1  -9  10    1.57    0.23
   1  -9 -10    1.05    0.22
  -1   9  10    1.37    0.28
   1   9 -10    1.18    0.27
   0  -9  10    2.31    0.27
   0  -9 -10    1.85    0.25
   0   9 -10    1.73    0.30
   0   9  10    1.68    0.31
  -1  -9 -10    0.65    0.20
   1  -9  10    0.88    0.20
  -1   9 -10    0.26    0.19
   1   9  10    0.29    0.20
  -2  -9 -10   10.54    0.53
  -2   9 -10   11.04    0.53
  -2   9 -10   11.56    0.54
  -2   9 -10    9.90    0.54
   2   9  10   11.16    0.56
  -3  -9 -10    2.79    0.35
  -3   9 -10    3.04    0.37
   3   9  10    3.46    0.38
  -4  -9 -10    1.65    0.30
  -4   9 -10    2.25    0.36
   5 -10 -10    2.09    0.35
   5  10 -10    1.76    0.38
  -5  10  10    2.36    0.39
   4 -10 -10    0.01    0.16
   4  10 -10   -0.06    0.24
  -4  10  10    0.05    0.21
   3 -10 -10    1.95    0.30
   3 -10 -10    1.66    0.24
  -3  10  10    1.71    0.34
   3  10 -10    1.95    0.37
   2 -10 -10    6.39    0.43
  -2 -10  10    5.63    0.37
   2 -10 -10    6.88    0.41
   2  10 -10    7.09    0.54
  -2  10  10    6.34    0.48
   1 -10 -10    2.32    0.29
   1 -10 -10    2.39    0.30
  -1 -10  10    2.81    0.30
   1  10 -10    2.17    0.36
  -1  10  10    1.87    0.33
   0 -10 -10    0.76    0.20
   0 -10  10    0.34    0.15
   0 -10 -10    0.42    0.17
   0  10  10    0.34    0.22
   0  10 -10    0.78    0.25
  -1 -10 -10   -0.10    0.15
   1 -10  10   -0.01    0.13
  -1  10 -10    0.08    0.18
   1  10  10    0.02    0.19
  -1  10 -10    0.20    0.20
  -1  10 -10   -0.10    0.17
  -2 -10 -10    0.05    0.16
  -2  10 -10    0.24    0.20
  -2  10 -10    0.05    0.19
   2  10  10    0.01    0.20
  -2  10 -10    0.20    0.18
  -3 -10 -10    2.73    0.36
   3  10  10    3.31    0.39
  -3  10 -10    2.57    0.37
  -4 -10 -10    3.42    0.41
  -4  10 -10    3.13    0.42
   4 -11 -10    0.36    0.20
  -4  11  10    0.65    0.29
   4  11 -10    0.56    0.29
   3 -11 -10    0.57    0.19
   3 -11 -10    0.90    0.22
  -3  11  10    0.36    0.24
   3  11 -10    0.54    0.27
   2 -11 -10    0.04    0.14
   2 -11 -10    0.19    0.15
  -2 -11  10    0.09    0.14
   2  11 -10    0.10    0.24
  -2  11  10    0.27    0.24
   1 -11 -10    2.00    0.29
  -1 -11  10    1.44    0.23
   1 -11 -10    1.82    0.27
  -1  11  10    1.90    0.34
   1  11 -10    1.88    0.37
   0 -11 -10    1.96    0.28
   0 -11 -10    2.35    0.32
   0 -11  10    2.36    0.30
   0  11 -10    1.99    0.35
   0  11  10    1.95    0.34
   1 -11  10   -0.04    0.13
  -1 -11 -10    0.23    0.18
  -1  11 -10    0.06    0.21
  -1  11 -10   -0.02    0.17
   1  11  10    0.38    0.23
  -1  11 -10   -0.04    0.17
  -2 -11 -10    7.13    0.49
   2  11  10    8.23    0.54
  -2  11 -10    7.90    0.50
  -2  11 -10    6.91    0.50
  -3 -11 -10    0.24    0.20
   3  11  10   -0.15    0.19
  -3  11 -10    0.25    0.21
   4  12 -10    0.41    0.31
   3 -12 -10    0.41    0.19
   3 -12 -10    0.52    0.20
   3  12 -10    0.63    0.29
  -3  12  10    0.37    0.27
   2 -12 -10    4.08    0.40
   2 -12 -10    4.23    0.42
  -2 -12  10    2.94    0.33
   2  12 -10    2.76    0.45
  -2  12  10    3.05    0.44
   1 -12 -10    0.21    0.18
  -1 -12  10    0.19    0.16
   1 -12 -10    0.22    0.16
   1  12 -10   -0.14    0.24
  -1  12  10    0.06    0.22
   0 -12  10    2.38    0.32
   0 -12 -10    2.05    0.30
   0 -12 -10    2.16    0.32
   0  12 -10    1.76    0.36
   0  12  10    2.19    0.38
  -1 -12 -10    4.94    0.47
   1 -12  10    5.13    0.45
  -1  12 -10    5.64    0.52
  -1  12 -10    5.66    0.49
   1  12  10    5.25    0.52
  -1  12 -10    7.18    0.55
  -2 -12 -10    0.26    0.20
   2 -12  10    0.21    0.19
  -2  12 -10    0.89    0.25
  -2  12 -10    0.50    0.25
   2  12  10    0.39    0.24
  -2 -13  10    0.50    0.20
   2 -13 -10    0.75    0.22
   2 -13 -10    0.78    0.23
  -2  13  10    0.91    0.29
   2  13 -10    1.42    0.38
  -1 -13  10    0.17    0.18
   1 -13 -10    0.34    0.20
   1 -13 -10    0.11    0.17
  -1  13  10    0.27    0.25
   1  13 -10    0.22    0.29
   0 -13 -10    0.60    0.22
   0 -13 -10    1.01    0.26
   0 -13  10    0.62    0.21
   0  13 -10    0.41    0.29
   0  13  10    0.57    0.28
   1 -13  10    0.17    0.18
  -1 -13 -10    0.44    0.23
  -1  13 -10    0.02    0.22
   1  13  10    0.15    0.25
  -1  13 -10    0.38    0.25
  -1  13 -10    0.28    0.27
  -7   0  11    0.28    0.23
   7   0 -11   -0.11    0.19
   7   0 -11    0.04    0.20
  -6   0  11   -0.13    0.17
   6   0 -11   -0.03    0.16
  -5   0  11   -0.03    0.16
   5   0 -11    0.03    0.16
  -4   0  11   -0.04    0.12
   4   0 -11   -0.08    0.12
   3   0 -11   -0.04    0.10
  -3   0  11   -0.09    0.11
  -2   0  11    0.17    0.10
   2   0 -11   -0.02    0.07
   2   0 -11    0.01    0.09
   1   0 -11   -0.05    0.09
   1   0 -11   -0.07    0.08
   0   0 -11   -0.02    0.10
  -1   0 -11    0.13    0.10
  -1   0 -11   -0.03    0.08
  -2   0 -11   -0.05    0.09
  -3   0 -11    0.17    0.12
  -4   0 -11   -0.16    0.11
  -4   0 -11   -0.10    0.14
  -5   0 -11    0.00    0.16
  -5   0 -11    0.09    0.15
  -6   0 -11   -0.14    0.18
  -6   0 -11    0.32    0.20
   6   0  11    0.15    0.19
  -7  -1  11    0.70    0.27
   7  -1 -11    0.71    0.28
   7   1 -11    0.66    0.27
  -7   1  11    0.35    0.25
   7   1 -11    0.96    0.30
   6  -1 -11    0.83    0.26
  -6  -1  11    1.34    0.28
   6   1 -11    1.37    0.28
   6   1 -11    1.28    0.28
  -6   1  11    1.35    0.28
  -5  -1  11   -0.02    0.17
   5  -1 -11    0.16    0.17
  -5   1  11   -0.23    0.14
   5   1 -11    0.41    0.19
  -4  -1  11   11.66    0.50
   4  -1 -11   11.26    0.52
   4   1 -11   11.35    0.50
  -4   1  11   11.61    0.48
  -3  -1  11    0.52    0.16
   3  -1 -11    0.26    0.13
   3   1 -11    0.44    0.15
  -3   1  11    0.25    0.13
  -2  -1  11   30.23    0.71
   2  -1 -11   30.88    0.77
   2  -1 -11   30.52    0.51
  -2   1  11   29.74    0.66
   2   1 -11   30.13    0.74
   2   1 -11   30.41    0.50
   1  -1 -11    0.95    0.18
   1  -1 -11    0.76    0.13
   1   1 -11    0.66    0.14
   0  -1 -11    0.08    0.11
  -1  -1 -11    1.42    0.16
  -1  -1 -11    1.71    0.23
  -1  -1 -11    1.36    0.16
  -2  -1 -11    0.00    0.12
  -2  -1 -11   -0.01    0.09
  -2   1 -11   -0.16    0.09
  -3  -1 -11    2.13    0.29
  -3  -1 -11    2.40    0.24
  -3   1 -11    2.23    0.26
  -4  -1 -11    0.74    0.17
  -4  -1 -11    0.55    0.21
  -4   1 -11    0.64    0.19
   5  -1  11    0.24    0.17
  -5  -1 -11    0.06    0.16
  -5  -1 -11   -0.02    0.14
  -5   1 -11    0.18    0.17
  -6  -1 -11    0.57    0.25
   6  -1  11    1.27    0.29
  -6   1 -11    0.61    0.24
   6   1  11    0.32    0.23
  -6   1 -11    0.41    0.22
  -7  -2  11    9.15    0.59
   7  -2 -11    9.05    0.60
   7   2 -11    9.39    0.62
   7   2 -11   10.47    0.61
  -6  -2  11    1.28    0.28
   6  -2 -11    1.42    0.29
   6   2 -11    0.97    0.26
  -6   2  11    1.23    0.27
   6   2 -11    0.86    0.24
  -5  -2  11    0.53    0.21
   5  -2 -11    0.50    0.20
   5   2 -11    0.49    0.20
   5   2 -11    0.45    0.20
  -5   2  11    0.10    0.16
   4  -2 -11    4.91    0.37
  -4  -2  11    5.23    0.37
  -4   2  11    4.75    0.33
   4   2 -11    5.15    0.35
  -3  -2  11    9.12    0.43
   3  -2 -11    8.87    0.44
  -3   2  11    9.16    0.38
   3   2 -11    8.53    0.40
   2  -2 -11    0.73    0.11
   2  -2 -11    0.71    0.16
   2   2 -11    0.75    0.15
  -2   2  11    0.60    0.13
   1  -2 -11    5.20    0.25
   1  -2 -11    5.68    0.33
   1   2 -11    5.36    0.29
   0  -2 -11    0.44    0.13
  -1  -2 -11    0.47    0.11
  -1  -2 -11    0.43    0.15
  -1  -2 -11    0.37    0.10
  -2  -2 -11    5.31    0.36
  -2  -2 -11    6.35    0.28
  -2   2 -11    5.65    0.34
  -2   2 -11    5.68    0.32
  -2   2 -11    6.33    0.33
  -3  -2 -11   20.86    0.71
  -3  -2 -11   20.85    0.55
  -3   2 -11   21.41    0.65
  -4  -2 -11   18.04    0.58
  -4  -2 -11   18.60    0.71
  -4   2 -11   17.21    0.63
   5  -2  11    0.50    0.21
  -5  -2 -11    0.15    0.19
  -5   2 -11    0.46    0.19
   6  -2  11    0.11    0.19
  -6  -2 -11   -0.14    0.18
  -6   2 -11   -0.01    0.19
   7  -3 -11    0.27    0.24
  -7  -3  11    0.17    0.24
  -7   3  11    0.54    0.24
   7   3 -11    0.21    0.23
   7   3 -11    0.21    0.24
  -6  -3  11    0.07    0.19
   6  -3 -11   -0.09    0.18
   6   3 -11    0.33    0.21
  -6   3  11    0.18    0.19
   6   3 -11    0.17    0.21
  -5  -3  11    0.06    0.18
   5  -3 -11   -0.06    0.15
   5   3 -11   -0.02    0.17
  -5   3  11    0.02    0.14
   5   3 -11   -0.14    0.14
  -4  -3  11    2.03    0.29
   4  -3 -11    2.39    0.31
   4   3 -11    2.41    0.32
   4   3 -11    2.51    0.29
  -4   3  11    2.77    0.28
   3  -3 -11    0.31    0.14
  -3  -3  11    0.09    0.13
   3   3 -11    0.30    0.13
  -3   3  11    0.15    0.12
   3   3 -11    0.16    0.17
   2  -3 -11   23.20    0.48
   2  -3 -11   23.37    0.69
  -2   3  11   22.58    0.53
   2   3 -11   23.12    0.60
   1  -3 -11    1.42    0.17
   1  -3 -11    0.79    0.16
   1   3 -11    1.11    0.16
   0  -3 -11    0.69    0.15
   0   3 -11    0.66    0.17
  -1  -3 -11    0.89    0.17
  -1  -3 -11    1.21    0.13
  -1   3 -11    1.28    0.19
  -2  -3 -11    2.25    0.27
  -2   3 -11    2.32    0.27
  -2   3 -11    2.23    0.23
  -2   3 -11    2.32    0.26
  -3  -3 -11    2.56    0.31
  -3   3 -11    2.32    0.28
  -4  -3 -11    4.32    0.41
  -4   3 -11    4.88    0.41
  -5  -3 -11    1.79    0.31
   5  -3  11    1.89    0.30
  -5   3 -11    1.62    0.29
   6  -3  11    3.10    0.40
  -6  -3 -11    2.80    0.39
  -6   3 -11    3.15    0.41
  -7  -4  11    0.99    0.30
   7  -4 -11    0.75    0.29
   7   4 -11    0.46    0.24
  -7   4  11    0.24    0.23
   7   4 -11    0.59    0.27
  -6  -4  11    0.22    0.22
   6  -4 -11    0.07    0.19
   6   4 -11   -0.02    0.18
  -6   4  11    0.20    0.19
   6   4 -11    0.21    0.20
   5  -4 -11   13.68    0.63
  -5  -4  11   14.44    0.63
   5   4 -11   13.38    0.59
   5   4 -11   15.14    0.68
  -5   4  11   13.95    0.56
   4  -4 -11    2.03    0.29
  -4  -4  11    2.50    0.31
   4   4 -11    1.84    0.25
   4   4 -11    2.08    0.32
  -4   4  11    2.13    0.25
  -3  -4  11    0.36    0.16
   3  -4 -11    0.84    0.21
  -3   4  11    0.73    0.16
   3   4 -11    0.38    0.18
   3   4 -11    0.26    0.13
   2  -4 -11    2.80    0.21
   2  -4 -11    3.33    0.33
   2   4 -11    1.92    0.27
  -2   4  11    2.33    0.19
   2   4 -11    2.72    0.24
   1  -4 -11    0.14    0.11
   1  -4 -11    0.12    0.11
   1   4 -11    0.14    0.10
   1   4 -11    0.05    0.14
   0  -4 -11    0.13    0.12
   0   4 -11    0.15    0.09
   0   4 -11    0.00    0.13
   0   4  11    0.24    0.14
  -1  -4 -11    2.33    0.26
  -1   4 -11    1.97    0.24
   1   4  11    1.74    0.24
  -2  -4 -11    0.08    0.12
  -2   4 -11   -0.19    0.12
  -2   4 -11   -0.14    0.11
   2   4  11    0.10    0.13
  -2   4 -11   -0.04    0.12
  -3  -4 -11    2.11    0.28
  -3   4 -11    2.44    0.30
  -4  -4 -11    0.35    0.18
  -4   4 -11    0.38    0.19
   5  -4  11    1.04    0.24
  -5  -4 -11    0.50    0.20
  -5   4 -11    0.59    0.23
  -6  -5  11    0.22    0.21
   6  -5 -11    0.45    0.23
   6   5 -11    0.40    0.21
   6   5 -11    0.49    0.24
  -6   5  11    0.10    0.19
  -5  -5  11    0.48    0.21
   5  -5 -11    0.30    0.19
  -5   5  11    0.28    0.17
   5   5 -11    0.84    0.25
   5   5 -11    0.32    0.18
   4  -5 -11    5.77    0.41
  -4  -5  11    4.41    0.40
  -4   5  11    5.98    0.35
   4   5 -11    4.73    0.44
   4   5 -11    4.39    0.34
   3  -5 -11   -0.03    0.12
  -3   5  11    0.07    0.10
   3   5 -11   -0.26    0.14
   3   5 -11    0.17    0.13
   2  -5 -11    0.14    0.12
   2  -5 -11    0.08    0.10
   2   5 -11    0.26    0.17
   2   5 -11    0.13    0.10
   1  -5 -11    2.65    0.29
   1  -5 -11    2.95    0.25
  -1   5  11    2.49    0.30
   1   5 -11    2.96    0.21
   1   5 -11    3.15    0.32
   0  -5 -11    0.72    0.16
   0   5  11    0.40    0.18
   0   5 -11    0.62    0.18
   0   5 -11    0.36    0.11
  -1  -5 -11    1.11    0.20
  -1   5 -11    1.42    0.22
   1   5  11    1.20    0.23
  -2  -5 -11    1.01    0.20
  -2   5 -11    0.59    0.18
  -2   5 -11    0.90    0.20
  -2   5 -11    0.31    0.16
   2   5  11    0.35    0.16
  -3  -5 -11    0.32    0.17
  -3   5 -11    0.42    0.18
  -4  -5 -11    0.01    0.15
  -4   5 -11    0.02    0.16
  -5  -5 -11    0.21    0.19
  -5   5 -11    0.33    0.21
  -6  -6  11    1.65    0.32
   6  -6 -11    1.22    0.29
  -6   6  11    1.16    0.26
   6   6 -11    1.15    0.27
   6   6 -11    1.42    0.32
   5  -6 -11    2.19    0.33
  -5  -6  11    1.80    0.31
   5   6 -11    3.04    0.33
   5   6 -11    2.66    0.39
   4  -6 -11    0.89    0.23
  -4  -6  11    1.20    0.26
   4   6 -11    1.38    0.30
   4   6 -11    1.03    0.21
   3  -6 -11   -0.06    0.13
   3   6 -11   -0.01    0.16
   2  -6 -11    4.03    0.28
   2  -6 -11    4.59    0.35
  -2  -6  11    4.16    0.25
  -2   6  11    4.50    0.42
   2   6 -11    4.41    0.41
   1  -6 -11    0.15    0.12
   1  -6 -11   -0.01    0.11
  -1   6  11   -0.09    0.15
   1   6 -11    0.16    0.16
   0  -6 -11    0.18    0.13
   0   6  11    0.17    0.16
   0   6 -11   -0.21    0.12
  -1  -6 -11   -0.06    0.11
  -1   6 -11   -0.10    0.14
   1   6  11    0.00    0.15
  -2  -6 -11    7.92    0.44
  -2   6 -11    7.73    0.45
   2   6  11    7.22    0.42
  -2   6 -11    7.36    0.42
  -2   6 -11    7.28    0.40
  -3  -6 -11    0.69    0.21
  -3   6 -11    0.70    0.22
  -4  -6 -11    1.47    0.26
  -4   6 -11    0.98    0.25
  -5  -6 -11    0.67    0.23
  -5   6 -11    0.77    0.28
   6  -7 -11    0.06    0.21
  -6  -7  11    0.12    0.23
   6   7 -11   -0.09    0.22
  -5  -7  11    0.95    0.26
   5  -7 -11    0.82    0.25
   5   7 -11    0.90    0.28
   4  -7 -11    0.79    0.23
   4   7 -11    0.49    0.24
   3  -7 -11    1.42    0.26
   3   7 -11    1.19    0.28
  -3   7  11    1.70    0.30
  -2  -7  11    0.90    0.15
   2  -7 -11    0.58    0.17
   2  -7 -11    0.99    0.17
   2   7 -11    0.63    0.23
  -2   7  11    1.08    0.25
   1  -7 -11   17.93    0.57
  -1  -7  11   19.47    0.57
   1  -7 -11   17.79    0.64
   1   7 -11   18.46    0.70
  -1   7  11   18.19    0.69
   0  -7 -11   -0.06    0.11
   0   7  11   -0.19    0.14
   0   7 -11    0.19    0.17
  -1  -7 -11   -0.14    0.12
   1   7  11    0.09    0.16
  -1   7 -11    0.31    0.17
  -2  -7 -11    2.52    0.31
  -2   7 -11    2.80    0.30
  -2   7 -11    2.91    0.34
  -2   7 -11    2.92    0.33
   2   7  11    2.76    0.31
  -3  -7 -11   -0.06    0.15
   3   7  11    0.21    0.17
  -3   7 -11   -0.13    0.15
  -4  -7 -11    0.17    0.17
  -4   7 -11   -0.10    0.17
  -5  -7 -11    1.85    0.32
  -5   7 -11    2.54    0.38
  -6  -8  11    0.44    0.25
   6  -8 -11    0.20    0.22
   6   8 -11    0.17    0.27
   5  -8 -11   -0.01    0.19
  -5  -8  11    0.35    0.22
   5   8 -11   -0.02    0.24
   4  -8 -11    0.63    0.21
   4   8 -11    1.40    0.33
   3  -8 -11    3.04    0.37
  -3   8  11    2.73    0.38
   3   8 -11    2.55    0.38
   2  -8 -11    2.52    0.31
   2  -8 -11    3.93    0.32
  -2  -8  11    2.79    0.25
   2   8 -11    2.53    0.36
  -2   8  11    3.71    0.41
  -1  -8  11    7.74    0.39
   1  -8 -11    8.91    0.47
   1  -8 -11    8.73    0.42
  -1   8  11    8.45    0.51
   1   8 -11    7.83    0.51
   0  -8  11   -0.01    0.11
   0  -8 -11    0.27    0.15
   0   8 -11   -0.04    0.17
   0   8  11    0.11    0.19
  -1  -8 -11    2.28    0.29
   1   8  11    2.23    0.32
  -1   8 -11    2.05    0.29
  -2  -8 -11    0.19    0.16
  -2   8 -11    0.12    0.17
  -2   8 -11   -0.15    0.14
   2   8  11    0.36    0.20
  -3  -8 -11    1.54    0.29
   3   8  11    1.58    0.28
  -3   8 -11    0.77    0.24
  -4  -8 -11   10.83    0.60
  -4   8 -11    9.47    0.58
   5  -9 -11   -0.11    0.16
   5   9 -11   -0.05    0.24
   4  -9 -11    0.15    0.17
  -4   9  11   -0.29    0.19
   4   9 -11    0.10    0.23
   3  -9 -11    3.42    0.38
   3   9 -11    4.00    0.47
  -3   9  11    4.02    0.45
   2  -9 -11    2.33    0.31
  -2  -9  11    2.68    0.27
   2  -9 -11    3.05    0.30
  -2   9  11    2.21    0.35
   2   9 -11    2.41    0.38
   1  -9 -11   11.02    0.50
   1  -9 -11   11.57    0.55
  -1  -9  11   12.07    0.50
  -1   9  11   12.20    0.61
   1   9 -11   12.00    0.62
   0  -9 -11    2.53    0.30
   0  -9  11    2.10    0.27
   0   9 -11    2.41    0.34
   0   9  11    2.48    0.33
  -1  -9 -11    1.49    0.26
  -1   9 -11    1.19    0.27
   1   9  11    1.08    0.27
  -2  -9 -11    4.02    0.41
  -2   9 -11    3.80    0.38
  -2   9 -11    3.37    0.40
   2   9  11    4.21    0.42
  -3  -9 -11    1.59    0.29
   3   9  11    1.67    0.30
  -3   9 -11    1.48    0.30
  -4  -9 -11    4.17    0.46
  -4   9 -11    3.90    0.44
   5 -10 -11    0.31    0.22
   5  10 -11    0.83    0.34
   4 -10 -11    0.19    0.19
  -4  10  11   -0.20    0.21
   4  10 -11    0.10    0.25
   3 -10 -11    4.56    0.45
   3  10 -11    4.15    0.47
  -3  10  11    3.24    0.43
   2 -10 -11    4.79    0.44
   2 -10 -11    5.42    0.38
  -2 -10  11    5.11    0.35
   2  10 -11    4.45    0.49
  -2  10  11    5.04    0.50
   1 -10 -11    0.05    0.14
  -1 -10  11    0.20    0.13
   1 -10 -11   -0.04    0.13
   1  10 -11   -0.12    0.20
  -1  10  11    0.20    0.21
   0 -10 -11    0.03    0.13
   0 -10  11    0.17    0.14
   0 -10 -11    0.02    0.14
   0  10  11   -0.08    0.18
   0  10 -11   -0.04    0.20
   1 -10  11    0.06    0.14
  -1 -10 -11    0.27    0.18
  -1  10 -11    0.24    0.20
  -1  10 -11    0.24    0.22
   1  10  11   -0.16    0.18
  -1  10 -11    0.15    0.18
  -2 -10 -11    2.86    0.36
  -2  10 -11    3.39    0.41
   2  10  11    3.08    0.38
  -2  10 -11    3.12    0.37
  -3 -10 -11    1.27    0.28
   3  10  11    1.34    0.30
  -3  10 -11    1.74    0.32
   4 -11 -11   -0.27    0.14
   4  11 -11    0.08    0.27
  -4  11  11    0.08    0.24
   3 -11 -11    0.53    0.22
   3  11 -11    0.24    0.26
  -3  11  11    0.48    0.27
   2 -11 -11    1.92    0.30
   2 -11 -11    2.25    0.29
   2  11 -11    1.76    0.36
  -2  11  11    1.75    0.34
   1 -11 -11    0.89    0.22
  -1 -11  11    0.73    0.19
   1 -11 -11    0.24    0.18
   1  11 -11    0.39    0.27
  -1  11  11    0.44    0.25
   0 -11  11   13.41    0.59
   0 -11 -11   13.41    0.61
   0 -11 -11   12.71    0.60
   0  11 -11   12.51    0.69
   0  11  11   11.88    0.66
  -1 -11 -11    0.04    0.17
   1 -11  11   -0.07    0.14
  -1  11 -11    0.12    0.21
  -1  11 -11   -0.29    0.16
   1  11  11    0.04    0.20
  -1  11 -11    0.17    0.23
  -2 -11 -11    3.15    0.39
  -2  11 -11    2.52    0.36
   2  11  11    2.50    0.38
  -2  11 -11    2.13    0.36
  -3 -11 -11    0.70    0.25
   3  11  11    0.68    0.26
  -3  11 -11    0.69    0.28
   3 -12 -11    0.34    0.20
  -3  12  11    0.01    0.25
   3  12 -11    0.23    0.27
   2 -12 -11    0.47    0.20
   2 -12 -11    0.76    0.23
   2  12 -11    0.62    0.31
  -2  12  11    0.67    0.28
   1 -12 -11    0.10    0.18
  -1 -12  11    0.12    0.15
   1 -12 -11    0.25    0.18
   1  12 -11    0.13    0.27
  -1  12  11   -0.30    0.20
   0 -12 -11    0.16    0.17
   0 -12 -11    0.09    0.18
   0 -12  11    0.36    0.18
   0  12  11   -0.19    0.21
   0  12 -11    0.05    0.25
   1 -12  11    2.76    0.36
  -1 -12 -11    4.00    0.43
  -1  12 -11    3.37    0.44
  -1  12 -11    3.86    0.43
  -1  12 -11    3.50    0.44
   1  12  11    3.80    0.47
  -2 -12 -11    2.40    0.37
  -2  12 -11    2.54    0.40
   2  12  11    2.42    0.38
  -2  12 -11    2.51    0.37
   2 -13 -11    0.21    0.20
   2 -13 -11    0.53    0.20
   2  13 -11    0.28    0.30
  -2  13  11    0.54    0.29
   1 -13 -11    0.86    0.24
  -1 -13  11    0.74    0.23
   1 -13 -11    0.74    0.23
   1  13 -11    0.43    0.33
  -1  13  11    0.81    0.31
   0 -13 -11    0.68    0.25
   0 -13 -11    0.61    0.22
   0 -13  11    0.24    0.18
   0  13 -11    0.32    0.33
   0  13  11    0.24    0.27
  -1  13 -11    0.35    0.23
  -7   0  12    4.30    0.48
   7   0 -12    4.33    0.48
   7   0 -12    3.47    0.45
  -6   0  12    0.04    0.19
   6   0 -12    0.23    0.21
  -5   0  12    5.34    0.40
   5   0 -12    4.08    0.40
  -4   0  12    0.09    0.15
   4   0 -12   -0.11    0.13
  -3   0  12    0.10    0.13
   3   0 -12   -0.11    0.10
   2   0 -12   30.66    0.78
   1   0 -12    0.70    0.14
   1   0 -12    0.77    0.16
   0   0 -12    0.16    0.12
  -1   0 -12    0.06    0.10
  -1   0 -12    0.25    0.11
  -2   0 -12   39.54    0.83
  -3   0 -12    0.26    0.17
  -3   0 -12    0.55    0.15
  -4   0 -12    1.56    0.24
  -4   0 -12    0.81    0.23
  -5   0 -12    1.04    0.26
  -5   0 -12    0.87    0.23
   7  -1 -12    0.32    0.25
  -7  -1  12    0.53    0.26
   7   1 -12    0.66    0.27
   7   1 -12    0.76    0.28
  -7   1  12    0.35    0.25
  -6  -1  12    0.07    0.20
   6  -1 -12   -0.03    0.18
  -6   1  12    0.18    0.20
   6   1 -12   -0.05    0.18
  -5  -1  12   19.95    0.72
   5  -1 -12   19.05    0.74
  -5   1  12   20.75    0.71
   5   1 -12   19.88    0.75
  -4  -1  12    0.02    0.14
   4  -1 -12    0.23    0.15
   4   1 -12    0.14    0.15
  -4   1  12    0.25    0.14
  -3  -1  12    2.65    0.29
   3  -1 -12    2.70    0.30
   3   1 -12    2.27    0.27
  -3   1  12    2.83    0.27
   2  -1 -12    1.34    0.22
   2   1 -12    1.56    0.22
  -2   1  12    1.73    0.20
   1  -1 -12    1.72    0.18
   1  -1 -12    1.75    0.22
   1   1 -12    1.77    0.22
   0  -1 -12    7.74    0.35
  -1  -1 -12    6.46    0.29
  -1  -1 -12    6.90    0.31
  -1  -1 -12    6.02    0.36
  -2  -1 -12    2.38    0.22
  -2  -1 -12    2.25    0.28
  -2   1 -12    2.80    0.27
  -3  -1 -12   31.85    0.73
  -3  -1 -12   30.43    0.89
  -3   1 -12   30.70    0.78
  -4  -1 -12    0.75    0.18
  -4  -1 -12    0.46    0.22
  -4   1 -12    0.72    0.19
  -5  -1 -12    0.49    0.22
  -5   1 -12    0.57    0.20
   7  -2 -12    0.45    0.25
  -7  -2  12    0.67    0.28
  -7   2  12    1.05    0.30
   7   2 -12    0.12    0.24
   7   2 -12    0.35    0.25
   6  -2 -12    0.01    0.18
  -6  -2  12    0.83    0.27
   6   2 -12    0.42    0.21
   6   2 -12    0.34    0.23
  -6   2  12    0.49    0.22
   5  -2 -12    4.40    0.44
  -5  -2  12    4.85    0.44
   5   2 -12    4.87    0.47
  -5   2  12    4.50    0.40
   5   2 -12    5.02    0.39
   4  -2 -12    1.74    0.27
  -4  -2  12    1.22    0.24
  -4   2  12    0.99    0.21
   4   2 -12    1.10    0.22
  -3  -2  12    0.48    0.17
   3  -2 -12    0.43    0.16
  -3   2  12    0.50    0.15
   3   2 -12    0.43    0.16
   2  -2 -12   -0.07    0.08
   2  -2 -12    0.00    0.10
  -2   2  12    0.07    0.10
   2   2 -12   -0.02    0.10
   1  -2 -12    0.87    0.15
   1  -2 -12    0.85    0.18
   1   2 -12    0.64    0.15
   0  -2 -12    1.33    0.18
  -1  -2 -12    1.70    0.17
  -1  -2 -12    1.46    0.21
  -1  -2 -12    1.52    0.16
  -2  -2 -12    0.06    0.14
  -2  -2 -12    0.09    0.10
  -2   2 -12   -0.01    0.10
  -2   2 -12    0.09    0.12
  -2   2 -12    0.24    0.13
  -3  -2 -12    3.66    0.37
  -3   2 -12    3.62    0.33
  -4  -2 -12   -0.14    0.16
  -4   2 -12    0.00    0.15
  -5  -2 -12   -0.30    0.16
  -5   2 -12   -0.10    0.15
   6  -3 -12   -0.22    0.17
  -6  -3  12    0.25    0.21
   6   3 -12    0.11    0.19
  -6   3  12    0.03    0.19
   6   3 -12    0.06    0.22
   5  -3 -12   10.59    0.58
  -5  -3  12   10.73    0.56
   5   3 -12   11.50    0.61
  -5   3  12   10.97    0.52
   5   3 -12   11.69    0.56
   4  -3 -12    1.04    0.23
  -4  -3  12    1.17    0.25
   4   3 -12    0.80    0.24
  -4   3  12    1.03    0.21
   4   3 -12    1.04    0.22
  -3  -3  12    1.16    0.22
   3  -3 -12    0.95    0.21
  -3   3  12    0.67    0.17
   3   3 -12    0.91    0.23
   3   3 -12    1.11    0.20
   2  -3 -12    2.80    0.20
   2  -3 -12    2.06    0.26
  -2   3  12    2.42    0.22
   2   3 -12    2.08    0.23
   1  -3 -12    5.99    0.37
   1  -3 -12    6.07    0.30
   1   3 -12    5.68    0.31
   0  -3 -12    1.36    0.20
   0   3 -12    1.18    0.17
   0   3 -12    1.06    0.20
  -1  -3 -12    0.19    0.13
  -1   3 -12    0.07    0.14
  -2  -3 -12    1.02    0.21
  -2   3 -12    1.06    0.21
  -2   3 -12    0.91    0.19
  -2   3 -12    0.84    0.18
  -3  -3 -12   16.11    0.64
  -3   3 -12   16.19    0.61
  -4  -3 -12    0.08    0.16
  -4   3 -12    0.04    0.15
  -5  -3 -12   -0.18    0.16
  -5   3 -12    0.01    0.17
  -6  -4  12   -0.29    0.18
   6  -4 -12   -0.16    0.17
  -6   4  12    0.07    0.18
   6   4 -12   -0.11    0.19
   6   4 -12    0.06    0.19
   5  -4 -12    0.05    0.16
  -5  -4  12   -0.11    0.19
  -5   4  12    0.05    0.16
   5   4 -12    0.17    0.18
   5   4 -12    0.02    0.20
   4  -4 -12    0.28    0.17
  -4  -4  12    0.12    0.18
  -4   4  12    0.08    0.14
   4   4 -12    0.24    0.21
   4   4 -12    0.45    0.17
   3  -4 -12    0.02    0.13
  -3   4  12    0.12    0.11
   3   4 -12   -0.05    0.15
   3   4 -12    0.12    0.13
   2  -4 -12    7.59    0.43
   2  -4 -12    6.95    0.30
   2   4 -12    7.33    0.34
   2   4 -12    6.51    0.44
  -2   4  12    7.05    0.29
   1  -4 -12    0.59    0.15
   1  -4 -12    0.61    0.17
   1   4 -12    0.27    0.17
   1   4 -12    0.21    0.11
   0  -4 -12    5.87    0.33
   0   4 -12    5.89    0.40
   0   4 -12    6.10    0.31
  -1  -4 -12    0.12    0.13
  -1   4 -12   -0.01    0.13
  -2  -4 -12    5.81    0.38
  -2   4 -12    4.44    0.34
  -2   4 -12    5.13    0.36
  -2   4 -12    5.24    0.34
  -3  -4 -12    1.30    0.25
  -3   4 -12    1.66    0.28
  -4  -4 -12    0.99    0.24
  -4   4 -12    1.06    0.24
  -5  -4 -12    0.13    0.19
  -5   4 -12    0.38    0.22
  -6  -5  12    0.19    0.21
   6  -5 -12   -0.05    0.19
  -6   5  12   -0.16    0.16
   6   5 -12    0.05    0.23
   6   5 -12    0.09    0.19
   5  -5 -12    1.53    0.29
  -5  -5  12    0.95    0.26
  -5   5  12    1.68    0.27
   5   5 -12    1.69    0.28
   5   5 -12    1.30    0.30
  -4  -5  12    3.02    0.35
   4  -5 -12    3.50    0.37
   4   5 -12    2.98    0.38
   4   5 -12    2.57    0.29
  -4   5  12    2.76    0.28
   3  -5 -12   -0.04    0.14
   3   5 -12    0.22    0.14
   3   5 -12    0.11    0.19
   2  -5 -12    0.47    0.13
   2  -5 -12    0.21    0.14
   2   5 -12    0.40    0.19
   2   5 -12    0.58    0.14
   1  -5 -12    1.56    0.24
   1  -5 -12    2.00    0.22
   1   5 -12    1.52    0.25
   1   5 -12    1.65    0.19
  -1   5  12    1.64    0.26
   0  -5 -12    0.29    0.13
   0   5 -12    0.30    0.16
   0   5 -12    0.15    0.10
   0   5  12   -0.28    0.12
  -1  -5 -12    4.62    0.33
  -1   5 -12    4.40    0.36
   1   5  12    4.29    0.38
  -2  -5 -12    0.48    0.18
  -2   5 -12    0.46    0.18
  -2   5 -12    0.50    0.18
   2   5  12    0.56    0.18
  -2   5 -12    0.49    0.19
  -3  -5 -12   11.90    0.57
  -3   5 -12   10.90    0.55
  -4  -5 -12    0.02    0.17
  -4   5 -12    0.21    0.18
  -5  -5 -12   -0.15    0.17
  -5   5 -12   -0.01    0.20
  -6  -6  12   -0.04    0.21
   6  -6 -12    0.00    0.18
   6   6 -12   -0.01    0.23
   5  -6 -12    1.22    0.27
  -5  -6  12    1.53    0.31
   5   6 -12    1.35    0.34
   4  -6 -12    1.20    0.26
  -4  -6  12    1.40    0.27
   4   6 -12    1.03    0.30
   3  -6 -12    1.10    0.23
   3   6 -12    1.57    0.30
   2  -6 -12   11.86    0.55
   2  -6 -12   11.61    0.43
  -2   6  12   11.68    0.57
   2   6 -12   10.67    0.56
   1  -6 -12    0.13    0.13
   1  -6 -12    0.17    0.12
   1   6 -12    0.11    0.18
  -1   6  12    0.39    0.20
   0  -6 -12    1.43    0.22
   0   6 -12    1.48    0.26
   0   6  12    1.50    0.27
  -1  -6 -12    0.47    0.17
  -1   6 -12    0.11    0.16
   1   6  12    0.51    0.19
  -2  -6 -12    1.82    0.26
  -2   6 -12    1.99    0.28
  -2   6 -12    1.77    0.27
   2   6  12    2.36    0.29
  -3  -6 -12    1.13    0.25
  -3   6 -12    0.74    0.22
  -4  -6 -12    0.62    0.22
  -4   6 -12    0.04    0.20
  -5  -6 -12   -0.01    0.18
  -5   6 -12    0.38    0.24
   6  -7 -12    0.79    0.28
  -6  -7  12    0.86    0.28
   6   7 -12    0.90    0.32
  -5  -7  12    0.47    0.23
   5  -7 -12    0.49    0.22
   5   7 -12    0.31    0.26
   4  -7 -12    2.03    0.33
   4   7 -12    1.83    0.34
   3  -7 -12   -0.05    0.14
   3   7 -12   -0.17    0.19
   2  -7 -12    1.10    0.18
   2  -7 -12    1.27    0.24
   2   7 -12    1.83    0.31
  -2   7  12    1.10    0.28
   1  -7 -12    9.39    0.43
   1  -7 -12    9.02    0.48
  -1   7  12    9.48    0.53
   1   7 -12    9.54    0.54
   0  -7 -12    0.09    0.13
   0   7 -12    0.06    0.17
   0   7  12   -0.11    0.16
  -1  -7 -12    3.18    0.34
  -1   7 -12    3.59    0.37
   1   7  12    3.02    0.35
  -2  -7 -12    0.18    0.16
  -2   7 -12   -0.07    0.16
   2   7  12    0.22    0.19
  -2   7 -12    0.10    0.16
  -3  -7 -12    0.44    0.20
  -3   7 -12    0.63    0.24
  -4  -7 -12    1.25    0.27
  -4   7 -12    2.10    0.34
   5  -8 -12    0.87    0.27
   5   8 -12    1.06    0.33
   4  -8 -12    2.67    0.36
   4   8 -12    2.77    0.41
   3  -8 -12    1.67    0.29
  -3   8  12    1.54    0.32
   3   8 -12    1.47    0.32
   2  -8 -12    2.88    0.28
   2  -8 -12    3.20    0.35
  -2   8  12    3.18    0.39
   2   8 -12    2.57    0.37
   1  -8 -12    0.27    0.16
   1  -8 -12    0.04    0.13
  -1   8  12    0.42    0.21
   1   8 -12    0.35    0.22
   0  -8 -12    5.69    0.38
   0   8  12    6.21    0.46
   0   8 -12    5.77    0.49
  -1  -8 -12    1.92    0.28
  -1   8 -12    1.63    0.28
   1   8  12    0.60    0.22
  -2  -8 -12   -0.12    0.16
  -2   8 -12    0.07    0.17
  -2   8 -12   -0.20    0.16
   2   8  12    0.25    0.19
  -3  -8 -12    2.22    0.34
  -3   8 -12    1.84    0.33
  -4  -8 -12    2.32    0.35
  -4   8 -12    2.05    0.35
   5  -9 -12    0.08    0.19
   5   9 -12   -0.09    0.26
   4  -9 -12    0.56    0.22
   4   9 -12    0.38    0.27
   3  -9 -12    0.52    0.21
  -3   9  12    0.84    0.28
   3   9 -12    0.88    0.29
   2  -9 -12    3.73    0.33
   2  -9 -12    3.45    0.38
  -2   9  12    2.59    0.37
   2   9 -12    2.95    0.42
   1  -9 -12    0.05    0.14
   1  -9 -12    0.00    0.14
  -1  -9  12   -0.09    0.11
   1   9 -12   -0.04    0.20
  -1   9  12    0.27    0.22
   0  -9 -12   -0.08    0.13
   0  -9 -12    0.14    0.15
   0   9  12    0.42    0.22
   0   9 -12   -0.02    0.20
  -1  -9 -12   -0.10    0.14
   1   9  12    0.04    0.19
  -1   9 -12   -0.23    0.17
  -2  -9 -12   -0.13    0.14
  -2   9 -12   -0.11    0.17
   2   9  12    0.15    0.20
  -2   9 -12    0.09    0.17
  -3  -9 -12    0.24    0.20
  -3   9 -12   -0.14    0.20
  -4  -9 -12   -0.09    0.17
  -4   9 -12   -0.24    0.19
   4 -10 -12    0.53    0.23
   4  10 -12    0.08    0.26
  -4  10  12    0.77    0.30
   3 -10 -12    0.63    0.22
  -3  10  12    0.86    0.28
   3  10 -12    1.21    0.33
   2 -10 -12    2.43    0.34
   2 -10 -12    3.08    0.33
   2  10 -12    2.64    0.42
  -2  10  12    2.68    0.39
  -1 -10  12    5.51    0.38
   1 -10 -12    4.55    0.44
   1 -10 -12    5.21    0.43
   1  10 -12    4.24    0.47
  -1  10  12    5.77    0.52
   0 -10 -12   14.14    0.61
   0 -10  12   13.73    0.59
   0 -10 -12   13.04    0.62
   0  10  12   13.31    0.68
   0  10 -12   14.57    0.71
  -1 -10 -12    1.02    0.25
  -1  10 -12    0.91    0.27
  -1  10 -12    1.31    0.28
   1  10  12    1.47    0.34
  -1  10 -12    1.58    0.31
  -2 -10 -12    0.33    0.20
  -2  10 -12    0.28    0.20
   2  10  12    0.75    0.27
  -2  10 -12    0.35    0.22
  -3 -10 -12    5.23    0.49
  -3  10 -12    4.83    0.49
   3 -11 -12    0.43    0.21
  -3  11  12    0.40    0.26
   3  11 -12    0.11    0.28
   2 -11 -12    0.77    0.23
   2 -11 -12    0.91    0.23
  -2  11  12    1.13    0.32
   2  11 -12    1.22    0.34
  -1 -11  12    2.00    0.29
   1 -11 -12    2.06    0.30
   1 -11 -12    2.30    0.32
  -1  11  12    2.20    0.37
   1  11 -12    1.20    0.33
   0 -11 -12    4.07    0.42
   0 -11 -12    4.35    0.43
   0 -11  12    4.32    0.41
   0  11  12    3.52    0.45
   0  11 -12    4.81    0.51
  -1 -11 -12    4.16    0.42
  -1  11 -12    3.21    0.39
  -1  11 -12    3.81    0.45
   1  11  12    3.68    0.45
  -1  11 -12    3.36    0.41
  -2 -11 -12   -0.09    0.19
  -2  11 -12   -0.08    0.18
  -2  11 -12    0.34    0.21
   2  11  12    0.22    0.25
   2 -12 -12    0.42    0.21
   2 -12 -12    0.31    0.20
  -2  12  12    0.32    0.27
   2  12 -12    0.64    0.33
   1 -12 -12    3.17    0.40
  -1 -12  12    2.53    0.32
   1 -12 -12    2.54    0.34
  -1  12  12    2.74    0.44
   1  12 -12    2.27    0.43
   0 -12 -12    1.11    0.27
   0 -12 -12    0.69    0.23
   0 -12  12    1.06    0.24
   0  12  12    0.36    0.29
   0  12 -12    0.95    0.33
  -1 -12 -12   -0.08    0.18
  -1  12 -12    0.41    0.24
  -1  12 -12    0.39    0.23
   1  12  12    0.37    0.27
  -1  12 -12   -0.16    0.23
   6   0 -13   -0.05    0.18
  -6   0  13   -0.03    0.20
   5   0 -13    0.06    0.17
  -5   0  13    0.13    0.17
  -4   0  13   -0.06    0.13
   4   0 -13   -0.18    0.13
  -3   0  13   -0.08    0.12
   3   0 -13    0.04    0.12
   2   0 -13   -0.16    0.10
   1   0 -13    0.00    0.10
   1   0 -13    0.08    0.10
   0   0 -13   -0.06    0.10
  -1   0 -13   -0.02    0.10
  -1   0 -13   -0.06    0.11
  -1   0 -13    0.04    0.11
  -2   0 -13   -0.11    0.10
  -2   0 -13    0.03    0.14
  -3   0 -13   -0.17    0.14
  -3   0 -13   -0.02    0.12
  -4   0 -13    0.03    0.14
  -4   0 -13    0.16    0.18
  -5   0 -13   -0.27    0.15
  -6  -1  13   -0.01    0.20
   6  -1 -13    0.31    0.22
  -6   1  13    0.59    0.24
   6   1 -13    0.16    0.20
  -5  -1  13    0.80    0.24
   5  -1 -13    0.84    0.24
   5   1 -13    1.06    0.25
  -5   1  13    1.22    0.25
  -4  -1  13    0.09    0.15
   4  -1 -13    0.11    0.15
   4   1 -13    0.22    0.16
  -4   1  13    0.15    0.15
  -3  -1  13    0.50    0.18
   3  -1 -13    0.73    0.18
  -3   1  13    0.49    0.17
   3   1 -13    0.33    0.15
   2  -1 -13    0.42    0.15
   2   1 -13    0.43    0.15
   1  -1 -13    4.52    0.26
   1  -1 -13    4.57    0.32
   1   1 -13    4.31    0.30
   1   1 -13    4.61    0.27
   0  -1 -13    2.64    0.25
  -1  -1 -13    2.62    0.28
  -1  -1 -13    3.48    0.24
  -1  -1 -13    3.22    0.26
  -1   1 -13    2.70    0.27
  -1   1 -13    2.91    0.26
  -2  -1 -13    8.25    0.37
  -2  -1 -13    7.76    0.45
  -2   1 -13    7.94    0.39
  -3  -1 -13    0.56    0.21
  -3  -1 -13    0.43    0.15
  -3   1 -13    0.81    0.19
  -4  -1 -13    1.02    0.25
  -4   1 -13    1.38    0.25
  -5  -1 -13    0.27    0.19
  -5   1 -13    0.09    0.18
  -5   1 -13    0.32    0.18
   6  -2 -13    0.32    0.23
  -6  -2  13   -0.17    0.20
   6   2 -13    0.21    0.23
  -6   2  13   -0.34    0.17
   6   2 -13    0.05    0.18
  -5  -2  13    2.73    0.35
   5  -2 -13    2.09    0.32
   5   2 -13    2.12    0.31
  -5   2  13    2.77    0.33
   5   2 -13    2.53    0.38
   4  -2 -13    1.79    0.28
  -4  -2  13    1.47    0.26
  -4   2  13    1.37    0.23
   4   2 -13    1.38    0.23
  -3  -2  13    0.30    0.15
   3  -2 -13    0.45    0.16
   3   2 -13    0.14    0.14
  -3   2  13    0.18    0.13
   2  -2 -13    6.87    0.40
   2   2 -13    5.60    0.34
   1  -2 -13   27.33    0.61
   1  -2 -13   28.21    0.79
   1   2 -13   28.00    0.72
   0  -2 -13    2.16    0.23
  -1  -2 -13    0.80    0.14
  -1  -2 -13    0.68    0.18
  -1  -2 -13    0.73    0.14
  -2  -2 -13    4.23    0.38
  -2   2 -13    4.27    0.33
  -2   2 -13    3.90    0.34
  -2   2 -13    4.13    0.30
  -3  -2 -13    0.16    0.16
  -3   2 -13    0.16    0.14
  -4  -2 -13    0.15    0.17
  -4   2 -13    0.37    0.19
  -5  -2 -13    1.10    0.27
  -5   2 -13    2.10    0.31
   6  -3 -13    0.34    0.22
  -6  -3  13    0.29    0.23
   6   3 -13    0.71    0.27
  -6   3  13    0.59    0.24
   6   3 -13    0.54    0.23
   5  -3 -13    1.31    0.27
  -5  -3  13    1.76    0.31
   5   3 -13    1.28    0.29
  -5   3  13    1.14    0.25
   5   3 -13    1.55    0.28
  -4  -3  13    3.55    0.38
   4  -3 -13    3.33    0.37
   4   3 -13    4.02    0.43
   4   3 -13    4.10    0.38
  -4   3  13    3.88    0.34
   3  -3 -13    0.81    0.21
   3   3 -13    0.36    0.15
  -3   3  13    0.17    0.14
   2  -3 -13    1.21    0.23
   2   3 -13    1.50    0.21
   1  -3 -13    0.15    0.12
   1  -3 -13    0.06    0.11
   1   3 -13    0.01    0.10
   0  -3 -13    0.87    0.18
   0   3 -13    1.24    0.23
   0   3 -13    1.30    0.20
  -1  -3 -13    2.99    0.29
  -1   3 -13    3.29    0.31
  -2  -3 -13    8.10    0.46
  -2   3 -13    8.47    0.44
  -2   3 -13    8.64    0.42
  -3  -3 -13    0.35    0.19
  -3   3 -13    0.70    0.20
  -4  -3 -13    0.70    0.23
  -4   3 -13    0.83    0.22
  -5  -3 -13   -0.09    0.17
  -5   3 -13    0.02    0.16
  -6  -4  13   -0.21    0.20
   6  -4 -13   -0.15    0.16
   6   4 -13   -0.11    0.18
  -6   4  13    0.15    0.18
   6   4 -13   -0.12    0.20
   5  -4 -13    3.31    0.40
  -5  -4  13    2.80    0.37
   5   4 -13    3.63    0.38
   5   4 -13    2.56    0.39
  -5   4  13    4.25    0.39
  -4  -4  13   -0.13    0.16
   4  -4 -13   -0.02    0.16
  -4   4  13    0.09    0.14
   4   4 -13    0.07    0.19
   4   4 -13   -0.06    0.14
   3  -4 -13    1.17    0.23
   3   4 -13    1.70    0.30
   3   4 -13    1.86    0.24
   2  -4 -13    1.58    0.26
   2   4 -13    1.33    0.26
   2   4 -13    1.67    0.21
   1  -4 -13    1.00    0.21
   1  -4 -13    1.69    0.21
   1   4 -13    1.44    0.19
   1   4 -13    1.18    0.24
   0  -4 -13    1.35    0.22
   0   4 -13    1.39    0.19
   0   4 -13    1.53    0.25
  -1  -4 -13    0.80    0.19
  -1   4 -13    0.97    0.20
  -2  -4 -13   12.00    0.55
  -2   4 -13   12.76    0.55
  -2   4 -13   13.38    0.53
  -3  -4 -13    0.03    0.16
  -3   4 -13   -0.11    0.15
  -4  -4 -13    0.99    0.25
  -4   4 -13    1.00    0.25
  -5  -4 -13    0.62    0.23
  -5   4 -13    0.92    0.27
  -6  -5  13    0.24    0.24
   6  -5 -13    0.76    0.27
   6   5 -13    0.72    0.26
   6   5 -13    0.42    0.27
  -6   5  13    0.43    0.22
  -5  -5  13    3.84    0.42
   5  -5 -13    4.37    0.44
   5   5 -13    3.62    0.38
   5   5 -13    4.71    0.49
   4  -5 -13    1.51    0.28
  -4  -5  13    1.41    0.27
   4   5 -13    1.87    0.27
   4   5 -13    1.79    0.33
   3  -5 -13    2.37    0.33
   3   5 -13    2.59    0.27
   3   5 -13    2.23    0.34
   2  -5 -13    3.50    0.37
   2   5 -13    5.04    0.45
   2   5 -13    4.22    0.29
   1  -5 -13    4.26    0.40
   1  -5 -13    3.80    0.30
   1   5 -13    3.29    0.35
   0  -5 -13   22.96    0.66
   0   5 -13   22.72    0.73
  -1  -5 -13    0.13    0.14
  -1   5 -13   -0.19    0.13
   1   5  13   -0.11    0.15
  -2  -5 -13    0.01    0.14
  -2   5 -13    0.07    0.15
  -2   5 -13    0.07    0.15
  -3  -5 -13    0.63    0.22
  -3   5 -13    1.18    0.25
  -4  -5 -13    0.14    0.20
  -4   5 -13    0.81    0.23
  -5  -5 -13    3.56    0.43
  -5   5 -13    4.06    0.46
  -6  -6  13    0.55    0.27
   6  -6 -13    0.83    0.29
   6   6 -13    0.60    0.30
   5  -6 -13    3.20    0.41
  -5  -6  13    3.17    0.40
   5   6 -13    3.20    0.44
   4  -6 -13    0.06    0.16
   4   6 -13   -0.03    0.20
   3  -6 -13    0.89    0.23
   3   6 -13    0.36    0.22
   2  -6 -13    0.33    0.17
   2   6 -13    0.36    0.21
   1  -6 -13    0.62    0.19
   1  -6 -13    1.25    0.21
  -1   6  13    1.08    0.26
   1   6 -13    0.50    0.21
   0  -6 -13    0.13    0.12
   0   6  13   -0.19    0.15
   0   6 -13    0.02    0.17
  -1  -6 -13    1.03    0.22
  -1   6 -13    1.02    0.23
   1   6  13    0.39    0.20
  -2  -6 -13    2.45    0.32
   2   6  13    2.90    0.33
  -2   6 -13    2.20    0.32
  -2   6 -13    2.52    0.32
  -3  -6 -13    0.44    0.20
  -3   6 -13    0.39    0.20
  -4  -6 -13    0.06    0.18
  -4   6 -13    0.46    0.24
   5  -7 -13    0.95    0.27
   5   7 -13    1.58    0.37
   4  -7 -13    1.49    0.29
   4   7 -13    1.57    0.34
   3  -7 -13   12.60    0.61
   3   7 -13   10.74    0.61
   2  -7 -13    7.99    0.49
   2   7 -13    8.35    0.53
  -2   7  13    8.20    0.53
   1  -7 -13    0.04    0.13
   1  -7 -13    0.51    0.18
  -1   7  13    0.38    0.23
   1   7 -13    0.05    0.17
   0  -7 -13    1.78    0.26
   0   7  13    2.34    0.33
   0   7 -13    2.69    0.33
  -1  -7 -13    2.03    0.29
   1   7  13    1.97    0.31
  -1   7 -13    2.38    0.32
  -2  -7 -13    0.78    0.22
  -2   7 -13    0.29    0.20
  -2   7 -13    0.87    0.23
   2   7  13    0.47    0.21
  -3  -7 -13    1.48    0.28
  -3   7 -13    1.16    0.28
  -4  -7 -13    0.03    0.18
  -4   7 -13   -0.03    0.20
   5  -8 -13    3.44    0.43
   5   8 -13    2.68    0.44
   4  -8 -13    3.46    0.41
   4   8 -13    2.81    0.42
   3  -8 -13    0.09    0.16
   3   8 -13   -0.14    0.20
   2  -8 -13   24.78    0.84
   2   8 -13   25.49    0.92
  -2   8  13   24.02    0.89
   1  -8 -13    6.83    0.40
   1  -8 -13    6.99    0.47
  -1   8  13    7.18    0.50
   1   8 -13    7.04    0.52
   0  -8 -13    2.34    0.30
   0   8 -13    2.37    0.35
   0   8  13    2.44    0.35
  -1  -8 -13   -0.02    0.14
   1   8  13    0.05    0.20
  -1   8 -13    0.17    0.20
  -2  -8 -13    3.30    0.38
   2   8  13    4.28    0.43
  -2   8 -13    4.15    0.41
  -2   8 -13    4.15    0.44
  -3  -8 -13    1.70    0.31
  -3   8 -13    2.40    0.36
  -4  -8 -13    1.60    0.31
  -4   8 -13    1.55    0.34
   4  -9 -13    0.21    0.20
   4   9 -13    0.29    0.26
   3  -9 -13    0.50    0.21
  -3   9  13    1.20    0.31
   3   9 -13    0.42    0.26
   2  -9 -13    6.07    0.45
   2   9 -13    6.06    0.55
  -2   9  13    6.84    0.58
   1  -9 -13    0.36    0.18
   1  -9 -13    0.19    0.15
   1   9 -13   -0.01    0.21
  -1   9  13   -0.27    0.18
   0  -9 -13    0.10    0.16
   0  -9 -13    0.30    0.18
   0   9 -13    0.29    0.22
   0   9  13    0.30    0.23
  -1  -9 -13    0.16    0.17
  -1   9 -13    0.08    0.20
   1   9  13    0.21    0.22
  -2  -9 -13    3.19    0.38
  -2   9 -13    3.01    0.37
  -2   9 -13    3.28    0.40
   2   9  13    3.64    0.42
  -3  -9 -13    4.58    0.47
  -3   9 -13    3.68    0.45
   4 -10 -13    0.51    0.23
   4  10 -13    0.27    0.29
   3 -10 -13   -0.15    0.16
   3  10 -13   -0.10    0.21
  -3  10  13    0.08    0.23
   2 -10 -13    0.17    0.17
   2  10 -13    0.28    0.25
  -2  10  13    0.05    0.22
  -1 -10  13    0.79    0.21
   1 -10 -13    1.44    0.26
   1 -10 -13    0.83    0.23
   1  10 -13    0.99    0.30
  -1  10  13    1.43    0.31
   0 -10 -13    0.05    0.16
   0 -10 -13   -0.15    0.15
   0  10 -13   -0.17    0.20
   0  10  13    0.08    0.22
  -1 -10 -13    4.50    0.45
  -1  10 -13    4.60    0.48
  -1  10 -13    3.80    0.42
   1  10  13    4.54    0.47
  -1  10 -13    3.99    0.45
  -2 -10 -13   -0.13    0.18
  -2  10 -13   -0.06    0.19
  -2  10 -13   -0.08    0.18
   2  10  13    0.15    0.21
   3 -11 -13    1.25    0.28
  -3  11  13    0.62    0.30
   3  11 -13    1.36    0.37
   2 -11 -13    2.81    0.39
  -2  11  13    2.75    0.42
   2  11 -13    3.97    0.52
   1 -11 -13    0.57    0.21
   1 -11 -13    0.43    0.20
  -1 -11  13    0.19    0.17
  -1  11  13    0.33    0.26
   1  11 -13    0.41    0.29
   0 -11 -13    6.54    0.46
   0 -11 -13    5.40    0.50
   0  11  13    5.76    0.54
   0  11 -13    6.63    0.60
  -1 -11 -13    5.03    0.48
  -1  11 -13    6.63    0.57
  -1  11 -13    6.99    0.53
  -1  11 -13    6.97    0.50
   1  11  13    5.98    0.55
  -2 -11 -13    0.57    0.26
   2  11  13    0.41    0.26
  -2  11 -13    0.06    0.21
  -2  11 -13    0.21    0.20
   1 -12 -13    6.19    0.46
   1 -12 -13    6.56    0.50
  -1  12  13    6.39    0.59
   1  12 -13    5.96    0.60
   0 -12 -13    0.74    0.26
   0 -12 -13    1.18    0.28
   0  12  13    0.86    0.31
   0  12 -13    1.44    0.37
   6   0 -14   -0.12    0.20
  -6   0  14   -0.13    0.20
  -5   0  14   12.98    0.60
   5   0 -14   13.10    0.64
  -4   0  14    9.30    0.48
   4   0 -14    8.67    0.49
  -3   0  14    6.19    0.37
   3   0 -14    6.17    0.40
   2   0 -14    1.97    0.27
   1   0 -14   50.88    1.10
   1   0 -14   50.82    0.91
   0   0 -14    0.59    0.16
  -1   0 -14    0.17    0.13
  -1   0 -14    0.07    0.14
  -1   0 -14    0.39    0.14
  -2   0 -14    2.03    0.28
  -2   0 -14    2.74    0.28
  -3   0 -14    8.20    0.50
  -3   0 -14    8.46    0.43
  -4   0 -14    3.40    0.40
  -5   0 -14    0.32    0.22
  -6  -1  14   -0.18    0.20
   6  -1 -14   -0.10    0.20
  -6   1  14    0.06    0.19
   6   1 -14    0.31    0.23
  -5  -1  14    0.00    0.17
   5  -1 -14    0.08    0.18
   5   1 -14    0.23    0.19
  -5   1  14    0.24    0.18
  -4  -1  14    1.99    0.29
   4  -1 -14    1.93    0.30
   4   1 -14    2.42    0.32
  -4   1  14    1.83    0.28
  -3  -1  14    1.95    0.27
   3  -1 -14    1.36    0.24
  -3   1  14    2.31    0.27
   3   1 -14    2.02    0.27
   2  -1 -14    0.72    0.18
   2   1 -14    0.79    0.18
   1  -1 -14    2.84    0.31
   1  -1 -14    3.08    0.25
   1   1 -14    3.65    0.33
   1   1 -14    2.91    0.25
   0  -1 -14    3.31    0.29
  -1  -1 -14    4.24    0.36
  -1  -1 -14    4.18    0.29
  -1  -1 -14    4.15    0.27
  -1   1 -14    3.75    0.32
  -1   1 -14    3.91    0.31
  -2  -1 -14   12.89    0.57
  -2   1 -14   13.07    0.51
  -3  -1 -14   -0.12    0.15
  -3   1 -14    0.09    0.15
  -4  -1 -14    0.01    0.18
  -4   1 -14    0.24    0.20
  -4   1 -14    1.02    0.23
  -5  -1 -14    0.22    0.21
  -5   1 -14    0.27    0.22
  -6  -2  14    0.26    0.24
   6  -2 -14    0.20    0.22
   6   2 -14    0.07    0.20
   6   2 -14    0.32    0.24
  -6   2  14    0.11    0.20
   5  -2 -14    0.26    0.20
  -5  -2  14    0.46    0.22
   5   2 -14    0.28    0.20
   5   2 -14    0.55    0.26
  -5   2  14    0.56    0.21
  -4  -2  14    5.92    0.42
   4  -2 -14    4.33    0.42
   4   2 -14    5.35    0.39
  -4   2  14    5.10    0.36
   3  -2 -14   10.73    0.54
   3   2 -14   10.80    0.49
  -3   2  14   11.21    0.46
   2  -2 -14    1.23    0.22
   2   2 -14    1.38    0.22
   1  -2 -14    0.00    0.11
   1  -2 -14    0.19    0.12
   1   2 -14   -0.02    0.10
   0  -2 -14    2.79    0.26
   0   2 -14    2.79    0.28
  -1  -2 -14    1.54    0.24
  -2  -2 -14    8.03    0.45
  -2   2 -14    7.52    0.42
  -2   2 -14    7.96    0.40
  -3  -2 -14    0.00    0.16
  -3   2 -14   -0.08    0.13
  -4  -2 -14   -0.13    0.17
  -4   2 -14    0.08    0.16
  -5  -2 -14    0.22    0.20
  -5   2 -14    0.15    0.19
  -6  -3  14    0.52    0.26
   6  -3 -14    1.08    0.30
   6   3 -14    0.62    0.24
  -6   3  14    0.52    0.23
   6   3 -14    0.58    0.27
  -5  -3  14    7.34    0.50
   5  -3 -14    6.05    0.47
   5   3 -14    6.85    0.54
  -5   3  14    6.79    0.44
   5   3 -14    7.41    0.48
   4  -3 -14    0.17    0.17
  -4  -3  14    0.12    0.18
   4   3 -14   -0.01    0.15
  -4   3  14    0.00    0.14
   4   3 -14    0.30    0.22
   3  -3 -14   36.64    1.02
   3   3 -14   35.01    1.05
  -3   3  14   36.27    0.81
   3   3 -14   37.24    0.91
   2  -3 -14    5.02    0.38
   2   3 -14    5.08    0.33
   1  -3 -14    0.34    0.14
   1  -3 -14    0.27    0.16
   1   3 -14    0.25    0.12
   0  -3 -14    0.34    0.15
   0   3 -14    0.25    0.12
   0   3 -14   -0.04    0.15
  -1  -3 -14    7.30    0.41
  -1   3 -14    8.11    0.44
  -2  -3 -14   -0.08    0.14
  -2   3 -14    0.01    0.13
  -2   3 -14   -0.02    0.13
  -3  -3 -14    4.47    0.43
  -3   3 -14    5.00    0.43
  -4  -3 -14    0.74    0.24
  -4   3 -14    0.81    0.22
   6  -4 -14    0.00    0.20
  -6  -4  14    0.04    0.23
   6   4 -14    0.09    0.24
   6   4 -14   -0.26    0.18
  -6   4  14    0.03    0.19
   5  -4 -14    0.08    0.18
  -5  -4  14    0.25    0.23
   5   4 -14    0.33    0.20
  -5   4  14    0.02    0.17
   5   4 -14   -0.15    0.22
   4  -4 -14    0.67    0.22
  -4  -4  14    0.67    0.24
   4   4 -14    0.48    0.23
   4   4 -14    0.73    0.20
   3  -4 -14   11.24    0.57
   3   4 -14   10.65    0.59
   3   4 -14   11.14    0.48
   2  -4 -14    1.69    0.27
   2   4 -14    1.48    0.21
   2   4 -14    1.59    0.29
   1  -4 -14    7.84    0.37
   1  -4 -14    7.54    0.45
   1   4 -14    8.65    0.50
   1   4 -14    7.92    0.38
   0  -4 -14    0.05    0.13
   0   4 -14   -0.09    0.14
   0   4 -14    0.13    0.12
  -1  -4 -14    0.29    0.17
  -1   4 -14   -0.25    0.13
  -2  -4 -14    3.84    0.39
  -2   4 -14    2.93    0.33
  -2   4 -14    2.99    0.34
  -3  -4 -14    1.87    0.31
  -3   4 -14    1.96    0.30
  -4  -4 -14    0.64    0.24
  -4   4 -14    1.40    0.28
  -5  -5  14    3.72    0.43
   5  -5 -14    2.99    0.41
   5   5 -14    3.55    0.45
   4  -5 -14   -0.14    0.15
   4   5 -14   -0.12    0.20
   3  -5 -14    4.19    0.41
   3   5 -14    5.02    0.48
   2  -5 -14    2.51    0.34
   2   5 -14    1.30    0.29
   1  -5 -14    3.13    0.35
   1  -5 -14    3.27    0.29
   1   5 -14    3.70    0.39
   0  -5 -14    7.39    0.41
   0   5 -14    8.24    0.48
  -1  -5 -14    1.19    0.23
  -1   5 -14    1.64    0.26
  -2  -5 -14    0.55    0.20
  -2   5 -14   -0.14    0.14
  -2   5 -14    0.27    0.18
  -3  -5 -14    6.90    0.48
  -3   5 -14    6.35    0.46
  -4  -5 -14    1.42    0.29
  -4   5 -14    1.16    0.27
  -5  -6  14    3.48    0.42
   5  -6 -14    3.54    0.43
   5   6 -14    3.75    0.48
   4  -6 -14    0.23    0.19
   4   6 -14    0.14    0.22
   3  -6 -14    0.26    0.17
   3   6 -14    0.09    0.20
   2  -6 -14   -0.22    0.13
   2   6 -14    0.27    0.19
   1  -6 -14   17.37    0.58
   1  -6 -14   18.63    0.71
   1   6 -14   17.98    0.73
   0  -6 -14    0.61    0.19
   0   6 -14    0.45    0.20
  -1  -6 -14    0.03    0.13
  -1   6 -14   -0.14    0.16
   1   6  14    0.07    0.18
  -2  -6 -14    0.24    0.18
   2   6  14    0.32    0.19
  -2   6 -14   -0.18    0.14
  -2   6 -14   -0.04    0.17
  -3  -6 -14    0.19    0.19
  -3   6 -14    0.63    0.24
  -4  -6 -14    0.44    0.21
  -4   6 -14    0.10    0.21
   5  -7 -14   -0.23    0.17
   5   7 -14    0.05    0.24
   4  -7 -14    2.04    0.33
   4   7 -14    2.38    0.39
   3  -7 -14    0.31    0.21
   3   7 -14    0.22    0.22
   2  -7 -14    2.83    0.36
   2   7 -14    2.75    0.37
   1  -7 -14    8.84    0.52
   1  -7 -14    9.51    0.45
   1   7 -14    9.21    0.56
  -1   7  14    9.30    0.57
   0  -7 -14    4.96    0.37
   0   7  14    4.21    0.43
   0   7 -14    5.51    0.48
  -1  -7 -14    6.21    0.43
  -1   7 -14    7.28    0.49
   1   7  14    6.90    0.50
  -2  -7 -14    6.54    0.46
   2   7  14    6.53    0.49
  -2   7 -14    6.13    0.43
  -2   7 -14    6.08    0.51
  -3  -7 -14    1.36    0.29
  -3   7 -14    1.30    0.31
   4  -8 -14   -0.15    0.17
   4   8 -14    0.09    0.26
   3  -8 -14    0.36    0.21
   3   8 -14   -0.26    0.21
   2  -8 -14    7.10    0.49
   2   8 -14    8.72    0.58
  -2   8  14    9.33    0.59
   1  -8 -14    5.05    0.48
   1  -8 -14    5.33    0.38
  -1   8  14    5.03    0.50
   1   8 -14    5.46    0.51
   0  -8 -14    1.80    0.30
   0  -8 -14    1.36    0.25
   0   8  14    1.97    0.33
   0   8 -14    1.96    0.34
  -1  -8 -14    0.92    0.24
   1   8  14    0.62    0.26
  -1   8 -14    1.09    0.26
  -2  -8 -14    1.36    0.28
  -2   8 -14    0.52    0.25
   2   8  14    0.76    0.26
  -2   8 -14    0.57    0.23
  -3  -8 -14    2.05    0.34
  -3   8 -14    1.88    0.34
   4  -9 -14    1.36    0.31
   4   9 -14    1.18    0.36
   3  -9 -14    0.14    0.20
   3   9 -14    0.28    0.27
   2  -9 -14    1.68    0.30
   2   9 -14    1.69    0.36
  -2   9  14    2.81    0.42
   1  -9 -14    2.07    0.29
   1  -9 -14    1.66    0.30
  -1   9  14    1.98    0.37
   1   9 -14    1.78    0.37
   0  -9 -14   -0.17    0.15
   0  -9 -14   -0.06    0.14
   0   9  14   -0.06    0.22
   0   9 -14   -0.24    0.18
  -1  -9 -14   -0.18    0.15
  -1   9 -14   -0.14    0.18
  -1   9 -14    0.17    0.20
   1   9  14    0.05    0.22
  -1   9 -14   -0.33    0.18
  -2  -9 -14    0.30    0.21
   2   9  14    0.30    0.23
  -2   9 -14    0.16    0.20
  -2   9 -14    0.50    0.22
   3 -10 -14    0.13    0.20
   3  10 -14    0.59    0.31
  -3  10  14    0.35    0.26
   2 -10 -14    4.35    0.47
  -2  10  14    4.24    0.51
   2  10 -14    3.64    0.48
   1 -10 -14    4.81    0.48
   1 -10 -14    4.80    0.42
   1  10 -14    5.12    0.55
  -1  10  14    4.22    0.49
   0 -10 -14    1.13    0.27
   0 -10 -14    2.17    0.32
   0  10 -14    1.36    0.33
   0  10  14    1.20    0.33
  -1 -10 -14    0.45    0.23
   1  10  14    0.48    0.26
  -1  10 -14    0.18    0.22
  -1  10 -14    0.47    0.24
  -1  10 -14    0.45    0.27
  -2 -10 -14    0.21    0.22
  -2  10 -14    0.28    0.23
  -2  10 -14    0.25    0.21
   2  10  14   -0.06    0.22
   2 -11 -14    0.20    0.21
   2  11 -14    0.49    0.32
  -2  11  14   -0.02    0.26
   1 -11 -14    1.82    0.33
   1 -11 -14    2.75    0.34
  -1  11  14    2.54    0.43
   1  11 -14    2.51    0.43
   0 -11 -14   -0.12    0.17
   0 -11 -14   -0.15    0.15
   0  11 -14    0.06    0.26
   0  11  14   -0.02    0.23
  -1  11 -14    0.11    0.20
   6   0 -15    0.07    0.22
  -6   0  15    0.02    0.22
   5   0 -15    0.17    0.19
  -5   0  15   -0.11    0.18
  -4   0  15   -0.20    0.14
   4   0 -15    0.12    0.16
   3   0 -15    0.12    0.14
   2   0 -15    0.08    0.13
   1   0 -15    0.03    0.12
   0   0 -15   -0.01    0.12
  -1   0 -15    0.00    0.11
  -1   0 -15   -0.06    0.13
  -1   0 -15   -0.07    0.11
  -2   0 -15   -0.08    0.12
  -2   0 -15   -0.10    0.16
  -3   0 -15    0.12    0.19
  -4   0 -15    0.01    0.19
  -6  -1  15    1.40    0.32
   6  -1 -15    2.29    0.39
   6   1 -15    1.32    0.31
  -6   1  15    0.99    0.29
  -5  -1  15    1.12    0.27
   5  -1 -15    1.65    0.32
   5   1 -15    1.11    0.27
  -5   1  15    1.23    0.26
   4  -1 -15    2.13    0.32
  -4  -1  15    2.31    0.31
  -4   1  15    2.50    0.31
   4   1 -15    1.82    0.29
   3  -1 -15    0.62    0.20
   3   1 -15    0.46    0.18
   2  -1 -15   18.32    0.68
   2   1 -15   18.81    0.65
   1  -1 -15    9.79    0.49
   1   1 -15   11.15    0.49
   0  -1 -15    0.25    0.14
   0   1 -15    0.03    0.12
   0   1 -15   -0.03    0.12
  -1  -1 -15   -0.02    0.14
  -1   1 -15   -0.16    0.10
  -1   1 -15    0.12    0.13
  -2  -1 -15    0.69    0.22
  -2   1 -15    0.19    0.15
  -3  -1 -15    4.76    0.45
  -3   1 -15    5.54    0.38
  -3   1 -15    4.45    0.43
  -4  -1 -15    1.05    0.29
  -4   1 -15    0.98    0.27
  -6  -2  15    0.01    0.22
   6  -2 -15    0.44    0.24
   6   2 -15    0.28    0.24
  -6   2  15    0.12    0.20
   6   2 -15    0.31    0.22
   5  -2 -15    1.91    0.34
  -5  -2  15    1.57    0.31
   5   2 -15    1.56    0.30
   5   2 -15    1.34    0.35
  -5   2  15    1.89    0.31
  -4  -2  15    2.21    0.31
   4  -2 -15    1.72    0.30
   4   2 -15    2.70    0.32
  -4   2  15    2.00    0.28
   3  -2 -15    2.86    0.35
  -3   2  15    2.80    0.29
   3   2 -15    2.71    0.32
   2  -2 -15    5.07    0.38
   2   2 -15    5.53    0.36
   1  -2 -15    1.99    0.28
   1   2 -15    1.41    0.22
   0  -2 -15    0.64    0.17
   0   2 -15    0.58    0.16
  -1  -2 -15    0.94    0.22
  -1   2 -15    0.77    0.19
  -1   2 -15    0.91    0.20
  -2  -2 -15    0.36    0.18
  -2   2 -15    0.44    0.16
  -2   2 -15    0.31    0.16
  -3  -2 -15    0.38    0.21
  -3   2 -15    1.02    0.23
  -4  -2 -15    3.98    0.44
  -4   2 -15    4.87    0.44
   5  -3 -15    0.05    0.18
  -5  -3  15    0.23    0.22
   5   3 -15    0.28    0.23
  -5   3  15    0.01    0.18
   5   3 -15    0.21    0.20
   4  -3 -15    0.88    0.24
   4   3 -15    0.46    0.24
   4   3 -15    0.82    0.22
   3  -3 -15    4.05    0.41
   3   3 -15    3.80    0.43
   3   3 -15    3.70    0.35
   2  -3 -15    2.66    0.33
   2   3 -15    3.21    0.31
   1  -3 -15    5.03    0.38
   1  -3 -15    5.27    0.32
   1   3 -15    4.49    0.32
   0  -3 -15    0.93    0.20
   0   3 -15    1.21    0.20
   0   3 -15    1.19    0.24
  -1  -3 -15    0.22    0.15
  -1   3 -15    0.18    0.17
  -2  -3 -15    1.31    0.25
  -2   3 -15    1.29    0.23
  -2   3 -15    1.27    0.24
  -3  -3 -15    1.86    0.32
  -3   3 -15    2.38    0.31
  -4  -3 -15    1.83    0.32
  -4   3 -15    2.44    0.34
   5  -4 -15    1.48    0.31
  -5  -4  15    1.09    0.29
   5   4 -15    1.10    0.31
   5   4 -15    1.51    0.29
   4  -4 -15    0.12    0.19
   4   4 -15    0.19    0.17
   4   4 -15    0.41    0.23
   3  -4 -15    0.05    0.17
   3   4 -15    0.16    0.14
   3   4 -15   -0.07    0.19
   2  -4 -15    2.15    0.32
   2   4 -15    2.61    0.28
   2   4 -15    2.88    0.36
   1  -4 -15    9.99    0.42
   1  -4 -15    9.00    0.50
   1   4 -15   10.27    0.44
   1   4 -15   10.13    0.55
   0  -4 -15    5.63    0.36
   0   4 -15    4.49    0.41
  -1  -4 -15    0.21    0.16
  -1   4 -15    0.06    0.16
  -2  -4 -15    0.17    0.17
  -2   4 -15    0.17    0.17
  -2   4 -15    0.30    0.18
  -3  -4 -15    0.19    0.18
  -3   4 -15    0.31    0.19
  -4  -4 -15    0.63    0.25
  -4   4 -15    0.31    0.20
   5  -5 -15    0.60    0.24
  -5  -5  15    0.59    0.27
   5   5 -15    0.25    0.26
   4  -5 -15   12.14    0.64
   4   5 -15   12.76    0.68
   3  -5 -15   -0.16    0.14
   3   5 -15    0.00    0.20
   2  -5 -15    7.78    0.50
   2   5 -15    8.84    0.56
   1  -5 -15   11.95    0.58
   1  -5 -15   12.72    0.48
   1   5 -15   10.95    0.59
   0  -5 -15    0.51    0.18
   0   5 -15    0.75    0.21
  -1  -5 -15    0.48    0.19
  -1   5 -15    0.15    0.16
  -2  -5 -15    0.35    0.19
  -2   5 -15    0.26    0.18
  -2   5 -15    0.73    0.21
  -3  -5 -15    5.21    0.48
  -3   5 -15    4.74    0.46
  -4  -5 -15    2.00    0.35
  -4   5 -15    2.42    0.36
   5  -6 -15    0.11    0.21
   5   6 -15   -0.13    0.23
   4  -6 -15   -0.08    0.18
   4   6 -15    0.07    0.23
   3  -6 -15   -0.05    0.15
   3   6 -15   -0.08    0.19
   2  -6 -15    2.84    0.37
   2   6 -15    1.89    0.32
   1  -6 -15    4.43    0.45
   1  -6 -15    3.97    0.34
   1   6 -15    3.01    0.38
   0  -6 -15    5.60    0.39
   0   6 -15    5.90    0.46
  -1  -6 -15   -0.14    0.15
  -1   6 -15    0.19    0.18
  -2  -6 -15    0.13    0.18
  -2   6 -15    0.11    0.16
  -2   6 -15    0.12    0.19
  -3  -6 -15    0.10    0.22
  -3   6 -15   -0.04    0.17
   4  -7 -15    0.57    0.24
   4   7 -15    0.51    0.29
   3  -7 -15    3.68    0.43
   3   7 -15    3.18    0.43
   2  -7 -15    2.12    0.33
   2   7 -15    1.64    0.34
   1  -7 -15    0.27    0.18
   1  -7 -15    0.22    0.16
   1   7 -15    0.58    0.25
   0  -7 -15    1.55    0.26
   0  -7 -15    1.63    0.29
   0   7 -15    1.87    0.33
  -1  -7 -15    0.12    0.18
  -1   7 -15    0.19    0.21
   1   7  15    0.20    0.20
  -2  -7 -15   -0.08    0.16
  -2   7 -15    0.10    0.19
  -2   7 -15   -0.02    0.18
  -3  -7 -15    0.97    0.27
  -3   7 -15    0.96    0.29
   4  -8 -15    1.86    0.35
   4   8 -15    2.03    0.40
   3  -8 -15    0.27    0.20
   3   8 -15    0.11    0.25
   2  -8 -15   -0.19    0.15
   2   8 -15   -0.17    0.21
   1  -8 -15    1.28    0.24
   1  -8 -15    1.02    0.25
   1   8 -15    1.21    0.31
  -1   8  15    1.44    0.33
   0  -8 -15    2.04    0.30
   0  -8 -15    1.87    0.31
   0   8 -15    2.78    0.39
   0   8  15    1.70    0.34
  -1  -8 -15   -0.09    0.15
  -1   8 -15   -0.02    0.18
  -1   8 -15   -0.04    0.19
  -1   8 -15   -0.17    0.19
   1   8  15    0.01    0.21
  -2  -8 -15   -0.11    0.17
  -2   8 -15    0.08    0.22
  -2   8 -15   -0.01    0.19
   2   8  15   -0.02    0.21
   3  -9 -15    0.35    0.24
   3   9 -15    0.54    0.30
   2  -9 -15    6.92    0.60
  -2   9  15    7.17    0.62
   2   9 -15    5.95    0.58
   1  -9 -15    7.38    0.45
   1  -9 -15    6.34    0.49
   1   9 -15    6.66    0.60
  -1   9  15    7.07    0.55
   0  -9 -15    0.47    0.22
   0  -9 -15    0.49    0.21
   0   9  15    0.39    0.26
   0   9 -15    0.16    0.23
  -1  -9 -15    0.11    0.18
   1   9  15    0.03    0.24
  -1   9 -15    0.02    0.20
  -1   9 -15   -0.15    0.18
  -2  -9 -15    2.09    0.35
  -2   9 -15    1.29    0.32
   2   9  15    1.09    0.29
  -2   9 -15    1.27    0.30
   2 -10 -15    0.55    0.24
  -2  10  15    0.09    0.25
   2  10 -15    0.17    0.28
   1 -10 -15    2.28    0.36
   1 -10 -15    2.63    0.34
  -1  10  15    3.23    0.47
   1  10 -15    1.93    0.39
   0 -10 -15    4.32    0.42
   0 -10 -15    4.33    0.48
   0  10 -15    4.28    0.51
   0  10  15    4.12    0.50
  -1 -10 -15    1.13    0.28
   1  10  15    0.89    0.31
  -1  10 -15    0.74    0.28
  -1  10 -15    0.75    0.26
   5   0 -16   -0.02    0.18
  -5   0  16    0.33    0.21
  -4   0  16    6.93    0.44
   4   0 -16    5.98    0.45
   3   0 -16    5.86    0.42
   2   0 -16    0.36    0.17
   1   0 -16    1.00    0.21
   0   0 -16    0.08    0.14
   0   0 -16    0.40    0.16
  -1   0 -16    3.87    0.36
  -2   0 -16    7.19    0.48
  -3   0 -16    1.22    0.29
  -4   0 -16    3.25    0.42
  -5  -1  16    1.55    0.31
   5  -1 -16    1.92    0.34
   5   1 -16    1.88    0.32
  -5   1  16    1.78    0.31
  -4  -1  16    3.73    0.39
   4  -1 -16    3.33    0.39
  -4   1  16    2.60    0.32
   4   1 -16    3.19    0.37
   3  -1 -16    0.01    0.14
   3   1 -16    0.32    0.17
   2  -1 -16    0.57    0.19
   2   1 -16    0.71    0.19
   1  -1 -16    0.25    0.16
   1   1 -16    0.36    0.16
   0  -1 -16    1.42    0.25
   0  -1 -16    0.85    0.19
   0   1 -16    1.31    0.22
   0   1 -16    1.42    0.23
  -1  -1 -16    0.27    0.16
  -1   1 -16    0.31    0.16
  -1   1 -16    0.12    0.16
  -1   1 -16    0.27    0.15
  -2  -1 -16    0.37    0.19
  -2   1 -16    0.01    0.14
  -2   1 -16    0.14    0.17
  -3  -1 -16    4.52    0.46
  -3   1 -16    4.28    0.45
  -4  -1 -16    0.58    0.26
  -4   1 -16    0.25    0.23
  -5  -2  16    0.23    0.21
   5  -2 -16    0.23    0.22
   5   2 -16    0.09    0.19
   5   2 -16   -0.01    0.25
  -5   2  16   -0.11    0.17
   4  -2 -16   18.54    0.77
   4   2 -16   18.71    0.71
  -4   2  16   18.99    0.67
   3  -2 -16    0.50    0.20
   3   2 -16    0.65    0.19
   2  -2 -16    1.29    0.25
   2   2 -16    1.23    0.23
   1  -2 -16    2.45    0.33
   1   2 -16    1.68    0.25
   0  -2 -16    0.28    0.15
   0   2 -16   -0.13    0.10
  -1  -2 -16    2.21    0.29
  -1   2 -16    2.25    0.29
  -1   2 -16    2.97    0.30
  -2  -2 -16   -0.06    0.17
  -2   2 -16    0.32    0.16
  -3  -2 -16    1.34    0.29
  -3   2 -16    1.86    0.29
  -4  -2 -16    7.28    0.54
  -5  -3  16   -0.07    0.20
   5  -3 -16    0.03    0.19
   5   3 -16    0.04    0.23
[truncated: 1,153,400 more chars]
