# Supplementary material for: Crystal structures of the three closely related compounds: bis­[(1H-tetra­zol-5-yl)meth­yl]nitramide, tri­amino­guanidinium 5-({[(1H-tetra­zol-5-yl)meth­yl](nitro)­amino}­meth­yl)tetra­zol-1-ide, and di­ammonium bis­[(tetra­zol-1-id-5-yl)meth­yl]nitramide monohydrate
Source: Acta Crystallogr E Crystallogr Commun. 2017 Jun 20;73(Pt 7):1056–61. doi: 10.1107/S2056989017008817 (PMC5499290; doi:10.1107/S2056989017008817)
Supplement: Supplementary file 2 [file e-73-01056-Isup2.hkl]

data_I                                                                          
_shelx_title ' twin in P2(1)'                                                   
_shelx_refln_list_code          4                                               
_shelx_F_calc_maximum       93.23                                               
_exptl_crystal_F_000       232.00                                               
_reflns_d_resolution_high  0.8004                                               
                                                                                
loop_                                                                           
 _space_group_symop_operation_xyz                                               
 'x, y, z'                                                                      
 '-x, y+1/2, -z'                                                                
                                                                                
_cell_length_a     6.3640                                                       
_cell_length_b     9.6272                                                       
_cell_length_c     6.8627                                                       
_cell_angle_alpha  90.000                                                       
_cell_angle_beta  101.805                                                       
_cell_angle_gamma  90.000                                                       
                                                                                
_shelx_F_squared_multiplier     1.000                                           
                                                                                
loop_                                                                           
 _refln_index_h                                                                 
 _refln_index_k                                                                 
 _refln_index_l                                                                 
 _refln_F_squared_calc                                                          
 _refln_F_squared_meas                                                          
 _refln_F_squared_sigma                                                         
 _refln_observed_status                                                         
   1   0   0        211.33        196.11         1.93 o                         
   2   0   0       8691.27       8406.00        73.30 o                         
   3   0   0         25.81         25.97         1.01 o                         
   4   0   0       2603.38       2618.47        23.62 o                         
   5   0   0         66.60         76.49         3.11 o                         
   6   0   0        291.35        281.85         4.46 o                         
   7   0   0         15.39         13.20         2.27 o                         
   1   1   0        803.37        750.40         5.21 o                         
   2   1   0        158.97        165.60         1.68 o                         
   3   1   0        471.64        463.42         3.36 o                         
   4   1   0        363.92        357.42         2.86 o                         
   5   1   0        121.04        132.90         1.77 o                         
   6   1   0        106.04        103.81         1.85 o                         
   7   1   0         21.48         24.13         1.93 o                         
   1   2   0       1929.02       1867.90        14.46 o                         
   2   2   0       1171.88       1151.96         8.24 o                         
   3   2   0        342.51        338.76         2.61 o                         
   4   2   0         60.83         60.27         1.01 o                         
   5   2   0        134.09        139.79         2.02 o                         
   6   2   0         92.08         91.63         1.60 o                         
   7   2   0         46.99         51.44         2.52 o                         
   1   3   0         89.48         89.10         1.51 o                         
   2   3   0         10.39         10.34         1.26 o                         
   3   3   0        171.84        184.76         1.68 o                         
   4   3   0         86.02         74.90         1.18 o                         
   5   3   0        204.23        203.09         2.69 o                         
   6   3   0         15.63         18.58         1.26 o                         
   7   3   0         21.02         19.17         2.52 o                         
   1   4   0       1028.30       1000.99        10.51 o                         
   2   4   0        270.53        279.50         4.12 o                         
   3   4   0        185.24        175.43         2.19 o                         
   4   4   0        117.65        112.72         1.60 o                         
   5   4   0         83.18         95.49         2.27 o                         
   6   4   0         45.46         47.41         1.77 o                         
   7   4   0         40.10         50.69         2.86 o                         
   1   5   0        215.27        222.09         5.88 o                         
   2   5   0         14.28          9.33         1.34 o                         
   3   5   0         66.08         74.73         1.51 o                         
   4   5   0        113.45        116.09         1.93 o                         
   5   5   0         63.08         76.75         2.52 o                         
   6   5   0         24.53         30.77         1.68 o                         
   7   5   0         55.33         66.74         4.62 o                         
   0   6   0        149.27        167.95         9.25 o                         
   1   6   0         76.97         78.01         2.52 o                         
   2   6   0        604.51        571.44         7.31 o                         
   3   6   0        120.91        122.90         2.02 o                         
   4   6   0         17.27         17.90         1.09 o                         
   5   6   0         92.25        103.31         2.77 o                         
   6   6   0          0.58          0.08         1.26 o                         
   1   7   0         64.50         68.26         2.44 o                         
   2   7   0         53.06         43.88         2.19 o                         
   3   7   0          5.36          5.21         0.76 o                         
   4   7   0        109.87        105.24         2.61 o                         
   5   7   0         22.68         22.44         2.35 o                         
   6   7   0         30.31         32.53         2.19 o                         
   0   8   0         92.45         87.09         6.64 o                         
   1   8   0        207.88        206.28         4.62 o                         
   2   8   0         80.73         81.03         3.95 o                         
   3   8   0        359.83        347.42         4.46 o                         
   4   8   0         78.95         83.30         3.95 o                         
   5   8   0          0.08          3.78         2.19 o                         
   1   9   0         25.89         27.74         1.68 o                         
   2   9   0        164.02        169.13         4.20 o                         
   3   9   0         24.45         27.24         2.10 o                         
   4   9   0         23.55         29.51         3.11 o                         
   5   9   0          4.27         10.00         2.61 o                         
   0  10   0        306.48        303.54        10.00 o                         
   1  10   0         41.56         37.32         2.52 o                         
   2  10   0        546.07        533.53         8.07 o                         
   3  10   0         77.25         83.64         3.19 o                         
   4  10   0        228.45        231.59         6.39 o                         
   1  11   0         30.96         30.51         2.52 o                         
   2  11   0         13.31          1.60         3.11 o                         
   3  11   0         31.36         35.39         2.52 o                         
   0  12   0         25.22         26.39         5.46 o                         
  -7   0   1        120.65        145.00         7.23 o                         
  -6   0   1        639.87        642.30         7.06 o                         
  -5   0   1          1.23          1.34         0.92 o                         
  -4   0   1        995.69       1005.61         9.67 o                         
  -3   0   1        168.92        163.83         2.19 o                         
  -2   0   1       8213.78       7756.22        73.72 o                         
  -1   0   1         40.46         34.88         1.09 o                         
   0   0   1         78.68         72.71         1.34 o                         
   1   0   1         44.56         42.37         1.43 o                         
   2   0   1        459.44        445.35         7.23 o                         
   3   0   1         73.08         69.69         1.34 o                         
   4   0   1          0.29          1.43         0.67 o                         
   5   0   1         50.28         56.57         2.10 o                         
   6   0   1         11.34         14.21         1.43 o                         
   7   0   1          0.10         14.96         2.44 o                         
  -7   1   1         16.30         21.52         2.02 o                         
  -6   1   1         55.29         59.09         1.43 o                         
  -5   1   1        138.98        149.71         1.85 o                         
  -4   1   1        247.81        252.43         2.19 o                         
  -3   1   1        228.65        231.00         1.93 o                         
  -2   1   1       1009.39        877.84         6.98 o                         
  -1   1   1       1456.46       1275.86        11.10 o                         
   0   1   1        536.72        512.18         5.13 o                         
   1   1   1       1008.63        992.50         9.41 o                         
   2   1   1        942.90        957.44         8.32 o                         
   3   1   1         54.48         56.40         1.01 o                         
   4   1   1         72.92         71.45         1.18 o                         
   5   1   1         27.23         29.93         1.51 o                         
   6   1   1         53.70         51.53         1.43 o                         
   7   1   1         14.70         15.47         1.85 o                         
  -7   2   1         58.11         59.18         2.44 o                         
  -6   2   1        319.06        312.79         3.45 o                         
  -5   2   1        155.90        169.38         2.02 o                         
  -4   2   1        604.55        610.19         4.46 o                         
  -3   2   1        669.34        665.92         4.88 o                         
  -2   2   1        324.80        334.05         3.45 o                         
  -1   2   1       2043.58       2050.31        17.65 o                         
   0   2   1        983.18        976.69        13.70 o                         
   1   2   1         77.70         72.29         1.43 o                         
   2   2   1          1.83          3.11         1.34 o                         
   3   2   1        210.27        219.99         2.27 o                         
   4   2   1        109.60        111.63         1.51 o                         
   5   2   1         31.17         28.33         1.34 o                         
   6   2   1         64.12         58.93         1.77 o                         
   7   2   1         29.07         34.13         2.61 o                         
  -7   3   1         70.62         84.40         2.77 o                         
  -6   3   1         53.59         55.65         1.60 o                         
  -5   3   1         29.94         31.02         1.09 o                         
  -4   3   1          5.08          4.96         0.59 o                         
  -3   3   1         35.35         27.99         0.76 o                         
  -2   3   1        295.04        278.58         2.52 o                         
  -1   3   1        137.66        122.81         1.68 o                         
   0   3   1         63.06         68.26         1.68 o                         
   1   3   1         59.77         57.75         0.92 o                         
   2   3   1        576.65        644.57         9.75 o                         
   3   3   1         23.48         27.15         1.01 o                         
   4   3   1         14.34         15.64         0.92 o                         
   5   3   1         44.42         49.51         1.60 o                         
   6   3   1         23.59         29.42         1.51 o                         
   7   3   1         55.15         57.75         3.11 o                         
  -7   4   1         26.72         27.82         2.77 o                         
  -6   4   1         67.71         63.63         1.93 o                         
  -5   4   1          1.72          1.09         1.18 o                         
  -4   4   1         61.71         58.93         1.18 o                         
  -3   4   1        251.28        244.11         2.19 o                         
  -2   4   1          7.11         35.47         2.35 o                         
  -1   4   1        225.52        240.58         3.11 o                         
   0   4   1        465.49        509.49         8.24 o                         
   1   4   1         44.70         43.71         1.09 o                         
   2   4   1        173.95        197.96         3.70 o                         
   3   4   1        222.49        236.63         2.94 o                         
   4   4   1         74.24         83.89         1.60 o                         
   5   4   1         15.88         22.78         3.11 o                         
   6   4   1         51.07         50.52         1.77 o                         
   7   4   1          7.23          7.99         2.52 o                         
  -7   5   1         53.49         54.72         2.86 o                         
  -6   5   1         51.60         49.60         2.27 o                         
  -5   5   1         69.59         70.61         2.35 o                         
  -4   5   1        124.96        124.58         1.93 o                         
  -3   5   1        251.93        260.75         2.61 o                         
  -2   5   1         26.67         34.63         1.51 o                         
  -1   5   1        775.35        809.08         7.65 o                         
   0   5   1         65.35         79.35         3.36 o                         
   1   5   1        225.57        247.39         3.53 o                         
   2   5   1        183.95        185.10         4.71 o                         
   3   5   1        295.07        305.98         3.95 o                         
   4   5   1         12.25         12.27         0.92 o                         
   5   5   1        185.06        221.33         4.88 o                         
   6   5   1         16.18         20.34         1.43 o                         
  -6   6   1         64.78         63.21         2.44 o                         
  -5   6   1         10.49         13.28         2.19 o                         
  -4   6   1        622.61        635.16         7.99 o                         
  -3   6   1        289.07        290.34         3.53 o                         
  -2   6   1        143.03        215.03         6.39 o                         
  -1   6   1        159.19        160.72         2.61 o                         
   0   6   1        545.19        585.23        15.80 o                         
   1   6   1         33.17         37.41         1.51 o                         
   2   6   1         49.01         52.87         2.27 o                         
   3   6   1         37.32         38.50         1.60 o                         
   4   6   1         23.43         25.39         1.43 o                         
   5   6   1         36.07         35.56         1.77 o                         
   6   6   1         28.13         29.25         1.77 o                         
  -6   7   1         63.81         64.73         2.52 o                         
  -5   7   1         34.72         40.01         3.19 o                         
  -4   7   1          6.65          5.97         1.93 o                         
  -3   7   1         61.61         60.78         1.51 o                         
  -2   7   1         13.22         31.52         2.27 o                         
  -1   7   1        186.09        181.40         3.03 o                         
   0   7   1         88.08         92.13         4.12 o                         
   1   7   1        152.18        144.16         3.61 o                         
   2   7   1         35.79         36.31         2.44 o                         
   3   7   1         77.38         75.49         2.02 o                         
   4   7   1        175.05        167.03         3.03 o                         
   5   7   1          0.39          2.86         1.51 o                         
   6   7   1         15.20         16.31         1.85 o                         
  -5   8   1        163.07        167.11         6.98 o                         
  -4   8   1        168.88        163.08         5.21 o                         
  -3   8   1        152.11        151.73         3.78 o                         
  -2   8   1        250.92        252.26         5.88 o                         
  -1   8   1        140.11        144.67         2.52 o                         
   0   8   1        300.49        289.08         5.72 o                         
   1   8   1        160.79        152.48         3.95 o                         
   2   8   1        363.19        346.08         5.30 o                         
   3   8   1        154.61        157.44         2.94 o                         
   4   8   1        112.89        126.59         2.52 o                         
   5   8   1          5.02          6.30         2.19 o                         
  -5   9   1         96.26        109.28         4.79 o                         
  -4   9   1         17.81         16.73         2.52 o                         
  -3   9   1          7.28          6.64         1.43 o                         
  -2   9   1         81.93         85.91         4.88 o                         
  -1   9   1         26.79         24.71         1.51 o                         
   0   9   1        233.73        218.39         7.73 o                         
   1   9   1         14.32         16.98         1.85 o                         
   2   9   1        107.22        111.30         3.36 o                         
   3   9   1          2.77          1.93         1.26 o                         
   4   9   1         57.46         59.60         2.69 o                         
  -4  10   1        105.40        111.72         4.62 o                         
  -3  10   1         24.10         22.95         2.10 o                         
  -2  10   1         73.13         79.27         8.24 o                         
  -1  10   1         37.58         41.53         2.69 o                         
   0  10   1        171.75        162.57         6.64 o                         
   1  10   1         93.10         86.25         2.86 o                         
   2  10   1         17.75         27.91         3.87 o                         
   3  10   1         29.81         32.87         2.44 o                         
   4  10   1         21.28         19.42         2.19 o                         
  -3  11   1          7.78          9.41         1.77 o                         
  -2  11   1         23.89         32.19         3.53 o                         
  -1  11   1         59.88         57.83         3.11 o                         
   0  11   1         18.92         18.24         2.77 o                         
   1  11   1          4.34          4.12         1.60 o                         
   2  11   1         16.31         18.75         2.61 o                         
  -7   0   2        206.67        192.16         9.16 o                         
  -6   0   2        264.85        277.99         4.62 o                         
  -5   0   2        250.16        266.64         3.70 o                         
  -4   0   2       1176.07       1149.61        12.19 o                         
  -3   0   2          9.44         14.63         0.84 o                         
  -2   0   2         34.40          2.27         5.46 o                         
  -1   0   2          0.78          0.76         0.42 o                         
   0   0   2        973.76        873.38        13.53 o                         
   1   0   2         41.04         37.49         1.26 o                         
   2   0   2         69.83         58.51         2.94 o                         
   3   0   2         29.43         29.76         1.77 o                         
   4   0   2         10.65         14.96         1.18 o                         
   5   0   2         95.62        104.07         3.03 o                         
   6   0   2        166.48        163.33         3.36 o                         
   7   0   2          9.67         13.37         3.11 o                         
  -7   1   2         10.66          4.62         2.10 o                         
  -6   1   2         19.13         18.33         1.01 o                         
  -5   1   2         75.97         88.94         1.51 o                         
  -4   1   2         77.40         69.01         1.26 o                         
  -3   1   2          4.46          3.95         0.67 o                         
  -2   1   2        464.17        328.51         8.99 o                         
  -1   1   2       1186.37       1102.03         8.99 o                         
   0   1   2        754.43        688.45         7.48 o                         
   1   1   2          5.70          5.04         0.59 o                         
   2   1   2         16.64         16.81         3.36 o                         
   3   1   2         24.53         24.46         0.84 o                         
   4   1   2         48.99         48.59         1.18 o                         
   5   1   2         53.07         49.85         1.51 o                         
   6   1   2         36.36         34.13         1.60 o                         
   7   1   2         42.59         45.22         2.69 o                         
  -7   2   2         33.43         28.75         2.44 o                         
  -6   2   2         42.78         45.06         1.43 o                         
  -5   2   2         45.90         55.65         1.60 o                         
  -4   2   2         93.36         90.95         1.51 o                         
  -3   2   2         26.85         30.43         1.01 o                         
  -2   2   2         22.49         16.48         1.26 o                         
  -1   2   2       1653.44       1568.90        13.79 o                         
   0   2   2        253.65        233.43         2.77 o                         
   1   2   2         71.81         68.59         1.43 o                         
   2   2   2         92.69        120.54         2.77 o                         
   3   2   2        170.94        183.76         2.10 o                         
   4   2   2        100.52         96.25         1.51 o                         
   5   2   2         38.91         41.61         1.77 o                         
   6   2   2          9.95          8.41         1.09 o                         
   7   2   2          9.62         10.42         1.85 o                         
  -7   3   2         33.89         23.37         2.44 o                         
  -6   3   2         22.91         27.07         1.18 o                         
  -5   3   2        110.25        119.03         2.10 o                         
  -4   3   2         24.99         26.90         1.01 o                         
  -3   3   2         82.11         86.67         1.68 o                         
  -2   3   2        425.47        434.67        10.00 o                         
  -1   3   2        602.71        618.26         4.88 o                         
   0   3   2        142.05        148.95         2.10 o                         
   1   3   2        963.99        994.09         9.67 o                         
   2   3   2        279.05        342.29         9.08 o                         
   3   3   2        261.77        255.88         3.11 o                         
   4   3   2          9.12         10.17         0.92 o                         
   5   3   2        464.35        443.08         5.80 o                         
   6   3   2         20.59         22.70         1.43 o                         
  -7   4   2         31.91         35.22         3.36 o                         
  -6   4   2         83.49         78.76         2.02 o                         
  -5   4   2        115.79        113.90         2.27 o                         
  -4   4   2         26.91         25.64         1.18 o                         
  -3   4   2        109.76        114.15         1.93 o                         
  -2   4   2         88.86        103.73         3.70 o                         
  -1   4   2        277.54        277.73         2.77 o                         
   0   4   2        107.10        103.39         2.35 o                         
   1   4   2        261.21        291.44         2.77 o                         
   2   4   2         86.65         94.90         3.28 o                         
   3   4   2         20.62         22.19         1.26 o                         
   4   4   2         35.91         38.42         1.51 o                         
   5   4   2          0.73          1.34         1.18 o                         
   6   4   2         99.00         92.38         2.27 o                         
  -7   5   2          1.08          0.00         3.11 o                         
  -6   5   2         26.58         26.65         2.27 o                         
  -5   5   2        130.31        122.39         2.69 o                         
  -4   5   2         44.09         48.75         1.68 o                         
  -3   5   2        113.52        122.64         2.10 o                         
  -2   5   2        198.48        197.71         4.54 o                         
  -1   5   2         66.87         74.14         1.51 o                         
   0   5   2         57.73         55.90         2.10 o                         
   1   5   2        292.89        320.52         3.28 o                         
   2   5   2         70.79         91.71         2.69 o                         
   3   5   2        274.11        283.87         3.95 o                         
   4   5   2         46.75         42.70         1.60 o                         
   5   5   2         48.38         57.33         2.10 o                         
   6   5   2          7.17          6.56         1.18 o                         
  -6   6   2         74.21         73.97         3.11 o                         
  -5   6   2         72.92         72.63         3.11 o                         
  -4   6   2         48.20         49.93         1.77 o                         
  -3   6   2         23.36         26.82         1.43 o                         
  -2   6   2          4.80          5.55         1.93 o                         
  -1   6   2         47.80         49.93         1.34 o                         
   0   6   2        162.59        169.55         4.37 o                         
   1   6   2          5.06          5.88         0.67 o                         
   2   6   2        128.27        137.35         2.69 o                         
   3   6   2         59.87         58.34         1.93 o                         
   4   6   2         34.93         38.16         1.60 o                         
   5   6   2         14.71         11.43         1.43 o                         
   6   6   2         26.50         27.49         1.93 o                         
  -6   7   2         42.88         43.04         2.86 o                         
  -5   7   2         24.90         28.08         2.69 o                         
  -4   7   2         64.29         60.94         2.69 o                         
  -3   7   2         10.45         10.42         1.09 o                         
  -2   7   2         37.57         41.27         2.35 o                         
  -1   7   2         90.85        100.37         2.27 o                         
   0   7   2         24.87         25.72         2.52 o                         
   1   7   2        347.01        355.66         3.78 o                         
   2   7   2        140.30        158.29         3.95 o                         
   3   7   2        343.12        327.25         4.54 o                         
   4   7   2         85.67         87.09         2.44 o                         
   5   7   2        320.72        337.25         4.88 o                         
  -5   8   2          7.98          8.41         2.27 o                         
  -4   8   2        130.11        104.40         4.12 o                         
  -3   8   2         11.39         11.01         1.18 o                         
  -2   8   2        174.54        187.87         7.23 o                         
  -1   8   2         19.84         21.77         1.34 o                         
   0   8   2        179.94        175.43         6.56 o                         
   1   8   2        299.63        296.23         3.53 o                         
   2   8   2         23.12         38.92         3.53 o                         
   3   8   2         79.61         72.38         2.19 o                         
   4   8   2         27.54         28.58         1.77 o                         
   5   8   2         12.85         17.48         2.02 o                         
  -5   9   2         38.76         41.95         3.28 o                         
  -4   9   2         41.12         40.43         3.19 o                         
  -3   9   2         26.69         24.88         2.02 o                         
  -2   9   2        102.52         94.40         3.78 o                         
  -1   9   2         21.51         21.44         2.10 o                         
   0   9   2          1.74          0.00         2.10 o                         
   1   9   2          7.40          7.48         1.09 o                         
   2   9   2        132.85        148.53         5.21 o                         
   3   9   2        201.74        203.34         3.70 o                         
   4   9   2         15.34         18.83         1.68 o                         
  -4  10   2        116.87        119.28         5.21 o                         
  -3  10   2         92.72         95.32         3.28 o                         
  -2  10   2        188.47        167.45         5.63 o                         
  -1  10   2        111.80        107.85         3.87 o                         
   0  10   2         18.44         17.40         2.86 o                         
   1  10   2         52.13         51.02         2.35 o                         
   2  10   2         38.35         33.79         4.12 o                         
   3  10   2         48.62         47.24         2.61 o                         
  -2  11   2          3.00          0.00         3.45 o                         
  -1  11   2         12.72         19.42         2.35 o                         
   0  11   2          2.29          5.63         2.61 o                         
   1  11   2         92.36         91.63         2.94 o                         
   2  11   2         14.46         14.46         3.45 o                         
  -7   0   3          0.24          1.68         2.69 o                         
  -6   0   3         35.68         42.37         2.52 o                         
  -5   0   3         39.31         38.75         2.69 o                         
  -4   0   3         10.88         11.10         1.34 o                         
  -3   0   3          1.62          1.43         0.92 o                         
  -2   0   3         48.32         59.85         1.18 o                         
  -1   0   3          9.53         13.37         0.76 o                         
   0   0   3         91.54        107.68         2.35 o                         
   1   0   3          4.94          4.62         0.67 o                         
   2   0   3        148.60        172.66         6.05 o                         
   3   0   3        300.04        287.91         5.46 o                         
   4   0   3        485.67        457.88         7.99 o                         
   5   0   3          9.40          8.66         2.02 o                         
   6   0   3         29.85         26.90         2.61 o                         
  -7   1   3         22.76         23.03         2.10 o                         
  -6   1   3         41.01         41.02         1.68 o                         
  -5   1   3         96.28         90.95         2.27 o                         
  -4   1   3         22.59         26.98         1.18 o                         
  -3   1   3        155.00        154.33         2.27 o                         
  -2   1   3        382.03        345.65         3.61 o                         
  -1   1   3        879.66        843.71         5.63 o                         
   0   1   3        400.44        398.95         4.62 o                         
   1   1   3        708.41        723.17         5.21 o                         
   2   1   3         72.21         70.36         2.77 o                         
   3   1   3         72.96         72.80         1.85 o                         
   4   1   3        327.89        300.09         3.70 o                         
   5   1   3        144.19        145.42         2.86 o                         
   6   1   3          0.70          0.25         1.01 o                         
  -7   2   3         14.53         16.22         2.61 o                         
  -6   2   3          2.00          2.02         1.01 o                         
  -5   2   3         21.02         22.78         1.60 o                         
  -4   2   3         18.94         22.11         1.18 o                         
  -3   2   3        339.14        335.06         3.87 o                         
  -2   2   3         95.99         70.95         2.44 o                         
  -1   2   3        489.08        488.73         3.36 o                         
   0   2   3        487.12        482.25         5.46 o                         
   1   2   3         24.47         30.43         1.01 o                         
   2   2   3         81.83         97.26         3.36 o                         
   3   2   3        416.48        416.52         5.04 o                         
   4   2   3         63.10         64.05         1.93 o                         
   5   2   3         74.80         73.30         2.35 o                         
   6   2   3         11.93         10.42         1.26 o                         
  -7   3   3         28.61         22.28         2.44 o                         
  -6   3   3        171.19        162.40         2.86 o                         
  -5   3   3         46.63         50.44         1.93 o                         
  -4   3   3          1.87          1.60         0.76 o                         
  -3   3   3        153.64        160.72         2.44 o                         
  -2   3   3        752.76        728.63        11.01 o                         
  -1   3   3        344.42        353.14         3.11 o                         
   0   3   3         33.65         37.07         0.84 o                         
   1   3   3        100.05        107.60         1.68 o                         
   2   3   3         99.09        101.80         5.13 o                         
   3   3   3        128.93        127.18         2.52 o                         
   4   3   3          1.87          1.43         0.84 o                         
   5   3   3          4.85          6.72         1.60 o                         
   6   3   3          3.54          2.77         1.09 o                         
  -7   4   3         21.85         11.68         2.61 o                         
  -6   4   3          8.07          8.07         1.09 o                         
  -5   4   3        117.44        119.03         2.61 o                         
  -4   4   3        114.18        115.33         2.35 o                         
  -3   4   3         67.73         68.51         1.68 o                         
  -2   4   3        188.31        179.22         3.28 o                         
  -1   4   3         88.87         90.87         1.34 o                         
   0   4   3         84.91         95.41         1.85 o                         
   1   4   3        177.83        171.40         2.19 o                         
   2   4   3        262.23        278.74         4.12 o                         
   3   4   3         27.71         25.64         1.43 o                         
   4   4   3         95.97         99.02         2.10 o                         
   5   4   3          3.69          1.18         1.93 o                         
   6   4   3         50.51         51.11         2.02 o                         
  -7   5   3         86.81         80.36         4.71 o                         
  -6   5   3          6.32          5.46         1.18 o                         
  -5   5   3        390.55        394.07         5.63 o                         
  -4   5   3         44.25         44.64         1.68 o                         
  -3   5   3        548.09        570.01         6.05 o                         
  -2   5   3         93.26         70.19         2.44 o                         
  -1   5   3        788.17        835.73         7.23 o                         
   0   5   3         51.54         50.77         1.43 o                         
   1   5   3        602.35        613.30         5.88 o                         
   2   5   3         66.97         69.69         2.27 o                         
   3   5   3         92.17         95.07         2.35 o                         
   4   5   3        112.84        105.58         2.27 o                         
   5   5   3         81.86         91.96         3.70 o                         
  -6   6   3         33.11         28.66         2.44 o                         
  -5   6   3          2.55          2.27         1.60 o                         
  -4   6   3         22.53         23.03         1.43 o                         
  -3   6   3         14.37         12.86         1.01 o                         
  -2   6   3         59.03         62.29         2.69 o                         
  -1   6   3         83.70         85.57         1.77 o                         
   0   6   3        382.52        405.59         6.39 o                         
   1   6   3         52.21         52.29         1.43 o                         
   2   6   3        180.55        177.20         4.88 o                         
   3   6   3        192.72        177.53         3.19 o                         
   4   6   3         90.24         87.76         2.19 o                         
   5   6   3         74.88         75.99         2.44 o                         
  -6   7   3         49.38         50.60         3.03 o                         
  -5   7   3         28.54         27.91         3.03 o                         
  -4   7   3         87.25         64.39         3.11 o                         
  -3   7   3        176.06        179.89         3.28 o                         
  -2   7   3         54.88         51.36         2.94 o                         
  -1   7   3        404.80        400.97         4.71 o                         
   0   7   3         14.28         20.43         1.34 o                         
   1   7   3        149.59        137.86         2.27 o                         
   2   7   3        171.84        199.89         5.63 o                         
   3   7   3        110.21        105.92         3.03 o                         
   4   7   3          3.93          3.70         1.18 o                         
   5   7   3          4.21          9.08         2.27 o                         
  -5   8   3         11.77          8.66         3.11 o                         
  -4   8   3         52.56         51.36         3.11 o                         
  -3   8   3         18.52         15.55         1.34 o                         
  -2   8   3        161.31        141.39         3.19 o                         
  -1   8   3          2.04          4.62         1.51 o                         
   0   8   3         49.16         51.53         2.61 o                         
   1   8   3        304.19        289.92         4.03 o                         
   2   8   3        162.07        170.89         4.20 o                         
   3   8   3         42.52         40.52         2.35 o                         
   4   8   3         22.60         24.88         1.85 o                         
  -4   9   3         35.29         35.73         2.77 o                         
  -3   9   3        267.31        263.11         3.95 o                         
  -2   9   3         16.13          1.93         4.54 o                         
  -1   9   3        187.75        190.14         5.04 o                         
   0   9   3          4.57          4.12         1.18 o                         
   1   9   3        387.46        378.86         4.88 o                         
   2   9   3        127.83        144.92         4.20 o                         
   3   9   3        105.01         95.66         2.77 o                         
  -3  10   3          6.91          3.87         1.85 o                         
  -2  10   3         15.60         20.01         3.78 o                         
  -1  10   3         12.45         12.86         2.10 o                         
   0  10   3         49.10         52.03         2.52 o                         
   1  10   3          7.48          8.24         1.51 o                         
   2  10   3         11.97          9.58         4.29 o                         
  -2  11   3          6.09         15.47         3.61 o                         
  -1  11   3         29.21         36.90         3.03 o                         
   0  11   3         10.66          9.16         2.02 o                         
   1  11   3         25.47         23.28         3.03 o                         
  -7   0   4         35.05         20.09         3.11 o                         
  -6   0   4          7.20          7.06         1.68 o                         
  -5   0   4         36.98         38.75         3.87 o                         
  -4   0   4         11.76         13.45         1.51 o                         
  -3   0   4        287.98        308.08         3.19 o                         
  -2   0   4        251.65        233.10         4.37 o                         
  -1   0   4        162.13        171.73         2.35 o                         
   0   0   4        154.98        168.62         3.45 o                         
   1   0   4          1.56          1.77         0.67 o                         
   2   0   4        275.55        284.12         5.97 o                         
   3   0   4        264.41        239.23         5.13 o                         
   4   0   4          6.47          4.37         1.60 o                         
   5   0   4          1.54          1.60         2.44 o                         
   6   0   4          4.24          2.86         2.02 o                         
  -7   1   4         15.33         12.95         2.02 o                         
  -6   1   4         26.69         29.25         1.60 o                         
  -5   1   4          4.57          5.97         1.68 o                         
  -4   1   4         70.49         70.27         1.77 o                         
  -3   1   4         17.31         16.98         1.01 o                         
  -2   1   4        159.16        141.98         2.02 o                         
  -1   1   4        125.58        135.76         1.43 o                         
   0   1   4         23.40         26.06         0.92 o                         
   1   1   4        101.01        108.10         1.34 o                         
   2   1   4        197.24        186.28         4.88 o                         
   3   1   4         13.40         15.55         1.26 o                         
   4   1   4        148.05        138.11         2.86 o                         
   5   1   4        107.09        107.60         2.69 o                         
   6   1   4         79.14         74.39         2.61 o                         
  -7   2   4         49.59         42.79         2.44 o                         
  -6   2   4         23.94         26.56         1.60 o                         
  -5   2   4         49.11         50.02         2.44 o                         
  -4   2   4        124.52        134.58         2.35 o                         
  -3   2   4        372.91        373.82         4.37 o                         
  -2   2   4        218.30        200.48         2.61 o                         
  -1   2   4         68.10         74.31         1.09 o                         
   0   2   4         56.29         55.06         1.26 o                         
   1   2   4        494.74        516.13         4.12 o                         
   2   2   4         17.06          1.51         3.03 o                         
   3   2   4         96.14         94.48         2.27 o                         
   4   2   4         19.15         21.35         1.51 o                         
   5   2   4        104.91        103.90         2.94 o                         
  -7   3   4         82.14         79.44         3.03 o                         
  -6   3   4        109.38         98.60         2.35 o                         
  -5   3   4        149.37        167.70         4.62 o                         
  -4   3   4          6.56          4.71         1.09 o                         
  -3   3   4        330.99        318.59         3.95 o                         
  -2   3   4        466.09        463.51         5.38 o                         
  -1   3   4        230.05        242.35         2.10 o                         
   0   3   4         34.57         37.66         1.01 o                         
   1   3   4        245.98        261.34         3.28 o                         
   2   3   4         23.63         16.73         2.10 o                         
   3   3   4         46.53         48.50         1.85 o                         
   4   3   4         21.69         23.12         1.60 o                         
   5   3   4         24.40         15.97         2.77 o                         
  -7   4   4         27.23         28.75         2.61 o                         
  -6   4   4         43.13         44.89         1.85 o                         
  -5   4   4         34.62         30.85         1.93 o                         
  -4   4   4          9.72         12.10         1.26 o                         
  -3   4   4         80.54         88.35         1.93 o                         
  -2   4   4         23.42         23.03         2.94 o                         
  -1   4   4         35.40         38.75         0.92 o                         
   0   4   4        141.28        144.16         2.61 o                         
   1   4   4         25.47         24.38         1.01 o                         
   2   4   4         50.98         48.59         3.19 o                         
   3   4   4        117.12        107.51         2.52 o                         
   4   4   4        164.51        154.25         3.11 o                         
   5   4   4         20.70         20.09         2.35 o                         
  -6   5   4         10.49          7.82         1.26 o                         
  -5   5   4         51.49         57.33         2.52 o                         
  -4   5   4         35.80         34.30         1.77 o                         
  -3   5   4         91.93         95.91         2.10 o                         
  -2   5   4          7.69          3.61         1.77 o                         
  -1   5   4         68.03         62.54         1.18 o                         
   0   5   4         57.27         52.12         1.51 o                         
   1   5   4        294.72        284.71         3.87 o                         
   2   5   4          4.63          0.84         2.35 o                         
   3   5   4         59.64         51.19         2.02 o                         
   4   5   4         66.99         62.29         1.93 o                         
   5   5   4         13.06         19.08         2.27 o                         
  -6   6   4         30.71         27.74         1.68 o                         
  -5   6   4         32.66         31.44         2.10 o                         
  -4   6   4         92.51         99.36         2.44 o                         
  -3   6   4         23.98         25.47         1.26 o                         
  -2   6   4        153.28        145.93         4.03 o                         
  -1   6   4         58.05         58.34         1.34 o                         
   0   6   4        399.38        383.90         6.22 o                         
   1   6   4         48.55         48.33         2.02 o                         
   2   6   4         86.86         89.61         2.94 o                         
   3   6   4         53.31         47.91         2.02 o                         
   4   6   4        125.60        119.87         2.61 o                         
  -5   7   4        112.03         88.09         5.46 o                         
  -4   7   4        174.16        172.58         3.28 o                         
  -3   7   4        214.31        213.51         3.36 o                         
  -2   7   4        255.30        205.95         4.79 o                         
  -1   7   4        259.38        238.39         4.20 o                         
   0   7   4        371.63        354.65         5.97 o                         
   1   7   4        177.68        171.73         3.61 o                         
   2   7   4         71.31         62.46         3.70 o                         
   3   7   4         34.51         38.16         2.35 o                         
   4   7   4         49.84         51.53         2.02 o                         
  -5   8   4         60.82         56.49         3.78 o                         
  -4   8   4         86.06         87.42         3.03 o                         
  -3   8   4         19.42         18.91         1.34 o                         
  -2   8   4         12.72          4.62         3.53 o                         
  -1   8   4        182.18        176.11         4.79 o                         
   0   8   4        108.44        108.02         2.77 o                         
   1   8   4         69.28         72.38         2.61 o                         
   2   8   4         43.48         41.27         3.03 o                         
   3   8   4        161.31        161.82         3.95 o                         
  -4   9   4         39.00         38.25         3.61 o                         
  -3   9   4          7.60          6.30         1.51 o                         
  -2   9   4          5.25          0.00         4.37 o                         
  -1   9   4         63.35         60.69         3.19 o                         
   0   9   4         40.04         38.84         2.77 o                         
   1   9   4         16.28         16.90         1.77 o                         
   2   9   4         16.87         17.57         3.03 o                         
  -3  10   4         55.18         53.88         3.53 o                         
  -2  10   4         11.23         13.37         3.78 o                         
  -1  10   4         24.04         25.64         1.77 o                         
   0  10   4         25.67         24.13         2.52 o                         
   1  10   4         60.16         60.27         3.70 o                         
  -7   0   5          1.22          0.00         3.03 o                         
  -6   0   5          0.04          0.08         1.51 o                         
  -5   0   5          0.12          0.00         2.94 o                         
  -4   0   5         89.15         95.74         3.11 o                         
  -3   0   5        131.46        134.16         2.19 o                         
  -2   0   5          9.55         20.34         3.45 o                         
  -1   0   5        346.09        361.79         4.29 o                         
   0   0   5          2.09          3.95         1.26 o                         
   1   0   5         10.80         14.46         1.09 o                         
   2   0   5         60.53         53.46         3.95 o                         
   3   0   5        281.39        266.55         5.80 o                         
   4   0   5          0.20          0.00         1.51 o                         
   5   0   5          0.00          0.17         2.61 o                         
  -7   1   5         96.15         88.85         3.11 o                         
  -6   1   5        135.15        125.84         2.77 o                         
  -5   1   5        102.20         91.46         3.53 o                         
  -4   1   5         80.69         83.56         2.35 o                         
  -3   1   5        229.55        231.42         2.44 o                         
  -2   1   5        253.89        289.42         3.53 o                         
  -1   1   5          5.86          8.57         0.67 o                         
   0   1   5        358.81        375.75         4.71 o                         
   1   1   5         44.52         39.34         1.01 o                         
   2   1   5         87.54         74.23         3.11 o                         
   3   1   5        300.95        272.69         4.12 o                         
   4   1   5         70.84         67.75         2.27 o                         
   5   1   5         78.36         70.61         3.03 o                         
  -7   2   5         15.23         13.20         2.10 o                         
  -6   2   5         33.99         32.78         1.77 o                         
  -5   2   5         74.03         77.42         2.77 o                         
  -4   2   5         74.72         74.73         2.19 o                         
  -3   2   5         91.56         93.47         1.43 o                         
  -2   2   5        224.54        249.49         2.69 o                         
  -1   2   5        249.93        257.90         2.35 o                         
   0   2   5        487.88        485.28         5.80 o                         
   1   2   5         73.08         76.58         1.34 o                         
   2   2   5        449.57        434.67         6.39 o                         
   3   2   5        197.60        197.46         3.53 o                         
   4   2   5        175.70        169.38         3.36 o                         
   5   2   5          4.99          2.02         2.02 o                         
  -6   3   5         24.48         22.53         1.60 o                         
  -5   3   5         65.39         64.81         2.61 o                         
  -4   3   5         45.35         49.68         1.85 o                         
  -3   3   5         56.45         61.28         1.26 o                         
  -2   3   5         38.59         46.82         1.51 o                         
  -1   3   5        406.64        413.83         3.53 o                         
   0   3   5         10.59         10.26         0.84 o                         
   1   3   5        235.52        239.49         3.61 o                         
   2   3   5         46.08         44.47         2.44 o                         
   3   3   5        200.87        184.34         3.36 o                         
   4   3   5         54.25         46.91         2.10 o                         
   5   3   5        146.34        134.24         4.12 o                         
  -6   4   5          9.17          8.41         1.34 o                         
  -5   4   5         49.57         50.18         2.44 o                         
  -4   4   5         16.06         15.80         1.51 o                         
  -3   4   5        100.54        103.81         2.02 o                         
  -2   4   5        177.42        180.98         2.52 o                         
  -1   4   5         30.83         32.11         1.01 o                         
   0   4   5         76.45         73.80         2.19 o                         
   1   4   5         11.98         12.02         1.18 o                         
   2   4   5        266.96        251.51         4.96 o                         
   3   4   5         25.14         24.80         1.68 o                         
   4   4   5         88.08         89.52         2.69 o                         
  -6   5   5          2.58          1.93         1.26 o                         
  -5   5   5        200.34        187.03         4.03 o                         
  -4   5   5         50.55         51.87         1.85 o                         
  -3   5   5        213.67        216.37         3.11 o                         
  -2   5   5        101.39        100.62         1.85 o                         
  -1   5   5        254.76        246.46         2.86 o                         
   0   5   5         53.49         48.92         1.85 o                         
   1   5   5        135.15        124.91         3.03 o                         
   2   5   5         89.11         86.16         3.45 o                         
   3   5   5         36.04         35.05         1.93 o                         
   4   5   5         35.11         37.41         2.10 o                         
  -5   6   5         16.99         10.93         2.61 o                         
  -4   6   5         16.20         17.57         1.43 o                         
  -3   6   5         80.84         74.06         1.93 o                         
  -2   6   5         35.49         38.08         2.10 o                         
  -1   6   5         31.90         32.36         1.34 o                         
   0   6   5        118.86        118.52         3.95 o                         
   1   6   5         57.59         50.44         2.19 o                         
   2   6   5         13.02         14.12         2.86 o                         
   3   6   5          1.26          0.17         1.43 o                         
   4   6   5         18.04         13.53         1.68 o                         
  -5   7   5        119.22        113.23         3.19 o                         
  -4   7   5         57.91         57.16         1.93 o                         
  -3   7   5        158.14        152.57         2.94 o                         
  -2   7   5        108.97        100.96         3.19 o                         
  -1   7   5         56.52         48.84         1.60 o                         
   0   7   5         33.33         31.86         3.45 o                         
   1   7   5         84.95         95.24         2.86 o                         
   2   7   5         56.52         58.09         3.11 o                         
   3   7   5         38.12         40.10         2.52 o                         
  -4   8   5         18.16         19.00         2.69 o                         
  -3   8   5         55.30         49.26         2.44 o                         
  -2   8   5          6.48          0.00         2.69 o                         
  -1   8   5         55.57         49.85         1.93 o                         
   0   8   5         17.16         15.64         3.03 o                         
   1   8   5         56.30         55.40         2.52 o                         
   2   8   5          2.99          0.00         3.11 o                         
  -3   9   5         62.27         61.95         2.77 o                         
  -2   9   5         17.57         15.21         2.69 o                         
  -1   9   5          0.93          1.01         1.26 o                         
   0   9   5          1.47          0.50         2.27 o                         
   1   9   5         15.37         14.79         2.61 o                         
  -6   0   6         37.62         35.81         2.77 o                         
  -5   0   6         11.33          9.67         3.36 o                         
  -4   0   6        366.56        354.06         6.89 o                         
  -3   0   6          0.16          0.59         1.09 o                         
  -2   0   6         92.85         89.02         2.86 o                         
  -1   0   6         43.92         48.25         1.68 o                         
   0   0   6         95.73         91.71         2.86 o                         
   1   0   6          8.80         12.19         1.18 o                         
   2   0   6         25.68         26.73         3.28 o                         
   3   0   6        118.96        110.96         3.78 o                         
   4   0   6         45.75         44.64         3.11 o                         
  -6   1   6         75.36         69.77         2.27 o                         
  -5   1   6         41.86         33.29         3.03 o                         
  -4   1   6        126.67        120.79         2.69 o                         
  -3   1   6        156.02        151.48         2.52 o                         
  -2   1   6         92.71        108.27         2.52 o                         
  -1   1   6        213.51        202.67         2.19 o                         
   0   1   6          4.29          3.36         0.92 o                         
   1   1   6        260.58        249.24         2.77 o                         
   2   1   6         71.78         82.46         2.94 o                         
   3   1   6         21.57         23.03         1.68 o                         
   4   1   6         20.93         21.77         1.77 o                         
  -6   2   6         54.99         50.86         2.10 o                         
  -5   2   6          3.43          4.96         1.93 o                         
  -4   2   6         34.18         30.77         1.68 o                         
  -3   2   6          8.11          8.74         0.92 o                         
  -2   2   6         93.73        104.57         4.29 o                         
  -1   2   6         17.40         16.98         0.92 o                         
   0   2   6         72.06         68.93         1.68 o                         
   1   2   6        168.31        169.21         3.11 o                         
   2   2   6         73.25         65.06         3.36 o                         
   3   2   6         11.44         13.20         1.51 o                         
   4   2   6          2.85          5.04         1.43 o                         
  -6   3   6         38.44         37.49         2.02 o                         
  -5   3   6        185.31        190.40         3.61 o                         
  -4   3   6          6.44          4.88         1.34 o                         
  -3   3   6        456.46        457.88         4.54 o                         
  -2   3   6         29.40         33.20         1.85 o                         
  -1   3   6        248.29        240.83         2.86 o                         
   0   3   6         32.45         30.68         1.51 o                         
   1   3   6        183.84        173.00         3.19 o                         
   2   3   6         91.81         89.69         2.94 o                         
   3   3   6         61.42         62.12         2.27 o                         
   4   3   6         55.26         52.79         2.35 o                         
  -6   4   6         20.34         17.06         1.68 o                         
  -5   4   6          6.08          6.22         2.10 o                         
  -4   4   6        181.19        174.51         2.61 o                         
  -3   4   6        114.29        120.54         1.85 o                         
  -2   4   6        122.03        123.82         3.61 o                         
  -1   4   6        246.05        251.00         3.45 o                         
   0   4   6        207.35        205.36         4.71 o                         
   1   4   6         57.38         54.81         2.35 o                         
   2   4   6         38.74         33.88         4.20 o                         
   3   4   6        110.73         98.60         2.77 o                         
  -5   5   6          8.79          2.02         2.19 o                         
  -4   5   6         65.23         62.96         1.60 o                         
  -3   5   6         24.23         26.31         1.18 o                         
  -2   5   6         28.17         35.73         2.19 o                         
  -1   5   6        141.08        128.53         2.44 o                         
   0   5   6         25.74         27.49         2.44 o                         
   1   5   6         42.19         46.82         2.35 o                         
   2   5   6          8.93          3.19         2.69 o                         
   3   5   6         53.15         51.53         2.69 o                         
  -5   6   6         85.60         75.82         2.19 o                         
  -4   6   6         17.96         20.51         1.93 o                         
  -3   6   6         55.68         54.72         1.60 o                         
  -2   6   6         33.20         30.51         2.35 o                         
  -1   6   6        207.47        204.35         3.53 o                         
   0   6   6         59.99         64.22         4.37 o                         
   1   6   6         77.20         89.94         2.94 o                         
   2   6   6          9.67          3.95         2.94 o                         
  -4   7   6         80.37         68.76         2.86 o                         
  -3   7   6          9.76          8.49         1.18 o                         
  -2   7   6          3.39          0.00         2.10 o                         
  -1   7   6         37.86         43.63         2.44 o                         
   0   7   6         29.04         32.19         3.61 o                         
   1   7   6          0.56          4.12         2.10 o                         
   2   7   6         14.98         21.69         2.19 o                         
  -3   8   6         14.19         15.21         1.43 o                         
  -2   8   6         64.37         64.98         2.44 o                         
  -1   8   6         24.51         24.21         2.69 o                         
   0   8   6         29.70         26.31         3.70 o                         
  -5   0   7          0.07          5.88         3.61 o                         
  -4   0   7          2.93          1.77         2.19 o                         
  -3   0   7          0.72          1.77         1.51 o                         
  -2   0   7          0.95          0.00         3.03 o                         
  -1   0   7          9.89          7.73         1.26 o                         
   0   0   7         13.62         16.14         1.85 o                         
   1   0   7         33.99         40.85         2.77 o                         
   2   0   7          4.05          4.96         3.36 o                         
   3   0   7          7.94          8.91         2.10 o                         
  -5   1   7         85.36         97.59         3.61 o                         
  -4   1   7          1.95          5.55         1.68 o                         
  -3   1   7         35.72         35.56         1.77 o                         
  -2   1   7         39.31         40.35         2.27 o                         
  -1   1   7         40.77         43.88         1.34 o                         
   0   1   7         25.78         30.09         1.34 o                         
   1   1   7         24.93         27.24         1.68 o                         
   2   1   7         80.92         76.58         3.28 o                         
   3   1   7         14.89         17.74         1.77 o                         
  -5   2   7        106.08        121.21         3.45 o                         
  -4   2   7         71.51         72.80         2.86 o                         
  -3   2   7        121.91        120.71         2.44 o                         
  -2   2   7         93.47        112.47         2.77 o                         
  -1   2   7        169.77        180.81         2.61 o                         
   0   2   7          4.34          3.28         1.34 o                         
   1   2   7         11.22          9.33         1.60 o                         
   2   2   7         57.46         73.80         3.03 o                         
  -5   3   7         99.12        107.68         4.12 o                         
  -4   3   7          3.16          4.20         1.43 o                         
  -3   3   7         75.85         76.24         2.02 o                         
  -2   3   7          5.33          7.06         2.10 o                         
  -1   3   7          6.81          7.65         1.18 o                         
   0   3   7         34.95         36.65         1.93 o                         
   1   3   7         89.45         85.83         2.94 o                         
   2   3   7         70.46         68.85         4.03 o                         
  -5   4   7         27.74         27.49         1.93 o                         
  -4   4   7         20.80         20.09         2.02 o                         
  -3   4   7         52.51         47.83         1.60 o                         
  -2   4   7        173.77        191.91         3.70 o                         
  -1   4   7          2.16          2.61         1.09 o                         
   0   4   7         10.45         13.20         2.27 o                         
   1   4   7         46.19         45.22         2.52 o                         
   2   4   7         24.55         18.49         3.45 o                         
  -4   5   7         47.34         44.47         2.44 o                         
  -3   5   7         29.87         26.65         1.60 o                         
  -2   5   7         32.14         37.66         2.19 o                         
  -1   5   7         29.81         36.31         2.27 o                         
   0   5   7          4.42          5.55         2.10 o                         
   1   5   7          5.03          5.13         2.19 o                         
  -3   6   7         41.53         41.86         1.93 o                         
  -2   6   7         19.58         27.91         2.52 o                         
  -1   6   7          1.84          1.60         1.43 o                         
   0   6   7         23.54         25.81         3.87 o                         
  -4   0   8          5.66          3.45         2.52 o                         
  -3   0   8         45.57         54.81         3.03 o                         
  -2   0   8         15.56         18.07         3.45 o                         
  -1   0   8         72.25         82.88         3.36 o                         
   0   0   8          4.06          4.62         2.44 o                         
   1   0   8         51.07         56.99         3.19 o                         
  -4   1   8         78.04         82.63         2.86 o                         
  -3   1   8         13.20         12.19         1.43 o                         
  -2   1   8         48.70         61.36         3.11 o                         
  -1   1   8          7.51          8.24         1.18 o                         
   0   1   8         43.23         48.25         2.52 o                         
   1   1   8         29.65         28.16         2.44 o                         
  -4   2   8         12.49          7.23         2.19 o                         
  -3   2   8         33.78         36.65         1.93 o                         
  -2   2   8         18.95         13.37         2.61 o                         
  -1   2   8          8.97          9.58         1.60 o                         
   0   2   8         33.41         32.53         2.44 o                         
  -3   3   8         65.96         79.69         2.35 o                         
  -2   3   8         68.51         70.61         3.61 o                         
  -1   3   8          1.73          1.18         1.26 o                         
   0   3   8          9.22          8.24         2.44 o                         
  -2   4   8         65.14         71.45         2.86 o                         
  -1   4   8         20.88         19.92         1.85 o                         
                                                                                
