# Supplementary material for: Crystal structures of the three closely related compounds: bis­[(1H-tetra­zol-5-yl)meth­yl]nitramide, tri­amino­guanidinium 5-({[(1H-tetra­zol-5-yl)meth­yl](nitro)­amino}­meth­yl)tetra­zol-1-ide, and di­ammonium bis­[(tetra­zol-1-id-5-yl)meth­yl]nitramide monohydrate
Source: Acta Crystallogr E Crystallogr Commun. 2017 Jun 20;73(Pt 7):1056–61. doi: 10.1107/S2056989017008817 (PMC5499290; doi:10.1107/S2056989017008817)
Supplement: Supplementary file 3 [file e-73-01056-IIsup3.hkl]

data_II                                                                         
_shelx_title ' chav43 in P2(1)/c'                                               
_shelx_refln_list_code          4                                               
_shelx_F_calc_maximum      269.74                                               
_exptl_crystal_F_000       688.00                                               
_reflns_d_resolution_high  0.7960                                               
                                                                                
loop_                                                                           
 _space_group_symop_operation_xyz                                               
 'x, y, z'                                                                      
 '-x, y+1/2, -z+1/2'                                                            
 '-x, -y, -z'                                                                   
 'x, -y-1/2, z-1/2'                                                             
                                                                                
_cell_length_a     6.5312                                                       
_cell_length_b    12.6816                                                       
_cell_length_c    16.1829                                                       
_cell_angle_alpha  90.000                                                       
_cell_angle_beta   97.118                                                       
_cell_angle_gamma  90.000                                                       
                                                                                
_shelx_F_squared_multiplier     1.000                                           
                                                                                
loop_                                                                           
 _refln_index_h                                                                 
 _refln_index_k                                                                 
 _refln_index_l                                                                 
 _refln_F_squared_calc                                                          
 _refln_F_squared_meas                                                          
 _refln_F_squared_sigma                                                         
 _refln_observed_status                                                         
   1   0   0        601.37        604.81        10.28 o                         
   2   0   0      13218.04      12176.73       127.06 o                         
   3   0   0          3.37          0.40         3.15 o                         
   4   0   0       2755.72       2838.99        57.90 o                         
   5   0   0         94.80        117.50        12.46 o                         
   6   0   0          9.24          7.40         5.79 o                         
   7   0   0        369.31        363.59        23.65 o                         
   8   0   0        452.21        508.50        28.35 o                         
   1   1   0        201.31        222.90         3.87 o                         
   2   1   0        705.94        622.77         7.55 o                         
   3   1   0        933.06        973.69        10.88 o                         
   4   1   0        170.88        189.66         6.52 o                         
   5   1   0          5.75          8.07         3.74 o                         
   6   1   0        257.92        256.17        11.05 o                         
   7   1   0         83.49         93.35         9.42 o                         
   8   1   0        305.52        308.91        16.78 o                         
   0   2   0      15336.74      13646.62       101.75 o                         
   1   2   0        510.33        431.92         5.47 o                         
   2   2   0          5.11          3.28         1.80 o                         
   3   2   0       1303.36       1263.54        14.30 o                         
   4   2   0          0.42          4.40         2.80 o                         
   5   2   0         14.28         10.22         4.08 o                         
   6   2   0         32.47         38.96         7.04 o                         
   7   2   0          2.69          1.12         5.79 o                         
   8   2   0        368.87        391.59        18.68 o                         
   1   3   0        691.60        629.18         6.07 o                         
   2   3   0       1501.37       1420.31        10.60 o                         
   3   3   0          3.00          5.03         2.36 o                         
   4   3   0        109.27        135.32         6.03 o                         
   5   3   0         76.78         86.14         5.71 o                         
   6   3   0         34.50         37.60         6.81 o                         
   7   3   0         62.16         58.24         8.64 o                         
   0   4   0       8257.98       7620.68        66.99 o                         
   1   4   0        708.42        612.96         6.53 o                         
   2   4   0       1547.07       1573.70        11.88 o                         
   3   4   0        447.37        470.58         7.23 o                         
   4   4   0       1341.97       1394.88        14.11 o                         
   5   4   0        341.03        317.80         9.16 o                         
   6   4   0        109.47        124.00         8.34 o                         
   7   4   0        656.71        691.15        19.78 o                         
   1   5   0       1777.50       1730.91        13.04 o                         
   2   5   0         69.78         80.51         3.62 o                         
   3   5   0       2175.56       2270.50        22.80 o                         
   4   5   0         92.92         89.06         4.78 o                         
   5   5   0          5.17          8.06         3.82 o                         
   6   5   0         90.10         96.07         7.88 o                         
   7   5   0         17.38          6.13         6.69 o                         
   0   6   0      15832.07      16664.52       137.90 o                         
   1   6   0        236.94        235.03         5.53 o                         
   2   6   0          1.59          1.42         2.05 o                         
   3   6   0        248.71        249.10         6.20 o                         
   4   6   0       1133.86       1144.00        14.88 o                         
   5   6   0        103.12        107.38        10.53 o                         
   6   6   0         32.33         33.44         6.63 o                         
   7   6   0         51.82         47.91         8.58 o                         
   1   7   0        117.53         98.53         4.29 o                         
   2   7   0         35.04         35.26         3.10 o                         
   3   7   0       1636.95       1699.23        15.29 o                         
   4   7   0         44.11         45.77         4.07 o                         
   5   7   0        129.56        126.09         7.38 o                         
   6   7   0        908.61        899.42        18.24 o                         
   7   7   0         22.82         40.00         8.16 o                         
   0   8   0       3678.74       3731.20        36.92 o                         
   1   8   0         50.59         51.88         3.59 o                         
   2   8   0       1067.82       1157.18        14.44 o                         
   3   8   0          2.50          4.66         2.74 o                         
   4   8   0        385.57        359.55         8.41 o                         
   5   8   0        775.94        777.94        14.70 o                         
   6   8   0        334.94        333.06        13.54 o                         
   7   8   0        347.82        347.61        17.08 o                         
   1   9   0         63.55         65.62         7.04 o                         
   2   9   0        309.32        324.19         8.54 o                         
   3   9   0        951.40        938.77        12.27 o                         
   4   9   0         51.03         52.56         4.66 o                         
   5   9   0          0.65         -1.09         3.96 o                         
   6   9   0         18.20         22.01         7.16 o                         
   0  10   0       1304.29       1298.63        31.23 o                         
   1  10   0        106.89        121.95         6.54 o                         
   2  10   0        325.33        354.64        11.26 o                         
   3  10   0        278.01        281.31        11.24 o                         
   4  10   0        966.60       1034.18        16.60 o                         
   5  10   0        429.81        472.90        19.04 o                         
   6  10   0         12.46         15.81         8.43 o                         
   1  11   0          5.33         -1.01         4.21 o                         
   2  11   0         16.62         20.01         5.10 o                         
   3  11   0        156.59        162.87         9.35 o                         
   4  11   0        626.65        624.83        18.40 o                         
   5  11   0          0.89          3.74         6.10 o                         
   0  12   0         88.71         80.03         8.99 o                         
   1  12   0          0.43          0.91         4.70 o                         
   2  12   0        135.69        128.60         8.79 o                         
   3  12   0         17.09         14.24         5.53 o                         
   4  12   0          0.50         -2.90         5.37 o                         
   5  12   0         16.33         16.03         7.26 o                         
   1  13   0         25.17          9.80         6.90 o                         
   2  13   0         50.95         45.76         6.89 o                         
   3  13   0         17.32         26.32         6.53 o                         
   4  13   0         88.65         77.84         9.52 o                         
   0  14   0        122.80        123.19        20.77 o                         
   1  14   0         72.99         71.78         9.34 o                         
   2  14   0          7.39          4.25         6.48 o                         
   3  14   0        219.41        224.42        14.28 o                         
   1  15   0        383.97        449.54        19.13 o                         
   2  15   0         59.86         79.71        10.20 o                         
  -8   1   1          0.41          5.98        10.99 o                         
  -7   1   1          3.62          6.70         6.19 o                         
  -6   1   1        192.20        204.69         9.81 o                         
  -5   1   1          1.36          0.83         3.08 o                         
  -4   1   1        140.99        131.65         5.63 o                         
  -3   1   1         62.53         72.72         4.44 o                         
  -2   1   1        157.29        164.73         4.75 o                         
  -1   1   1       3402.31       3083.45        14.85 o                         
   0   1   1        101.00         97.85         2.64 o                         
   1   1   1        615.07        575.09         6.73 o                         
   2   1   1         63.00         47.08         2.89 o                         
   3   1   1        680.32        712.93        11.13 o                         
   4   1   1       1284.46       1318.56        15.07 o                         
   5   1   1          3.19          4.94         3.98 o                         
   6   1   1          1.76          5.85         4.77 o                         
   7   1   1        214.00        220.12        11.70 o                         
   8   1   1          6.69          8.94         7.09 o                         
  -8   2   1         11.95         24.76         8.25 o                         
  -7   2   1          2.82         -5.36         5.67 o                         
  -6   2   1        992.53        916.30        23.43 o                         
  -5   2   1       2241.51       2357.09        22.24 o                         
  -4   2   1         75.71         71.87         4.54 o                         
  -3   2   1      11714.56      12170.22        76.33 o                         
  -2   2   1         15.82         18.25         2.03 o                         
  -1   2   1       2917.12       2830.15        14.88 o                         
   0   2   1        319.62        242.15         5.28 o                         
   1   2   1       4735.34       4587.22        20.13 o                         
   2   2   1       1525.81       1464.17        14.16 o                         
   3   2   1        204.93        197.68         5.97 o                         
   4   2   1        130.86        150.54         5.94 o                         
   5   2   1       1317.20       1393.01        19.45 o                         
   6   2   1         60.64         63.63         6.85 o                         
   7   2   1        390.73        376.61        16.79 o                         
  -8   3   1          9.42          5.60        10.91 o                         
  -7   3   1          9.41          2.44         7.99 o                         
  -6   3   1        314.67        320.84        11.72 o                         
  -5   3   1        199.67        206.38         7.96 o                         
  -4   3   1         60.18         61.06         4.40 o                         
  -3   3   1       2169.50       2272.57        16.75 o                         
  -2   3   1        498.71        522.12         6.50 o                         
  -1   3   1       1874.70       1645.23        14.04 o                         
   0   3   1        110.75        114.09         4.63 o                         
   1   3   1          6.45          2.80         1.58 o                         
   2   3   1        109.36        126.68         4.15 o                         
   3   3   1          2.84          4.37         2.31 o                         
   4   3   1        192.50        189.80         6.97 o                         
   5   3   1        141.92        145.39         7.84 o                         
   6   3   1          0.14         -1.52         4.24 o                         
   7   3   1         48.64         45.88        12.69 o                         
  -7   4   1          4.99          1.93         6.11 o                         
  -6   4   1         21.09         19.76         5.06 o                         
  -5   4   1         36.40         41.03         4.73 o                         
  -4   4   1          3.83          0.34         2.63 o                         
  -3   4   1        696.59        714.59         8.68 o                         
  -2   4   1         52.23         56.72         3.07 o                         
  -1   4   1       2408.20       2244.84        13.31 o                         
   0   4   1       6955.93       6371.14        35.44 o                         
   1   4   1       4950.14       4830.15        21.51 o                         
   2   4   1          1.67          5.06         2.06 o                         
   3   4   1        184.50        228.74         5.86 o                         
   4   4   1        468.83        444.01         8.07 o                         
   5   4   1         14.35         28.33         4.90 o                         
   6   4   1         36.70         43.81         6.07 o                         
   7   4   1        407.25        386.16        17.33 o                         
  -7   5   1         94.72         90.78        10.00 o                         
  -6   5   1         10.84          7.13         4.80 o                         
  -5   5   1          5.65         -3.33         3.33 o                         
  -4   5   1        151.30        144.68         5.88 o                         
  -3   5   1         94.32        101.99         4.33 o                         
  -2   5   1        134.84        152.72         5.33 o                         
  -1   5   1       1487.00       1364.80        15.94 o                         
   0   5   1       9569.23       9016.20        51.63 o                         
   1   5   1        128.45        106.37         3.91 o                         
   2   5   1          2.32          0.62         1.96 o                         
   3   5   1        181.18        197.73         5.61 o                         
   4   5   1        230.35        250.69         8.97 o                         
   5   5   1        143.49        166.25         7.63 o                         
   6   5   1        111.18         96.82         7.84 o                         
   7   5   1          4.78          7.69         6.36 o                         
  -7   6   1         52.10         56.71         8.97 o                         
  -6   6   1         31.56         33.89         7.13 o                         
  -5   6   1        359.55        367.90        10.07 o                         
  -4   6   1         58.58         56.83         4.45 o                         
  -3   6   1          0.17          3.59         2.35 o                         
  -2   6   1        380.32        404.39         6.87 o                         
  -1   6   1          9.63          7.08         2.40 o                         
   0   6   1        626.91        627.85         9.13 o                         
   1   6   1         61.39         61.93         3.41 o                         
   2   6   1       2118.38       2145.12        15.60 o                         
   3   6   1        987.86        972.87        11.02 o                         
   4   6   1       1129.12       1227.22        14.31 o                         
   5   6   1         88.27         98.12         6.46 o                         
   6   6   1         19.65          9.47         4.90 o                         
   7   6   1        349.22        370.57        16.60 o                         
  -7   7   1          4.27          5.82         6.85 o                         
  -6   7   1          6.45         12.88         6.70 o                         
  -5   7   1        104.67        110.16         7.05 o                         
  -4   7   1        103.49        110.74         5.86 o                         
  -3   7   1         44.91         57.20         3.92 o                         
  -2   7   1         83.37         75.93         3.89 o                         
  -1   7   1       1688.02       1660.73        16.83 o                         
   0   7   1        725.33        859.72        11.66 o                         
   1   7   1          0.80         -0.26         1.90 o                         
   2   7   1       1181.66       1188.09        12.48 o                         
   3   7   1        198.84        199.94         6.36 o                         
   4   7   1         31.21         32.04         3.64 o                         
   5   7   1          8.10          5.14         4.34 o                         
   6   7   1         13.14         10.17         7.11 o                         
   7   7   1        276.13        273.70        16.13 o                         
  -7   8   1         90.31        102.39        11.06 o                         
  -6   8   1          0.06         -3.88         5.52 o                         
  -5   8   1        463.39        445.42        11.56 o                         
  -4   8   1        922.95        892.52        12.41 o                         
  -3   8   1       2034.63       2039.48        17.56 o                         
  -2   8   1          9.69         12.18         3.76 o                         
  -1   8   1       1262.76       1271.81        14.34 o                         
   0   8   1        447.44        465.48        11.12 o                         
   1   8   1       2513.78       2489.11        21.73 o                         
   2   8   1         10.81          8.32         2.92 o                         
   3   8   1        332.60        328.23         7.57 o                         
   4   8   1        137.16        134.30         6.07 o                         
   5   8   1        358.03        325.70        10.58 o                         
   6   8   1          0.19         -4.87         4.87 o                         
  -6   9   1          0.06          3.31         6.17 o                         
  -5   9   1        162.33        169.55         8.02 o                         
  -4   9   1        127.81        134.98         6.29 o                         
  -3   9   1        625.86        676.46        11.33 o                         
  -2   9   1        382.84        388.02         9.15 o                         
  -1   9   1       1148.07       1171.17        14.48 o                         
   0   9   1        554.37        511.25         9.37 o                         
   1   9   1         23.51         25.21         3.75 o                         
   2   9   1        152.72        156.10         6.56 o                         
   3   9   1         79.85         74.70         5.01 o                         
   4   9   1         45.97         47.62         9.44 o                         
   5   9   1          3.52          1.89         6.32 o                         
   6   9   1         40.94         42.42         9.56 o                         
  -6  10   1          0.09          9.00        15.23 o                         
  -5  10   1        473.53        500.42        19.48 o                         
  -4  10   1         29.37         28.52         4.82 o                         
  -3  10   1        132.00        113.70         7.86 o                         
  -2  10   1         15.35         18.32         5.58 o                         
  -1  10   1         90.84         70.66         6.19 o                         
   0  10   1       1502.14       1436.04        15.03 o                         
   1  10   1         10.43         13.40         3.67 o                         
   2  10   1        146.57        149.18         8.36 o                         
   3  10   1       1611.62       1629.58        22.62 o                         
   4  10   1        611.55        592.67        19.98 o                         
   5  10   1        124.81        123.24         9.37 o                         
   6  10   1          4.37         15.93         8.55 o                         
  -5  11   1         48.67         39.03         7.91 o                         
  -4  11   1         49.06         51.17         6.85 o                         
  -3  11   1          5.31         -0.08         4.53 o                         
  -2  11   1        535.03        527.37        13.87 o                         
  -1  11   1        703.62        715.00        14.93 o                         
   0  11   1         21.34         21.03         4.03 o                         
   1  11   1        734.10        711.38        15.48 o                         
   2  11   1        551.49        535.51        13.86 o                         
   3  11   1         41.66         42.23         6.34 o                         
   4  11   1          0.40         -1.11         5.81 o                         
   5  11   1        238.77        223.35        13.47 o                         
  -5  12   1          3.77          5.11         6.83 o                         
  -4  12   1         57.49         44.31         7.17 o                         
  -3  12   1         40.77         30.02         6.55 o                         
  -2  12   1          2.70          1.50         4.73 o                         
  -1  12   1       1289.41       1213.08        44.77 o                         
   0  12   1        700.25        677.87        13.64 o                         
   1  12   1        854.57        829.50        15.15 o                         
   2  12   1         64.56         59.91         7.06 o                         
   3  12   1        277.77        285.54        12.49 o                         
   4  12   1        386.73        444.45        23.71 o                         
   5  12   1          8.26         -1.16         6.64 o                         
  -4  13   1         18.85         18.16         7.01 o                         
  -3  13   1          4.49          0.96         7.10 o                         
  -2  13   1          0.84         -1.71         5.84 o                         
  -1  13   1          9.35          5.92         6.26 o                         
   0  13   1          0.14          7.09         6.25 o                         
   1  13   1        314.90        293.59        12.71 o                         
   2  13   1          0.93         -4.79         4.79 o                         
   3  13   1         64.86         53.35         7.45 o                         
   4  13   1         87.24         90.91         9.90 o                         
  -3  14   1         57.07         66.25         9.59 o                         
  -2  14   1         30.39         25.95         7.74 o                         
  -1  14   1         44.09         40.54         8.14 o                         
   0  14   1         96.40        103.77        10.38 o                         
   1  14   1          8.58         18.01         6.81 o                         
   2  14   1         22.16         26.36         7.70 o                         
   3  14   1         14.15          6.78         6.38 o                         
  -2  15   1         18.95         12.56         7.69 o                         
  -1  15   1        224.17        213.45        14.16 o                         
   0  15   1         45.16         35.41        12.69 o                         
   1  15   1         32.57         28.64        10.69 o                         
   2  15   1          9.95          2.53         7.70 o                         
  -8   0   2         27.29         25.81        11.50 o                         
  -7   0   2         27.02         28.68        10.73 o                         
  -6   0   2          1.16          5.05         7.58 o                         
  -5   0   2       1107.70       1165.07        17.58 o                         
  -4   0   2        263.98        264.56        13.22 o                         
  -3   0   2        931.13        815.48        26.66 o                         
  -2   0   2       2196.06       2227.61        57.82 o                         
  -1   0   2         70.12         73.54         4.63 o                         
   1   0   2       1799.35       1619.52        18.81 o                         
   2   0   2       9420.35       9597.42        87.93 o                         
   3   0   2          4.72          9.17         8.66 o                         
   4   0   2        557.18        534.81        31.16 o                         
   5   0   2        630.56        646.58        22.03 o                         
   6   0   2       2164.76       2135.70        48.06 o                         
   7   0   2       2212.28       2296.29        38.61 o                         
  -8   1   2         10.61         14.51        10.09 o                         
  -7   1   2          7.63          6.77         6.46 o                         
  -6   1   2       1642.74       1614.61        26.52 o                         
  -5   1   2         76.15         85.19         6.50 o                         
  -4   1   2         48.35         69.21         4.27 o                         
  -3   1   2         37.03         50.63         3.47 o                         
  -2   1   2        530.48        467.55         7.02 o                         
  -1   1   2      12233.06      11541.11        49.68 o                         
   0   1   2        608.03        593.00         6.79 o                         
   1   1   2         65.16         44.33         2.51 o                         
   2   1   2        438.50        414.15         7.42 o                         
   3   1   2        230.27        266.72         7.48 o                         
   4   1   2       1637.49       1647.10        19.41 o                         
   5   1   2        219.48        223.98         9.75 o                         
   6   1   2        196.07        251.39        11.39 o                         
   7   1   2        871.78        878.88        17.02 o                         
  -8   2   2          7.21          7.98         7.40 o                         
  -7   2   2         85.99         97.71        13.19 o                         
  -6   2   2        937.90        927.61        20.58 o                         
  -5   2   2         22.58         10.16         3.50 o                         
  -4   2   2        487.18        503.78        10.67 o                         
  -3   2   2       1151.02       1153.05        12.10 o                         
  -2   2   2         74.94         82.93         3.24 o                         
  -1   2   2       5625.56       5121.43        22.13 o                         
   0   2   2        396.76        423.15         7.04 o                         
   1   2   2       1240.81       1123.67         7.41 o                         
   2   2   2        800.26        840.51         9.26 o                         
   3   2   2        714.83        687.01         9.52 o                         
   4   2   2        163.06        180.35         6.52 o                         
   5   2   2         56.60         49.09         6.09 o                         
   6   2   2         86.52         85.59         7.49 o                         
   7   2   2        654.12        630.96        16.36 o                         
  -8   3   2        175.68        192.70        14.14 o                         
  -7   3   2        160.46        161.10        12.89 o                         
  -6   3   2       1006.29        927.40        20.58 o                         
  -5   3   2        189.31        180.62         7.54 o                         
  -4   3   2        897.23        886.05        12.26 o                         
  -3   3   2        289.31        252.13         5.99 o                         
  -2   3   2        313.70        265.78         5.01 o                         
  -1   3   2        201.24        170.63         3.77 o                         
   0   3   2       4282.29       3928.44        22.80 o                         
   1   3   2       1782.69       1740.26        10.21 o                         
   2   3   2        284.66        311.17         5.39 o                         
   3   3   2         95.86        106.00         4.21 o                         
   4   3   2          1.44          5.43         3.41 o                         
   5   3   2         29.62         31.36         4.92 o                         
   6   3   2          9.02          2.76         4.63 o                         
   7   3   2          0.91         -3.39         5.11 o                         
  -7   4   2         32.66         41.99         8.00 o                         
  -6   4   2        614.69        604.72        17.02 o                         
  -5   4   2         24.59         21.45         4.15 o                         
  -4   4   2        367.51        389.75         8.67 o                         
  -3   4   2       2388.38       2592.21        17.48 o                         
  -2   4   2       1510.42       1451.76        11.40 o                         
  -1   4   2        288.49        264.14         5.27 o                         
   0   4   2       1838.99       1769.47        12.84 o                         
   1   4   2        284.05        246.70         4.56 o                         
   2   4   2        272.93        281.85         5.44 o                         
   3   4   2       1117.42       1096.84        11.26 o                         
   4   4   2          1.05          0.26         2.78 o                         
   5   4   2        162.40        160.23         8.46 o                         
   6   4   2       1346.90       1322.60        23.25 o                         
   7   4   2        401.64        406.66        14.27 o                         
  -7   5   2         27.78         24.79         7.48 o                         
  -6   5   2        892.98        833.20        19.72 o                         
  -5   5   2          0.51          6.58         3.74 o                         
  -4   5   2          0.15         -2.47         2.47 o                         
  -3   5   2          5.36          9.38         2.51 o                         
  -2   5   2         58.07         55.12         3.18 o                         
  -1   5   2        302.17        285.73         5.40 o                         
   0   5   2         26.66         21.69         4.86 o                         
   1   5   2         19.16         20.38         2.39 o                         
   2   5   2        121.08        120.87         5.50 o                         
   3   5   2         19.34         21.92         2.78 o                         
   4   5   2        702.73        754.04        10.65 o                         
   5   5   2        103.30        104.13         7.33 o                         
   6   5   2         51.13         44.57         6.30 o                         
   7   5   2         12.75          7.73         5.60 o                         
  -7   6   2          7.75          2.74         6.30 o                         
  -6   6   2        216.93        224.67        12.63 o                         
  -5   6   2        291.01        269.30         9.61 o                         
  -4   6   2         89.91         82.13         4.72 o                         
  -3   6   2        262.75        296.58         6.56 o                         
  -2   6   2         26.50         39.55         4.38 o                         
  -1   6   2        159.27        143.13         5.20 o                         
   0   6   2         77.23         97.71         5.89 o                         
   1   6   2        505.64        513.81        10.41 o                         
   2   6   2        258.29        237.16         5.99 o                         
   3   6   2        437.05        442.80         7.73 o                         
   4   6   2        121.45        124.79         6.37 o                         
   5   6   2         42.13         32.05         5.23 o                         
   6   6   2        226.69        195.18        10.46 o                         
   7   6   2        390.97        412.24        14.72 o                         
  -7   7   2         43.64         48.60        10.19 o                         
  -6   7   2         20.80         19.35         6.28 o                         
  -5   7   2         38.14         36.09         5.05 o                         
  -4   7   2         13.82         16.55         3.32 o                         
  -3   7   2       1357.28       1355.94        13.63 o                         
  -2   7   2        569.87        575.16         8.82 o                         
  -1   7   2        419.83        438.04        11.11 o                         
   0   7   2       3407.23       3087.30        21.74 o                         
   1   7   2         43.25         49.32         3.34 o                         
   2   7   2        423.14        427.44         8.01 o                         
   3   7   2        170.01        197.82         6.18 o                         
   4   7   2       1110.31       1122.13        14.48 o                         
   5   7   2        205.15        214.24        10.22 o                         
   6   7   2         76.88         76.72         7.74 o                         
   7   7   2         17.00          6.83         8.51 o                         
  -7   8   2         25.53         44.88        10.33 o                         
  -6   8   2         24.71         30.57         6.93 o                         
  -5   8   2         72.99         64.68         5.55 o                         
  -4   8   2        437.02        424.70         8.97 o                         
  -3   8   2       1047.22       1029.34        12.32 o                         
  -2   8   2        557.89        577.93        10.96 o                         
  -1   8   2         85.78         82.98         4.78 o                         
   0   8   2        101.51        122.80         5.24 o                         
   1   8   2        161.59        166.13         5.77 o                         
   2   8   2        108.15        104.40         5.44 o                         
   3   8   2         12.51          9.59         2.93 o                         
   4   8   2        221.49        219.84         8.01 o                         
   5   8   2          1.06          0.90         3.95 o                         
   6   8   2         65.15         89.36         9.44 o                         
  -6   9   2         47.32         43.85         7.69 o                         
  -5   9   2        127.94        117.18         6.90 o                         
  -4   9   2         57.65         65.21         4.88 o                         
  -3   9   2        177.15        190.47         7.25 o                         
  -2   9   2        294.42        306.41        11.41 o                         
  -1   9   2        277.99        275.84         8.10 o                         
   0   9   2       2767.10       2657.53        20.03 o                         
   1   9   2       1098.40       1125.75        15.95 o                         
   2   9   2        391.52        394.18        11.13 o                         
   3   9   2        166.00        164.89         8.15 o                         
   4   9   2        534.48        567.21        14.22 o                         
   5   9   2        990.77        969.92        21.43 o                         
   6   9   2         59.80         69.38        11.01 o                         
  -6  10   2        156.27        166.10        16.89 o                         
  -5  10   2         18.93         18.32         5.72 o                         
  -4  10   2       1851.14       1839.97        22.09 o                         
  -3  10   2        596.03        605.34        12.70 o                         
  -2  10   2        178.15        168.97         7.56 o                         
  -1  10   2          1.09          4.12         3.19 o                         
   0  10   2        369.61        393.89        10.98 o                         
   1  10   2        419.76        397.46        10.22 o                         
   2  10   2        267.69        252.20        10.63 o                         
   3  10   2        649.77        654.04        14.85 o                         
   4  10   2         69.52         89.32         8.85 o                         
   5  10   2          9.57          7.08         6.61 o                         
   6  10   2        465.52        475.20        21.00 o                         
  -5  11   2         32.83         30.78         8.54 o                         
  -4  11   2         69.17         69.22         7.25 o                         
  -3  11   2          8.69         -0.06         5.34 o                         
  -2  11   2        284.73        262.04        13.54 o                         
  -1  11   2         69.18         71.46         9.43 o                         
   0  11   2       2266.48       2184.68        30.41 o                         
   1  11   2          2.64          5.15         4.02 o                         
   2  11   2        166.03        147.02         8.97 o                         
   3  11   2        427.14        445.90        13.39 o                         
   4  11   2          0.82          4.06         5.70 o                         
   5  11   2        178.19        176.69        15.99 o                         
  -5  12   2          0.83         -3.12         6.19 o                         
  -4  12   2        148.08        148.29        10.14 o                         
  -3  12   2        257.84        227.86        11.21 o                         
  -2  12   2        374.61        375.66        14.87 o                         
  -1  12   2         85.64         87.60         8.90 o                         
   0  12   2         76.76         62.54         8.14 o                         
   1  12   2        642.88        597.37        14.53 o                         
   2  12   2        195.79        206.74        11.00 o                         
   3  12   2        173.24        173.70        10.26 o                         
   4  12   2         15.79         14.69         6.52 o                         
   5  12   2          7.96         13.63         7.04 o                         
  -4  13   2         85.06         82.71         9.86 o                         
  -3  13   2         57.02         61.35        12.21 o                         
  -2  13   2        119.03        131.67        10.92 o                         
  -1  13   2         26.40         29.65         7.27 o                         
   0  13   2        228.84        300.45        11.15 o                         
   1  13   2        357.12        367.10        12.26 o                         
   2  13   2         58.75         61.91         7.59 o                         
   3  13   2        365.31        398.10        15.09 o                         
   4  13   2         10.05         16.72         7.38 o                         
  -3  14   2         94.36        111.51        11.89 o                         
  -2  14   2        294.28        299.35        17.79 o                         
  -1  14   2        145.56        143.84        11.70 o                         
   0  14   2        231.05        223.09        13.76 o                         
   1  14   2         20.02         18.39         7.38 o                         
   2  14   2          1.72         -4.93         5.34 o                         
   3  14   2         14.79          6.03         6.20 o                         
  -2  15   2         29.17         17.36         7.77 o                         
  -1  15   2         45.57         38.79         9.03 o                         
   0  15   2          9.83          8.81         9.75 o                         
   1  15   2          0.01          4.45         6.90 o                         
   2  15   2         76.39         78.53        14.19 o                         
  -8   1   3          7.21         -1.93         6.99 o                         
  -7   1   3          9.84          5.35         6.23 o                         
  -6   1   3        107.41        127.07        11.09 o                         
  -5   1   3         59.07         66.93         4.87 o                         
  -4   1   3       1903.77       2054.13        18.47 o                         
  -3   1   3          4.68         10.07         2.72 o                         
  -2   1   3        420.13        441.45        10.07 o                         
  -1   1   3       1479.96       1420.68        10.80 o                         
   0   1   3         96.90         87.68         7.96 o                         
   1   1   3       4167.58       4025.37        18.43 o                         
   2   1   3          0.06          1.24         2.07 o                         
   3   1   3          0.78          1.38         3.12 o                         
   4   1   3        718.62        713.09        12.87 o                         
   5   1   3         59.05         65.69         6.11 o                         
   6   1   3         15.86         18.21         5.30 o                         
   7   1   3         24.11         24.00         5.60 o                         
  -8   2   3        100.67         89.28        10.89 o                         
  -7   2   3          7.74          7.56         6.46 o                         
  -6   2   3        286.54        269.20        13.37 o                         
  -5   2   3       1443.11       1473.33        17.20 o                         
  -4   2   3         74.69         64.52         4.34 o                         
  -3   2   3        210.14        173.36         5.42 o                         
  -2   2   3        367.83        372.98         7.97 o                         
  -1   2   3        169.83        153.52         3.47 o                         
   0   2   3       4554.92       4251.88        27.91 o                         
   1   2   3      10012.16       9774.28        42.89 o                         
   2   2   3       1137.47       1189.14        11.24 o                         
   3   2   3          0.92          1.18         2.26 o                         
   4   2   3        958.71       1110.75        16.13 o                         
   5   2   3        156.03        170.41         8.68 o                         
   6   2   3        334.44        313.32        13.54 o                         
   7   2   3          5.05          1.19         6.25 o                         
  -8   3   3          0.48         -2.49         7.26 o                         
  -7   3   3          5.14          3.20         8.59 o                         
  -6   3   3          7.88         14.65         5.82 o                         
  -5   3   3          2.79          5.07         3.41 o                         
  -4   3   3       1030.67       1141.47        14.61 o                         
  -3   3   3         52.36         53.23         3.14 o                         
  -2   3   3         61.39         43.23         2.70 o                         
  -1   3   3       4065.93       3777.50        25.06 o                         
   0   3   3       2095.69       1915.54        18.79 o                         
   1   3   3       6383.84       5854.04        25.90 o                         
   2   3   3       1341.25       1407.77        11.48 o                         
   3   3   3        228.91        260.51         8.33 o                         
   4   3   3       2180.72       2248.64        24.31 o                         
   5   3   3          0.06         -3.43         3.43 o                         
   6   3   3        170.65        194.91        10.70 o                         
   7   3   3        188.75        204.91        11.50 o                         
  -7   4   3        443.86        424.14        17.31 o                         
  -6   4   3         26.63         23.53         6.31 o                         
  -5   4   3        434.33        431.51        10.26 o                         
  -4   4   3         48.07         52.03         4.97 o                         
  -3   4   3         28.37         43.51         3.13 o                         
  -2   4   3         12.05         14.12         2.29 o                         
  -1   4   3        117.69        159.31         4.66 o                         
   0   4   3        585.86        564.77        10.21 o                         
   1   4   3        252.03        221.26         4.23 o                         
   2   4   3          8.85         10.62         2.04 o                         
   3   4   3         86.76         93.01         4.15 o                         
   4   4   3        302.37        293.20         7.99 o                         
   5   4   3         20.17         15.87         4.58 o                         
   6   4   3        341.83        330.27        12.67 o                         
   7   4   3        203.20        208.53        11.73 o                         
  -7   5   3         20.33         19.03         7.15 o                         
  -6   5   3        108.57        102.76         9.49 o                         
  -5   5   3        140.99        146.87         8.07 o                         
  -4   5   3         64.22         72.69         4.34 o                         
  -3   5   3        760.64        831.59         9.86 o                         
  -2   5   3        149.04        158.33         5.18 o                         
  -1   5   3       2105.70       2037.44        14.07 o                         
   0   5   3        127.46        136.76         4.87 o                         
   1   5   3       1442.54       1494.09        12.25 o                         
   2   5   3          3.48          2.14         1.97 o                         
   3   5   3          9.23         10.71         2.65 o                         
   4   5   3        297.72        337.00         8.69 o                         
   5   5   3         17.52         15.26         4.62 o                         
   6   5   3         27.85         26.09         5.66 o                         
   7   5   3        200.43        203.79        12.37 o                         
  -7   6   3         31.04         20.14         7.48 o                         
  -6   6   3         21.02         14.78         6.33 o                         
  -5   6   3          0.39          2.75         3.91 o                         
  -4   6   3          0.79         -2.58         2.58 o                         
  -3   6   3         22.50         19.18         2.91 o                         
  -2   6   3         27.62         26.06         2.85 o                         
  -1   6   3        191.64        237.13         6.00 o                         
   0   6   3         32.45         35.07         2.73 o                         
   1   6   3       1020.92       1035.32        10.43 o                         
   2   6   3         16.90         20.11         2.68 o                         
   3   6   3         86.89         96.37         4.43 o                         
   4   6   3          1.98          7.86         3.30 o                         
   5   6   3        100.95         96.66         7.30 o                         
   6   6   3         14.00         15.05         5.39 o                         
   7   6   3        175.81        169.18        11.17 o                         
  -7   7   3         19.32          9.64         6.98 o                         
  -6   7   3        492.04        519.12        16.51 o                         
  -5   7   3          0.01          6.39         3.46 o                         
  -4   7   3        159.94        151.55         6.16 o                         
  -3   7   3       1337.00       1412.70        18.98 o                         
  -2   7   3        559.42        596.43         8.97 o                         
  -1   7   3       1670.43       1714.69        16.19 o                         
   0   7   3        527.05        544.22         8.04 o                         
   1   7   3        269.12        267.33         7.14 o                         
   2   7   3        746.12        758.87         9.75 o                         
   3   7   3        313.28        310.51         7.01 o                         
   4   7   3        245.08        258.71         9.89 o                         
   5   7   3        137.02        139.63         8.45 o                         
   6   7   3          0.88          1.27         8.56 o                         
   7   7   3         88.89         96.71        10.63 o                         
  -7   8   3          4.82         -5.37         6.46 o                         
  -6   8   3         23.78         24.08         6.37 o                         
  -5   8   3        591.01        568.29        10.96 o                         
  -4   8   3         67.23         72.24         4.97 o                         
  -3   8   3        727.10        720.77        11.58 o                         
  -2   8   3         15.18         19.63         2.93 o                         
  -1   8   3       1117.34       1128.33        14.09 o                         
   0   8   3        150.49        172.22         5.61 o                         
   1   8   3        423.69        448.83         9.77 o                         
   2   8   3       1448.50       1439.02        16.04 o                         
   3   8   3        143.95        138.74         5.92 o                         
   4   8   3        667.81        668.83        11.78 o                         
   5   8   3        102.55        121.88         9.67 o                         
   6   8   3        321.53        304.85        19.14 o                         
  -6   9   3         96.21         86.81         8.58 o                         
  -5   9   3        198.34        197.61         8.64 o                         
  -4   9   3        147.22        143.04         8.14 o                         
  -3   9   3       1018.25        964.10        15.77 o                         
  -2   9   3       1241.72       1274.91        19.43 o                         
  -1   9   3        725.13        740.32        11.73 o                         
   0   9   3         19.70         25.61         2.98 o                         
   1   9   3       1090.02       1116.20        17.80 o                         
   2   9   3        202.10        185.37         8.89 o                         
   3   9   3          4.43         10.18         4.47 o                         
   4   9   3        254.54        233.90        12.10 o                         
   5   9   3        355.77        372.17        21.62 o                         
   6   9   3         19.01         17.71         8.43 o                         
  -6  10   3         60.44         81.75        11.59 o                         
  -5  10   3          8.93         12.16         4.82 o                         
  -4  10   3         30.41         26.93         4.65 o                         
  -3  10   3         70.61         77.66         5.94 o                         
  -2  10   3        124.88        123.69        10.75 o                         
  -1  10   3         14.36         14.59         3.70 o                         
   0  10   3         35.18         28.91         4.73 o                         
   1  10   3         28.12         37.51         4.81 o                         
   2  10   3        145.99        148.58         8.56 o                         
   3  10   3         22.34         19.67         5.20 o                         
   4  10   3        164.63        158.29        10.98 o                         
   5  10   3          1.80         -1.07         8.97 o                         
   6  10   3        151.60        164.90        26.79 o                         
  -5  11   3          1.75         -5.82         5.82 o                         
  -4  11   3        227.25        198.16        13.00 o                         
  -3  11   3        343.16        367.68        12.49 o                         
  -2  11   3       1152.86       1088.39        21.85 o                         
  -1  11   3        144.70        137.59        12.69 o                         
   0  11   3         61.62         49.52         5.74 o                         
   1  11   3        208.26        198.58         9.04 o                         
   2  11   3        686.51        655.61        15.56 o                         
   3  11   3          5.18          1.38         4.97 o                         
   4  11   3          3.53          6.52         5.92 o                         
   5  11   3         20.67         12.89        10.25 o                         
  -5  12   3         47.47         29.43         9.40 o                         
  -4  12   3         14.99          4.80         6.19 o                         
  -3  12   3         22.61         25.15         7.12 o                         
  -2  12   3         92.47         86.34         9.10 o                         
  -1  12   3        353.09        322.24        14.22 o                         
   0  12   3        157.46        149.56        11.59 o                         
   1  12   3         19.16         10.03         5.88 o                         
   2  12   3        144.48        141.86         9.50 o                         
   3  12   3         88.91         78.28         9.21 o                         
   4  12   3         10.74         10.17         6.80 o                         
   5  12   3         94.65         71.44        17.66 o                         
  -4  13   3         10.75          7.00         6.75 o                         
  -3  13   3         16.64         20.16         8.49 o                         
  -2  13   3          5.74         -3.64         5.80 o                         
  -1  13   3         14.21         21.53         8.89 o                         
   0  13   3        527.54        484.05        13.10 o                         
   1  13   3        150.67        124.70         8.38 o                         
   2  13   3        153.83        152.15        12.38 o                         
   3  13   3          0.68          3.67         5.72 o                         
   4  13   3         28.98         33.15         8.24 o                         
  -3  14   3        409.80        464.61        18.37 o                         
  -2  14   3         51.46         35.42         8.41 o                         
  -1  14   3          0.52         12.83         6.60 o                         
   0  14   3        440.62        453.40        13.72 o                         
   1  14   3          5.42          5.95         5.08 o                         
   2  14   3         10.93          1.14         5.91 o                         
   3  14   3         21.31         14.68         6.65 o                         
  -2  15   3         88.64        113.45        11.61 o                         
  -1  15   3         33.69         19.53         9.59 o                         
   0  15   3          4.56          2.84         6.61 o                         
   1  15   3         16.00         20.67         7.75 o                         
   2  15   3          4.28          2.20         6.36 o                         
  -8   0   4         10.42         18.00        11.01 o                         
  -7   0   4        174.27        162.27        20.77 o                         
  -6   0   4        163.86        195.78        25.27 o                         
  -5   0   4        299.29        298.49        31.16 o                         
  -4   0   4          3.45          3.56         3.23 o                         
  -3   0   4        184.80        189.68        11.25 o                         
  -2   0   4          0.08          5.74         4.14 o                         
  -1   0   4       2779.85       2429.28        27.14 o                         
   1   0   4        159.37        136.16         6.20 o                         
   2   0   4        950.92        957.15        18.04 o                         
   3   0   4        338.16        360.15        27.00 o                         
   4   0   4         13.93         19.73         6.36 o                         
   5   0   4         11.38          2.60         6.11 o                         
   6   0   4         82.39         88.49         9.76 o                         
   7   0   4         65.36         91.67        13.94 o                         
  -8   1   4         47.45         53.36         9.75 o                         
  -7   1   4       1023.25       1056.14        43.34 o                         
  -6   1   4        829.73        800.20        19.12 o                         
  -5   1   4        146.81        134.93        12.52 o                         
  -4   1   4        718.55        706.60        10.33 o                         
  -3   1   4        177.54        177.83         5.44 o                         
  -2   1   4        378.20        434.17         8.72 o                         
  -1   1   4       8199.23       7675.03        39.65 o                         
   0   1   4          0.24          6.23         3.65 o                         
   1   1   4      72759.26      68013.45       311.75 o                         
   2   1   4          3.16          9.63         2.39 o                         
   3   1   4        903.63        905.84        14.35 o                         
   4   1   4         70.59         63.33         5.47 o                         
   5   1   4        210.48        243.48        10.38 o                         
   6   1   4        144.62        152.92         9.45 o                         
   7   1   4         15.98         13.23         5.29 o                         
  -8   2   4          3.39         -4.65         6.72 o                         
  -7   2   4        283.64        297.72        15.45 o                         
  -6   2   4        430.53        400.70        14.08 o                         
  -5   2   4        142.06        140.12         7.88 o                         
  -4   2   4        196.87        227.79         8.98 o                         
  -3   2   4        178.36        215.46         5.80 o                         
  -2   2   4        438.49        521.33         7.64 o                         
  -1   2   4         20.20         13.66         1.91 o                         
   0   2   4        707.80        695.80         9.72 o                         
   1   2   4        260.74        270.88         4.82 o                         
   2   2   4        221.27        215.76         5.15 o                         
   3   2   4         30.13         26.29         3.30 o                         
   4   2   4        309.27        314.86         9.39 o                         
   5   2   4        136.07        129.66         7.90 o                         
   6   2   4         33.40         28.24         5.68 o                         
   7   2   4        146.96        138.69        12.10 o                         
  -8   3   4          0.69         -4.57         7.90 o                         
  -7   3   4        321.62        289.00        15.11 o                         
  -6   3   4       1542.04       1529.68        26.53 o                         
  -5   3   4        566.20        537.46        12.92 o                         
  -4   3   4         93.37         80.89         6.48 o                         
  -3   3   4          0.97          4.01         2.20 o                         
  -2   3   4       3101.38       2977.04        17.11 o                         
  -1   3   4       2226.38       2189.43        12.94 o                         
   0   3   4       1554.75       1420.26        15.26 o                         
   1   3   4       1154.89       1135.49         8.65 o                         
   2   3   4         25.71         24.51         2.47 o                         
   3   3   4        542.30        579.08        11.32 o                         
   4   3   4        435.13        439.77        10.62 o                         
   5   3   4          8.43          0.66         3.92 o                         
   6   3   4        730.23        673.28        23.10 o                         
   7   3   4         13.76         14.21         6.03 o                         
  -7   4   4        117.17        110.34        16.56 o                         
  -6   4   4        128.88        129.47         9.04 o                         
  -5   4   4        436.29        405.98        11.75 o                         
  -4   4   4          0.61         -0.81         2.56 o                         
  -3   4   4         39.40         22.52         2.72 o                         
  -2   4   4       3037.20       3260.16        19.03 o                         
  -1   4   4       2432.65       2365.80        15.11 o                         
   0   4   4        255.89        284.01         8.15 o                         
   1   4   4         38.97         36.08         3.02 o                         
   2   4   4          0.26          3.63         2.15 o                         
   3   4   4        265.54        279.41         7.33 o                         
   4   4   4       1467.53       1524.87        19.32 o                         
   5   4   4         25.74         36.29         5.23 o                         
   6   4   4          7.63         12.33         5.09 o                         
   7   4   4         27.02         18.61         6.25 o                         
  -7   5   4         29.17         17.42         7.25 o                         
  -6   5   4        725.52        725.94        19.08 o                         
  -5   5   4        102.81         96.20         7.32 o                         
  -4   5   4       1335.76       1309.56        15.82 o                         
  -3   5   4        110.66        125.41         4.76 o                         
  -2   5   4         13.16          6.82         2.27 o                         
  -1   5   4         12.36         12.01         2.12 o                         
   0   5   4        141.61        138.45         6.72 o                         
   1   5   4        916.09        978.49        11.35 o                         
   2   5   4         84.85         88.29         3.92 o                         
   3   5   4         55.24         63.57         3.88 o                         
   4   5   4          6.40         10.69         3.22 o                         
   5   5   4          0.36         -0.12         3.83 o                         
   6   5   4        143.28        146.30        11.40 o                         
   7   5   4         65.54         69.67         8.27 o                         
  -7   6   4        160.36        133.52        11.75 o                         
  -6   6   4        377.34        390.25        13.36 o                         
  -5   6   4        193.68        176.97         9.79 o                         
  -4   6   4         32.00         35.08         3.64 o                         
  -3   6   4        193.53        204.20         6.18 o                         
  -2   6   4        383.58        418.17         7.71 o                         
  -1   6   4        140.56        118.72         4.50 o                         
   0   6   4       2589.34       2566.20        25.98 o                         
   1   6   4          8.80         12.16         2.23 o                         
   2   6   4        753.56        760.57         8.86 o                         
   3   6   4          6.72          5.86         2.94 o                         
   4   6   4        174.82        177.12         7.52 o                         
   5   6   4        104.64        103.31         7.53 o                         
   6   6   4          9.93          8.42         5.06 o                         
   7   6   4          8.80         -1.70         6.23 o                         
  -7   7   4        101.97         76.31        11.04 o                         
  -6   7   4        876.26        927.48        23.02 o                         
  -5   7   4        752.88        749.44        14.34 o                         
  -4   7   4        458.49        463.55         9.05 o                         
  -3   7   4        306.42        309.03         7.12 o                         
  -2   7   4        471.14        436.14         7.78 o                         
  -1   7   4        748.03        770.67        10.77 o                         
   0   7   4        542.59        533.64        10.23 o                         
   1   7   4       2003.88       2080.56        24.65 o                         
   2   7   4        170.79        176.25         5.99 o                         
   3   7   4         52.30         49.80         4.40 o                         
   4   7   4         13.09          8.46         3.62 o                         
   5   7   4        542.86        546.37        15.79 o                         
   6   7   4        786.10        744.20        19.82 o                         
  -7   8   4         53.49         36.31         8.50 o                         
  -6   8   4         75.44         60.02         7.58 o                         
  -5   8   4         49.60         47.19         5.19 o                         
  -4   8   4        177.30        182.61         8.98 o                         
  -3   8   4         13.34          6.96         3.27 o                         
  -2   8   4       1747.73       1754.52        16.10 o                         
  -1   8   4        308.52        300.51        10.58 o                         
   0   8   4          0.02          2.02         2.50 o                         
   1   8   4        251.68        233.45         8.15 o                         
   2   8   4         33.75         40.13         4.60 o                         
   3   8   4         91.46         91.03         8.06 o                         
   4   8   4        556.75        604.39        16.43 o                         
   5   8   4          0.48         15.41         7.17 o                         
   6   8   4        145.22        153.56        13.99 o                         
  -6   9   4         43.78         65.92         9.01 o                         
  -5   9   4          5.09         17.31         4.97 o                         
  -4   9   4       1483.52       1509.18        18.20 o                         
  -3   9   4         48.92         51.50         5.73 o                         
  -2   9   4        179.66        171.55         7.30 o                         
  -1   9   4        459.18        503.46        11.96 o                         
   0   9   4         19.57         25.77         5.27 o                         
   1   9   4        676.58        659.33        12.47 o                         
   2   9   4         17.19         20.56         4.63 o                         
   3   9   4        568.74        582.97        14.81 o                         
   4   9   4         99.59         97.19         8.89 o                         
   5   9   4         22.00         39.16         8.75 o                         
   6   9   4        145.61        138.10        20.31 o                         
  -6  10   4        116.83        110.99        11.11 o                         
  -5  10   4         24.90         18.76         5.26 o                         
  -4  10   4          0.18         -4.02         4.26 o                         
  -3  10   4        913.58        899.73        15.06 o                         
  -2  10   4       1642.84       1611.40        19.04 o                         
  -1  10   4        106.25        104.18         8.06 o                         
   0  10   4        418.76        430.98        11.56 o                         
   1  10   4         78.11         74.33         6.18 o                         
   2  10   4         43.37         38.88         5.74 o                         
   3  10   4        121.23        125.26         8.47 o                         
   4  10   4       1163.00       1136.46        26.02 o                         
   5  10   4          3.18         -6.90         8.47 o                         
  -5  11   4        180.70        213.97        12.86 o                         
  -4  11   4          0.94         -4.82         4.82 o                         
  -3  11   4         97.89        101.23         7.74 o                         
  -2  11   4        541.67        546.82        13.72 o                         
  -1  11   4         54.13         55.93         6.16 o                         
   0  11   4        260.93        243.27        10.24 o                         
   1  11   4        261.50        249.55        10.00 o                         
   2  11   4        143.15        124.46         8.75 o                         
   3  11   4        111.19        105.40         8.21 o                         
   4  11   4         17.64         11.19         6.54 o                         
   5  11   4        142.79        144.87        16.65 o                         
  -5  12   4         24.45         24.67        14.54 o                         
  -4  12   4          0.59          4.14         6.07 o                         
  -3  12   4        121.36        138.72        14.79 o                         
  -2  12   4         24.03         27.70         6.93 o                         
  -1  12   4          0.49         -3.54         5.51 o                         
   0  12   4          4.68          5.99         5.98 o                         
   1  12   4         33.36         43.55         5.90 o                         
   2  12   4         19.20         15.57         5.57 o                         
   3  12   4         10.37          5.94         5.52 o                         
   4  12   4         19.79         24.50         7.30 o                         
  -4  13   4         31.26         22.01         7.85 o                         
  -3  13   4          4.50          1.70         6.35 o                         
  -2  13   4        159.93        176.75        12.20 o                         
  -1  13   4         32.98         13.86         6.38 o                         
   0  13   4          3.20          4.13         6.15 o                         
   1  13   4        224.11        225.41        10.50 o                         
   2  13   4         56.26         77.70         8.10 o                         
   3  13   4         44.55         34.49         7.09 o                         
   4  13   4        100.67        116.44        11.32 o                         
  -3  14   4         58.68         81.27        10.05 o                         
  -2  14   4         81.36         99.66        11.69 o                         
  -1  14   4         20.51         -4.26         6.90 o                         
   0  14   4        296.08        312.02        12.56 o                         
   1  14   4         43.68         40.72         6.49 o                         
   2  14   4        333.51        367.15        15.32 o                         
   3  14   4          1.54          3.53         6.94 o                         
  -2  15   4        206.41        227.88        16.59 o                         
  -1  15   4         27.80         22.18         8.11 o                         
   0  15   4        148.40        160.85        21.49 o                         
   1  15   4         15.64         16.94         6.35 o                         
  -8   1   5         32.54         30.20         8.35 o                         
  -7   1   5         72.38         59.12         8.50 o                         
  -6   1   5          6.35          5.69         5.11 o                         
  -5   1   5         84.67         82.16         8.63 o                         
  -4   1   5       2547.06       2654.99        22.53 o                         
  -3   1   5       1661.58       1689.12        20.06 o                         
  -2   1   5       2559.33       2562.16        22.81 o                         
  -1   1   5       2590.15       2557.46        17.66 o                         
   0   1   5       1659.44       1766.61        22.87 o                         
   1   1   5         63.52         55.31         3.94 o                         
   2   1   5        504.26        521.29         9.72 o                         
   3   1   5         10.19          8.66         3.46 o                         
   4   1   5        253.14        264.41         8.95 o                         
   5   1   5         68.58         85.57         6.81 o                         
   6   1   5         18.84         22.58         8.14 o                         
   7   1   5        215.39        216.39        10.86 o                         
  -8   2   5          9.58          9.21         7.88 o                         
  -7   2   5         20.62          6.25         6.46 o                         
  -6   2   5       1030.03       1026.46        19.00 o                         
  -5   2   5       1138.32       1145.78        18.18 o                         
  -4   2   5          9.95          3.03         2.58 o                         
  -3   2   5         24.48         34.79         2.76 o                         
  -2   2   5       7231.49       7456.81        37.08 o                         
  -1   2   5         57.46         65.07         2.90 o                         
   0   2   5        147.67        125.23         6.49 o                         
   1   2   5       1089.26       1032.65        11.81 o                         
   2   2   5        983.37        980.37         9.52 o                         
   3   2   5        447.14        467.44        13.44 o                         
   4   2   5        257.36        256.43         9.44 o                         
   5   2   5        178.44        190.40         9.53 o                         
   6   2   5        313.69        333.42        13.44 o                         
   7   2   5        225.19        240.38        12.74 o                         
  -7   3   5         15.97         17.04         6.90 o                         
  -6   3   5          0.24         -1.38         4.87 o                         
  -5   3   5          0.74          3.78         4.16 o                         
  -4   3   5       1582.44       1691.24        16.86 o                         
  -3   3   5          3.24          0.43         2.27 o                         
  -2   3   5       5490.46       5499.80        26.89 o                         
  -1   3   5        457.27        448.17         7.58 o                         
   0   3   5        203.64        202.64         6.89 o                         
   1   3   5        867.58        827.78        10.11 o                         
   2   3   5         65.75         67.76         3.36 o                         
   3   3   5        132.23        147.10         5.78 o                         
   4   3   5         22.14         32.46         4.49 o                         
   5   3   5         61.34         56.93         6.07 o                         
   6   3   5         25.03         36.32         6.19 o                         
   7   3   5         31.34         16.05         6.04 o                         
  -7   4   5         40.20         30.77         7.78 o                         
  -6   4   5        337.12        327.16        13.01 o                         
  -5   4   5         26.64         24.02         5.24 o                         
  -4   4   5        308.42        333.80         8.72 o                         
  -3   4   5          2.04          5.36         2.39 o                         
  -2   4   5         25.04         33.17         2.72 o                         
  -1   4   5        667.88        645.86         7.43 o                         
   0   4   5       1094.79       1112.84        11.47 o                         
   1   4   5         71.20         71.43         5.08 o                         
   2   4   5        132.46        133.03         4.69 o                         
   3   4   5         12.36         14.55         2.57 o                         
   4   4   5         13.17         14.62         3.98 o                         
   5   4   5         19.62         22.17         4.94 o                         
   6   4   5        142.38        150.07         9.72 o                         
   7   4   5         33.73         42.76         7.32 o                         
  -7   5   5        260.67        271.57        16.49 o                         
  -6   5   5         50.58         49.65         6.78 o                         
  -5   5   5       1907.84       1865.09        24.20 o                         
  -4   5   5        562.67        534.18         9.59 o                         
  -3   5   5        380.03        383.99         7.04 o                         
  -2   5   5        366.69        393.27         6.59 o                         
  -1   5   5         91.69         94.23         3.66 o                         
   0   5   5          9.12         19.50         3.89 o                         
   1   5   5         17.02         24.14         5.40 o                         
   2   5   5        337.29        370.05         6.25 o                         
   3   5   5        363.48        376.87         7.43 o                         
   4   5   5          0.06         -2.16         3.04 o                         
   5   5   5         41.63         35.30         5.38 o                         
   6   5   5        169.36        157.73         9.77 o                         
   7   5   5        207.90        182.69        25.56 o                         
  -7   6   5        143.59        124.66        11.50 o                         
  -6   6   5         25.60         29.46         6.40 o                         
  -5   6   5         50.55         64.41         6.72 o                         
  -4   6   5          7.06          6.70         2.89 o                         
  -3   6   5         85.10         86.04         4.38 o                         
  -2   6   5        424.80        440.08         8.51 o                         
  -1   6   5         28.36         18.61         2.46 o                         
   0   6   5         30.97         36.69         4.79 o                         
   1   6   5       1356.26       1441.37        19.99 o                         
   2   6   5         16.02         13.75         2.40 o                         
   3   6   5         57.26         65.06         4.36 o                         
   4   6   5        281.86        267.57         8.61 o                         
   5   6   5          2.32          1.13         4.20 o                         
   6   6   5        130.44        109.57        11.54 o                         
  -7   7   5         79.75         99.92        24.45 o                         
  -6   7   5         69.54         65.08         7.67 o                         
  -5   7   5         20.64         11.47         4.06 o                         
  -4   7   5        255.09        277.84         7.63 o                         
  -3   7   5        103.16        102.24         5.00 o                         
  -2   7   5        362.38        437.15         8.94 o                         
  -1   7   5          0.08          0.98         2.45 o                         
   0   7   5        269.69        289.16        11.79 o                         
   1   7   5        100.47         95.10         6.87 o                         
   2   7   5         11.79          8.01         2.76 o                         
   3   7   5        586.96        599.90        11.06 o                         
   4   7   5        951.43        941.80        16.53 o                         
   5   7   5        120.82        119.07         9.55 o                         
   6   7   5        249.61        269.51        24.44 o                         
  -6   8   5        206.45        225.89        11.91 o                         
  -5   8   5         42.05         24.88         6.83 o                         
  -4   8   5         73.48         64.68         4.74 o                         
  -3   8   5         64.22         50.61         4.39 o                         
  -2   8   5       2218.18       2233.99        21.05 o                         
  -1   8   5         10.23          9.77         2.97 o                         
   0   8   5        224.76        253.86        12.29 o                         
   1   8   5       1138.84       1177.53        25.18 o                         
   2   8   5         66.91         73.81         5.95 o                         
   3   8   5        400.79        408.80        11.69 o                         
   4   8   5         27.38         28.01         7.30 o                         
   5   8   5        178.47        180.14        14.07 o                         
   6   8   5          1.20          8.08         9.90 o                         
  -6   9   5          0.26         10.26         6.62 o                         
  -5   9   5        669.54        706.19        19.17 o                         
  -4   9   5       1179.30       1138.75        15.82 o                         
  -3   9   5        427.69        434.11        10.55 o                         
  -2   9   5       1170.38       1120.87        17.56 o                         
  -1   9   5        113.23        102.68        13.83 o                         
   0   9   5         15.27         25.56         5.17 o                         
   1   9   5        695.80        709.39        18.43 o                         
   2   9   5        494.37        484.23        11.70 o                         
   3   9   5         75.71         87.86         7.22 o                         
   4   9   5        991.67        946.17        30.60 o                         
   5   9   5        532.05        493.52        23.44 o                         
   6   9   5         31.36         24.22        13.71 o                         
  -6  10   5          3.76          2.25         6.99 o                         
  -5  10   5          1.75          1.04         4.93 o                         
  -4  10   5         51.94         47.73         5.58 o                         
  -3  10   5        134.30        124.56         8.10 o                         
  -2  10   5          0.30          4.56         3.92 o                         
  -1  10   5        485.88        483.50        12.49 o                         
   0  10   5          2.68          0.20         3.71 o                         
   1  10   5        252.23        236.87         9.69 o                         
   2  10   5        295.11        274.95        10.21 o                         
   3  10   5        139.84        126.55         8.53 o                         
   4  10   5          0.10          0.44         6.47 o                         
   5  10   5          0.78         -1.86         8.47 o                         
  -5  11   5        350.36        421.97        20.01 o                         
  -4  11   5         21.63         28.29         5.99 o                         
  -3  11   5         37.15         32.77         6.67 o                         
  -2  11   5         61.02         63.95         6.64 o                         
  -1  11   5         35.17         36.11         5.63 o                         
   0  11   5        134.46        106.75         7.89 o                         
   1  11   5        145.71        144.86         8.33 o                         
   2  11   5         29.51         27.85         5.35 o                         
   3  11   5         39.94         31.71         6.27 o                         
   4  11   5        234.64        207.56        12.89 o                         
   5  11   5        309.15        348.05        24.23 o                         
  -5  12   5         43.63         51.24        22.16 o                         
  -4  12   5          9.25          9.45         7.22 o                         
  -3  12   5         61.89         60.22         8.19 o                         
  -2  12   5        252.92        265.32        13.84 o                         
  -1  12   5        527.40        480.39        16.43 o                         
   0  12   5         47.46         32.65         7.08 o                         
   1  12   5        432.84        444.22        12.59 o                         
   2  12   5         79.34         87.11         8.19 o                         
   3  12   5         56.08         39.46         7.56 o                         
   4  12   5          0.73          3.38         6.56 o                         
  -4  13   5        127.67        127.96        11.45 o                         
  -3  13   5         47.10         31.43         7.62 o                         
  -2  13   5         19.67         21.82         7.09 o                         
  -1  13   5         21.26         20.11         6.69 o                         
   0  13   5        238.12        232.82        18.44 o                         
   1  13   5          8.04          8.18         5.01 o                         
   2  13   5        386.41        390.34        14.90 o                         
   3  13   5          1.03          2.24         6.30 o                         
  -3  14   5         15.72          7.58         7.40 o                         
  -2  14   5        307.51        352.67        17.14 o                         
  -1  14   5          3.06          2.39         7.71 o                         
   0  14   5         35.87         27.27         6.31 o                         
   1  14   5         42.51         38.00         6.69 o                         
   2  14   5         22.07         13.76         6.34 o                         
   3  14   5          7.48          2.69         7.02 o                         
  -2  15   5          8.90          2.85         9.35 o                         
  -1  15   5        165.07        197.85        14.13 o                         
   0  15   5         55.92         60.46         8.26 o                         
   1  15   5         12.99         10.34         6.13 o                         
  -8   0   6         53.90         47.32        17.31 o                         
  -7   0   6        363.13        390.80        23.07 o                         
  -6   0   6        100.18         83.38        15.25 o                         
  -5   0   6       7369.10       7201.59        84.14 o                         
  -4   0   6         53.86         58.95         8.28 o                         
  -3   0   6        686.77        725.38        18.59 o                         
  -2   0   6       1856.11       1816.86        27.14 o                         
  -1   0   6         36.83         16.00         5.57 o                         
   1   0   6       5384.01       5279.69        57.12 o                         
   2   0   6         20.11         22.19         5.54 o                         
   3   0   6        178.88        184.41        11.72 o                         
   4   0   6        249.55        242.35        14.93 o                         
   5   0   6        138.25        115.32        12.62 o                         
   6   0   6         30.68         31.95         7.92 o                         
   7   0   6        591.63        635.74        29.84 o                         
  -8   1   6         56.69         77.06        10.66 o                         
  -7   1   6         20.74         11.49        10.07 o                         
  -6   1   6        331.27        344.37        12.74 o                         
  -5   1   6        105.91        104.10         7.23 o                         
  -4   1   6         19.08         19.12         4.58 o                         
  -3   1   6        549.28        596.43        11.93 o                         
  -2   1   6       2659.62       2596.20        23.75 o                         
  -1   1   6        307.60        330.79         8.05 o                         
   0   1   6       5996.09       6041.89        76.16 o                         
   1   1   6        464.91        488.12         7.70 o                         
   2   1   6        761.23        740.95        12.22 o                         
   3   1   6        942.10        964.50        15.99 o                         
   4   1   6        972.85        980.40        15.95 o                         
   5   1   6        575.96        574.83        17.99 o                         
   6   1   6        490.09        476.24        14.12 o                         
   7   1   6        166.86        173.13        10.79 o                         
  -7   2   6         49.45         53.88         8.48 o                         
  -6   2   6        562.02        541.80        14.54 o                         
  -5   2   6        505.87        507.89        13.19 o                         
  -4   2   6        121.40         99.27         6.36 o                         
  -3   2   6        256.60        265.64         8.64 o                         
  -2   2   6         26.65         22.96         2.17 o                         
  -1   2   6        102.53         98.63         6.26 o                         
   0   2   6       1390.55       1423.41        26.31 o                         
   1   2   6         32.16         44.34         4.40 o                         
   2   2   6         63.16         63.76         5.01 o                         
   3   2   6          1.98         -2.74         2.74 o                         
   4   2   6          3.32          3.24         3.52 o                         
   5   2   6        158.30        164.39        10.83 o                         
   6   2   6         74.15         79.52         7.83 o                         
   7   2   6          0.14          0.19         5.56 o                         
  -7   3   6          0.07         -0.02         6.33 o                         
  -6   3   6        192.47        195.03        10.64 o                         
  -5   3   6       1679.02       1614.77        22.15 o                         
  -4   3   6          3.55          5.86         3.74 o                         
  -3   3   6       2750.66       2953.78        25.65 o                         
  -2   3   6         16.67         20.11         2.42 o                         
  -1   3   6        142.46        129.02         4.05 o                         
   0   3   6         20.68         19.29         4.20 o                         
   1   3   6         67.86         68.04         7.80 o                         
   2   3   6        515.57        477.21         7.73 o                         
   3   3   6         11.48          8.53         2.89 o                         
   4   3   6        139.59        149.52         7.82 o                         
   5   3   6         40.65         39.48         5.58 o                         
   6   3   6        298.14        323.48        13.13 o                         
   7   3   6        163.21        195.67        11.76 o                         
  -7   4   6         43.47         32.95         8.06 o                         
  -6   4   6        292.28        265.46        12.19 o                         
  -5   4   6        106.83         74.86         6.86 o                         
  -4   4   6          2.53         -0.58         2.95 o                         
  -3   4   6         48.01         56.48         3.35 o                         
  -2   4   6       1960.99       1922.96        14.04 o                         
  -1   4   6        361.66        358.44         6.23 o                         
   0   4   6        320.40        282.58         6.59 o                         
   1   4   6        492.56        530.88        12.92 o                         
   2   4   6         47.42         54.18         3.32 o                         
   3   4   6         22.47         26.37         2.99 o                         
   4   4   6         30.41         26.42         5.18 o                         
   5   4   6        404.69        417.52        12.12 o                         
   6   4   6          4.99          8.50         5.02 o                         
   7   4   6          1.84          4.05         6.70 o                         
  -7   5   6        151.79        137.52        11.73 o                         
  -6   5   6          0.41         -1.01         5.29 o                         
  -5   5   6        143.09        130.97         8.39 o                         
  -4   5   6         56.77         62.50         4.31 o                         
  -3   5   6          0.05          0.04         2.19 o                         
  -2   5   6       2361.50       2452.03        16.92 o                         
  -1   5   6        197.86        195.16         6.11 o                         
   0   5   6        609.44        597.44         8.72 o                         
   1   5   6        925.34        944.92        15.14 o                         
   2   5   6       1138.53       1107.08        11.15 o                         
   3   5   6         32.63         33.52         3.55 o                         
   4   5   6        114.16        127.85         7.38 o                         
   5   5   6          0.64          2.12         4.33 o                         
   6   5   6         24.76         19.45         6.62 o                         
   7   5   6        123.31        121.96        11.39 o                         
  -7   6   6         88.98         78.13         9.77 o                         
  -6   6   6        356.34        323.27        15.85 o                         
  -5   6   6       2253.62       2187.38        27.19 o                         
  -4   6   6          1.80         -2.71         2.71 o                         
  -3   6   6        343.64        369.60         7.96 o                         
  -2   6   6       1248.28       1251.90        12.64 o                         
  -1   6   6        795.17        825.70         8.86 o                         
   0   6   6        678.83        699.72        13.66 o                         
   1   6   6          7.46          5.93         3.45 o                         
   2   6   6         50.95         55.49         3.84 o                         
   3   6   6        963.42        990.29        12.65 o                         
   4   6   6        119.47        129.05         7.65 o                         
   5   6   6         97.71        107.66         9.09 o                         
   6   6   6         17.19         15.60         6.66 o                         
  -7   7   6        139.18        127.35        11.35 o                         
  -6   7   6        560.19        570.58        19.69 o                         
  -5   7   6         16.03         19.93         6.15 o                         
  -4   7   6          1.85          2.50         2.92 o                         
  -3   7   6          3.72          1.27         2.75 o                         
  -2   7   6       1568.06       1556.77        20.84 o                         
  -1   7   6         72.44         69.54         4.21 o                         
   0   7   6        954.70        933.94        16.51 o                         
   1   7   6        124.69        149.03        14.09 o                         
   2   7   6        633.96        600.66        11.66 o                         
   3   7   6         36.35         35.42         4.54 o                         
   4   7   6        338.84        360.58        15.63 o                         
   5   7   6          5.86         -1.03         6.65 o                         
   6   7   6        209.00        210.47        16.53 o                         
  -6   8   6         27.05         22.75         6.58 o                         
  -5   8   6         11.66          8.93         4.96 o                         
  -4   8   6        291.20        279.72        10.06 o                         
  -3   8   6        163.57        155.59         7.20 o                         
  -2   8   6       1309.81       1386.58        19.15 o                         
  -1   8   6         76.63         70.04         5.63 o                         
   0   8   6         72.14         72.67         6.72 o                         
   1   8   6         85.56         79.09         7.60 o                         
   2   8   6        233.62        253.72        12.07 o                         
   3   8   6         88.86         77.75         6.70 o                         
   4   8   6        106.62        103.92        10.22 o                         
   5   8   6        270.42        264.68        19.57 o                         
   6   8   6        187.68        205.84        16.37 o                         
  -6   9   6         12.30          2.82         6.91 o                         
  -5   9   6          6.58          0.81         5.21 o                         
  -4   9   6        341.04        344.31        12.81 o                         
  -3   9   6       2070.54       2086.38        22.30 o                         
  -2   9   6        152.41        162.47        12.99 o                         
  -1   9   6        191.55        199.83        11.38 o                         
   0   9   6         46.33         55.74         9.19 o                         
   1   9   6          6.33          2.77         4.65 o                         
   2   9   6          0.10          0.38         3.89 o                         
   3   9   6         97.83         86.73         7.34 o                         
   4   9   6          6.81          1.31         6.71 o                         
   5   9   6        278.07        302.38        35.31 o                         
  -6  10   6        209.77        224.09        17.79 o                         
  -5  10   6        829.04        834.32        24.71 o                         
  -4  10   6        276.91        258.66        13.15 o                         
  -3  10   6          0.86          0.12         4.26 o                         
  -2  10   6        122.56        125.60         8.05 o                         
  -1  10   6        907.05        916.82        17.09 o                         
   0  10   6        660.72        612.71        14.34 o                         
   1  10   6       1515.04       1459.80        19.72 o                         
   2  10   6        138.29        143.25         8.11 o                         
   3  10   6       1106.66       1104.87        22.59 o                         
   4  10   6        116.86        129.03        13.32 o                         
   5  10   6        617.62        635.70        27.89 o                         
  -5  11   6         11.08         -0.97         7.67 o                         
  -4  11   6          1.80          4.67         6.03 o                         
  -3  11   6        676.55        701.33        17.36 o                         
  -2  11   6         10.46         17.22         5.05 o                         
  -1  11   6        586.65        569.42        14.36 o                         
   0  11   6        181.52        193.56         9.88 o                         
   1  11   6          0.22          0.13         4.31 o                         
   2  11   6        576.87        567.94        13.58 o                         
   3  11   6         69.65         72.73         8.67 o                         
   4  11   6         58.03         74.74        11.06 o                         
   5  11   6         10.98         15.23        10.77 o                         
  -5  12   6        114.12        133.04        18.32 o                         
  -4  12   6         97.53         94.80        12.43 o                         
  -3  12   6         15.15         12.57         6.39 o                         
  -2  12   6         58.73         51.27         8.13 o                         
  -1  12   6          0.67          3.24         4.74 o                         
   0  12   6         30.84         27.84         5.79 o                         
   1  12   6        297.55        284.50        13.83 o                         
   2  12   6          2.62         17.01         5.15 o                         
   3  12   6        192.01        212.35        14.29 o                         
   4  12   6        364.63        353.90        19.58 o                         
  -4  13   6         59.73         43.39        18.98 o                         
  -3  13   6         36.26         55.41         8.53 o                         
  -2  13   6         18.99         20.86         7.87 o                         
  -1  13   6        163.90        164.64        12.09 o                         
   0  13   6         44.30         52.12        10.69 o                         
   1  13   6         11.60         -1.65         4.98 o                         
   2  13   6         52.07         45.19         7.32 o                         
   3  13   6          1.44         -6.35         6.35 o                         
  -3  14   6         91.30         76.86         9.82 o                         
  -2  14   6        134.33        148.13        12.14 o                         
  -1  14   6         94.15        114.49        11.29 o                         
   0  14   6         16.52          3.35         5.67 o                         
   1  14   6         26.19         29.98         6.60 o                         
   2  14   6         80.05         79.09         9.10 o                         
  -1  15   6         27.66         32.73         8.99 o                         
   0  15   6         54.75         44.61         7.54 o                         
   1  15   6         19.50          0.00        12.46 o                         
  -7   1   7         16.78         13.02         6.74 o                         
  -6   1   7        308.00        307.47        15.16 o                         
  -5   1   7          0.58          1.91         4.66 o                         
  -4   1   7        805.52        856.27        16.33 o                         
  -3   1   7         23.85         29.13         4.28 o                         
  -2   1   7       1940.48       1885.18        20.36 o                         
  -1   1   7         56.32         91.49         4.63 o                         
   0   1   7        177.64        171.02        12.46 o                         
   1   1   7       1490.35       1490.65        17.59 o                         
   2   1   7       3257.13       3381.79        29.43 o                         
   3   1   7        106.83        102.79         6.12 o                         
   4   1   7        315.60        324.58         9.96 o                         
   5   1   7        258.98        266.07        13.11 o                         
   6   1   7         35.73         27.45         6.10 o                         
   7   1   7         28.00         24.55         6.18 o                         
  -7   2   7        187.04        179.54        12.76 o                         
  -6   2   7        110.76         96.12        11.30 o                         
  -5   2   7       3368.76       3420.60        33.66 o                         
  -4   2   7         17.73         19.35         4.23 o                         
  -3   2   7       1720.59       1789.38        21.76 o                         
  -2   2   7        217.62        191.24         5.75 o                         
  -1   2   7        420.27        394.90         7.79 o                         
   0   2   7          8.16         13.85         4.82 o                         
   1   2   7         47.92         60.82         4.78 o                         
   2   2   7        991.18        949.73        11.03 o                         
   3   2   7       1022.20       1012.88        12.77 o                         
   4   2   7       2140.66       2153.95        24.48 o                         
   5   2   7        976.76        986.08        18.12 o                         
   6   2   7          1.94         -3.01         4.57 o                         
   7   2   7          0.23         -3.12         5.59 o                         
  -7   3   7         29.93         17.90         8.59 o                         
  -6   3   7        591.83        550.54        15.10 o                         
  -5   3   7        293.06        306.08        11.36 o                         
  -4   3   7          3.44          2.17         3.55 o                         
  -3   3   7        133.28        122.90         4.32 o                         
  -2   3   7          7.33          6.22         1.95 o                         
  -1   3   7         22.72         26.67         2.52 o                         
   0   3   7          0.36          2.54         3.60 o                         
   1   3   7        269.58        262.50         7.05 o                         
   2   3   7       1557.38       1581.06        13.74 o                         
   3   3   7        225.10        242.64         9.24 o                         
   4   3   7          1.86         -3.39         3.39 o                         
   5   3   7         94.52        102.93         7.86 o                         
   6   3   7         19.36         24.76         5.90 o                         
   7   3   7          6.03          4.67         5.88 o                         
  -7   4   7         44.24         55.71         9.05 o                         
  -6   4   7         53.10         61.86         7.42 o                         
  -5   4   7        834.97        793.37        17.02 o                         
  -4   4   7        254.26        259.14        11.23 o                         
  -3   4   7       1286.66       1349.24        15.98 o                         
  -2   4   7        631.22        665.61         8.25 o                         
  -1   4   7        269.40        228.34         5.99 o                         
   0   4   7        880.52        899.77        11.67 o                         
   1   4   7        530.15        508.12        13.05 o                         
   2   4   7        353.94        359.52         6.88 o                         
   3   4   7         79.83         97.03         5.89 o                         
   4   4   7        163.13        160.96         8.25 o                         
   5   4   7        432.11        436.27        12.53 o                         
   6   4   7         23.06         15.40         6.70 o                         
  -7   5   7          0.51          0.38         6.72 o                         
  -6   5   7         15.31         26.46         6.27 o                         
  -5   5   7        236.45        199.54        10.20 o                         
  -4   5   7         58.43         53.43         4.81 o                         
  -3   5   7         28.25         21.05         2.90 o                         
  -2   5   7        947.51        896.19        10.36 o                         
  -1   5   7          4.56          0.77         1.81 o                         
   0   5   7        129.16        147.53         5.54 o                         
   1   5   7       1823.90       1909.89        22.67 o                         
   2   5   7         18.45         15.03         3.03 o                         
   3   5   7          8.33         10.39         3.23 o                         
   4   5   7        498.74        504.96        12.06 o                         
   5   5   7       1092.90       1092.33        35.10 o                         
   6   5   7         76.55         65.91        11.16 o                         
  -7   6   7         21.95         10.56         7.80 o                         
  -6   6   7         10.09          8.92         5.81 o                         
  -5   6   7       1082.34       1115.66        19.89 o                         
  -4   6   7          0.10          0.69         3.47 o                         
  -3   6   7        144.35        153.63         5.57 o                         
  -2   6   7       1371.16       1487.29        14.04 o                         
  -1   6   7       1007.67       1003.06        11.81 o                         
   0   6   7        278.66        283.26         9.79 o                         
   1   6   7        685.32        716.74        14.79 o                         
   2   6   7        366.63        375.77        13.14 o                         
   3   6   7        278.95        279.76        12.59 o                         
   4   6   7        691.88        684.65        18.60 o                         
   5   6   7         14.21          6.12         5.54 o                         
   6   6   7          2.64          6.24         6.24 o                         
  -7   7   7         18.35          9.44         8.29 o                         
  -6   7   7        145.65        126.18        10.85 o                         
  -5   7   7        130.91        162.51        10.68 o                         
  -4   7   7        341.71        306.17        11.33 o                         
  -3   7   7        475.02        449.49         9.23 o                         
  -2   7   7         51.99         57.15         3.90 o                         
  -1   7   7          8.61         14.06         4.13 o                         
   0   7   7        625.08        692.94        14.95 o                         
   1   7   7          7.48          0.66         3.71 o                         
   2   7   7        636.28        655.90        12.23 o                         
   3   7   7         78.50         78.96         9.31 o                         
   4   7   7         19.68         26.55         9.05 o                         
   5   7   7          1.97          7.68         7.98 o                         
   6   7   7          0.54          3.39         7.76 o                         
  -6   8   7        220.39        231.65        13.79 o                         
  -5   8   7         80.41         81.05         7.90 o                         
  -4   8   7        534.82        528.87        13.77 o                         
  -3   8   7         59.11         67.44         7.59 o                         
  -2   8   7       1074.55       1021.27        16.45 o                         
  -1   8   7         23.58         23.01         4.19 o                         
   0   8   7        381.24        374.06        12.19 o                         
   1   8   7         87.38        112.01         9.69 o                         
   2   8   7          6.89         13.78         3.99 o                         
   3   8   7        135.14        131.52        11.04 o                         
   4   8   7        306.38        292.92        22.16 o                         
   5   8   7        349.92        362.59        22.95 o                         
   6   8   7        115.85         93.50        14.44 o                         
  -6   9   7        175.74        142.06        11.98 o                         
  -5   9   7         74.58         96.33         8.67 o                         
  -4   9   7        144.93        155.10        14.39 o                         
  -3   9   7          1.49         -0.08         3.95 o                         
  -2   9   7         14.76         20.06         4.70 o                         
  -1   9   7          7.28         11.90         4.01 o                         
   0   9   7         78.87         95.75         8.29 o                         
   1   9   7        491.55        500.06        14.56 o                         
   2   9   7         17.56         21.95         6.40 o                         
   3   9   7        480.06        508.66        17.98 o                         
   4   9   7          5.79          3.90         8.47 o                         
   5   9   7         40.90         15.88        11.42 o                         
  -6  10   7         22.48         17.31        18.69 o                         
  -5  10   7          7.46         11.31         7.90 o                         
  -4  10   7          0.08         -2.76         5.02 o                         
  -3  10   7        709.87        697.49        15.59 o                         
  -2  10   7        823.21        773.99        22.26 o                         
  -1  10   7        880.97        905.73        17.13 o                         
   0  10   7        238.39        242.30        10.70 o                         
   1  10   7        303.73        269.68        10.43 o                         
   2  10   7        500.59        449.02        12.59 o                         
   3  10   7        254.29        252.45        13.40 o                         
   4  10   7         29.78         36.80        11.73 o                         
   5  10   7         37.31         24.66        11.13 o                         
  -5  11   7         94.89        105.45        19.63 o                         
  -4  11   7          2.32          6.68         8.46 o                         
  -3  11   7         97.10        106.48         8.21 o                         
  -2  11   7         17.78         12.04         4.95 o                         
  -1  11   7          0.07          5.23         4.26 o                         
   0  11   7        390.66        386.02        16.37 o                         
   1  11   7        430.64        409.81        12.12 o                         
   2  11   7          5.57         11.53         4.87 o                         
   3  11   7         32.87         48.09         7.75 o                         
   4  11   7         56.68         65.02        10.49 o                         
  -4  12   7        199.35        200.26        22.65 o                         
  -3  12   7        139.56        121.27         9.32 o                         
  -2  12   7         31.88         41.88         6.48 o                         
  -1  12   7       1091.00       1079.97        25.60 o                         
   0  12   7        250.08        198.79        10.74 o                         
   1  12   7        210.57        200.56        11.66 o                         
   2  12   7        176.29        165.53         9.55 o                         
   3  12   7        187.70        175.05        12.36 o                         
   4  12   7        215.36        237.19        17.05 o                         
  -4  13   7          8.72          7.23         8.14 o                         
  -3  13   7         63.62         62.34         8.84 o                         
  -2  13   7        383.23        380.42        16.66 o                         
  -1  13   7          1.11          2.47         5.74 o                         
   0  13   7          0.31         -3.58         6.07 o                         
   1  13   7        435.37        461.98        21.00 o                         
   2  13   7          4.48         10.22         6.04 o                         
   3  13   7          9.82         15.39         7.15 o                         
  -2  14   7         14.60          7.59         7.10 o                         
  -1  14   7          0.01          0.08         6.82 o                         
   0  14   7          7.12         -0.43         6.84 o                         
   1  14   7         58.79         54.60         9.13 o                         
   2  14   7         47.00         44.83         8.15 o                         
  -7   0   8         30.13         36.03        11.44 o                         
  -6   0   8        139.37        140.36        15.18 o                         
  -5   0   8        223.36        221.58        16.35 o                         
  -4   0   8        277.93        340.68        15.64 o                         
  -3   0   8       1288.51       1372.34        27.35 o                         
  -2   0   8       1528.99       1563.14        26.87 o                         
  -1   0   8       2062.84       2025.04        26.62 o                         
   1   0   8        991.67       1081.91        19.30 o                         
   2   0   8      21094.85      21168.06       234.72 o                         
   3   0   8         13.40          1.63         4.82 o                         
   4   0   8        909.22        938.89        25.62 o                         
   5   0   8        293.97        310.69        17.25 o                         
   6   0   8        230.83        227.14        15.04 o                         
   7   0   8          0.94          0.91         8.11 o                         
  -7   1   8         74.84         75.67         9.50 o                         
  -6   1   8        470.13        479.59        14.04 o                         
  -5   1   8        442.75        434.75        13.75 o                         
  -4   1   8         27.08         43.60         8.09 o                         
  -3   1   8         67.45        101.02         7.52 o                         
  -2   1   8          0.08         -0.99         1.97 o                         
  -1   1   8        346.57        310.51         7.50 o                         
   0   1   8          5.35          4.15         5.54 o                         
   1   1   8        777.46        730.32        12.81 o                         
   2   1   8          2.87         -2.66         3.35 o                         
   3   1   8        380.06        389.09         9.98 o                         
   4   1   8         25.12         27.86         4.80 o                         
   5   1   8        335.61        334.49        12.25 o                         
   6   1   8         41.41         47.36         8.77 o                         
   7   1   8          0.01          1.85         5.33 o                         
  -7   2   8         10.56         14.87         7.34 o                         
  -6   2   8       1732.22       1718.55        25.54 o                         
  -5   2   8          0.14          5.07         4.50 o                         
  -4   2   8          8.88         14.56         4.39 o                         
  -3   2   8        211.93        201.39         9.39 o                         
  -2   2   8         14.38         18.26         2.83 o                         
  -1   2   8        917.46        977.81        12.78 o                         
   0   2   8         14.54         33.93         7.62 o                         
   1   2   8         68.00         60.51         5.29 o                         
   2   2   8       4732.79       4693.23        29.58 o                         
   3   2   8          8.71          8.99         3.88 o                         
   4   2   8        105.97        106.55         7.05 o                         
   5   2   8          0.26         -1.44         4.29 o                         
   6   2   8         40.25         37.27         6.66 o                         
  -7   3   8          6.94          9.08         7.08 o                         
  -6   3   8         23.88         34.04         8.32 o                         
  -5   3   8        130.12        149.44         8.87 o                         
  -4   3   8        305.25        295.08         9.77 o                         
  -3   3   8        152.43        153.63         6.71 o                         
  -2   3   8        303.57        358.29         7.38 o                         
  -1   3   8        157.16        180.23         5.97 o                         
   0   3   8        106.39        122.19         7.68 o                         
   1   3   8          6.31          6.92         2.62 o                         
   2   3   8       1099.40       1168.22        13.05 o                         
   3   3   8       1066.31       1059.15        17.33 o                         
   4   3   8         98.17         98.63         7.16 o                         
   5   3   8         17.07          6.23         8.31 o                         
   6   3   8         94.71        104.79         8.84 o                         
  -7   4   8         82.36         79.71         9.94 o                         
  -6   4   8       1094.71       1028.09        20.16 o                         
  -5   4   8       1046.99       1062.91        18.79 o                         
  -4   4   8         10.77          8.30         4.08 o                         
  -3   4   8        639.94        655.21         8.97 o                         
  -2   4   8        863.26        893.00         9.70 o                         
  -1   4   8         37.44         26.06         3.93 o                         
   0   4   8        514.36        530.69        10.78 o                         
   1   4   8         28.20         42.50         5.45 o                         
   2   4   8        424.63        426.98         8.96 o                         
   3   4   8          5.76          4.95         3.47 o                         
   4   4   8        425.00        415.98        11.40 o                         
   5   4   8         22.41         19.70         5.84 o                         
   6   4   8         37.22         37.27        13.56 o                         
  -7   5   8         14.69         24.97         8.18 o                         
  -6   5   8        167.50        140.28        11.23 o                         
  -5   5   8        101.93        104.72        11.61 o                         
  -4   5   8         53.60         49.69         5.72 o                         
  -3   5   8         15.92         13.70         2.62 o                         
  -2   5   8          0.04          3.06         2.39 o                         
  -1   5   8        753.96        787.58        10.81 o                         
   0   5   8         49.77         56.70         4.26 o                         
   1   5   8         22.28         14.51         7.99 o                         
   2   5   8        288.50        289.12         9.21 o                         
   3   5   8         75.71         75.59         6.39 o                         
   4   5   8         25.57         20.25         6.20 o                         
   5   5   8        340.05        355.20        16.39 o                         
   6   5   8         94.76         88.32         9.89 o                         
  -7   6   8         17.48         25.91         7.99 o                         
  -6   6   8         85.55         98.36        10.66 o                         
  -5   6   8         12.52         13.70         7.19 o                         
  -4   6   8         22.61         19.77         4.95 o                         
  -3   6   8          0.43          3.36         2.58 o                         
  -2   6   8        302.20        317.85         8.64 o                         
  -1   6   8          3.81          3.12         4.03 o                         
   0   6   8       1605.50       1631.52        24.21 o                         
   1   6   8        148.45        148.16         8.21 o                         
   2   6   8       1274.25       1182.33        17.28 o                         
   3   6   8         18.91         10.26         4.12 o                         
   4   6   8        885.67        846.08        21.02 o                         
   5   6   8        127.49        124.08        11.55 o                         
   6   6   8        225.63        205.60        16.38 o                         
  -6   7   8        396.03        383.99        26.58 o                         
  -5   7   8        345.54        324.90        15.39 o                         
  -4   7   8        352.92        344.20        11.95 o                         
  -3   7   8        193.66        204.19         7.61 o                         
  -2   7   8          2.11          2.68         3.37 o                         
  -1   7   8        751.79        842.25        15.90 o                         
   0   7   8         36.37         45.67         5.56 o                         
   1   7   8          4.01          2.29         5.13 o                         
   2   7   8          7.46          8.33         4.35 o                         
   3   7   8        563.98        535.32        17.43 o                         
   4   7   8        418.90        380.51        21.19 o                         
   5   7   8        718.70        706.47        27.66 o                         
   6   7   8         33.23         58.85        12.97 o                         
  -6   8   8          3.88          2.16         7.10 o                         
  -5   8   8        471.56        541.08        17.08 o                         
  -4   8   8        154.76        161.33         9.51 o                         
  -3   8   8        666.85        651.83        13.87 o                         
  -2   8   8         27.86         19.21         6.25 o                         
  -1   8   8         77.35         68.61         5.94 o                         
   0   8   8        234.24        230.50        10.79 o                         
   1   8   8          8.35         10.94         4.80 o                         
   2   8   8        269.39        245.46         9.58 o                         
   3   8   8          7.33          3.33         6.72 o                         
   4   8   8         23.46         21.03         8.97 o                         
   5   8   8         13.77          9.55         9.26 o                         
  -6   9   8        161.49        179.00        15.83 o                         
  -5   9   8          9.01         -1.01         6.11 o                         
  -4   9   8          3.55          0.85         6.47 o                         
  -3   9   8         69.31         63.19         6.32 o                         
  -2   9   8        197.33        182.71         9.17 o                         
  -1   9   8       1294.92       1331.59        19.96 o                         
   0   9   8        143.84        160.16        10.10 o                         
   1   9   8         27.39         30.90         6.19 o                         
   2   9   8       1103.83       1112.72        17.56 o                         
   3   9   8         16.98         14.98        10.01 o                         
   4   9   8         40.18         42.29        10.64 o                         
   5   9   8        219.91        175.72        36.35 o                         
  -5  10   8          3.91          2.50         8.03 o                         
  -4  10   8         10.09         15.38         7.68 o                         
  -3  10   8        175.76        182.10         9.78 o                         
  -2  10   8        386.23        380.96        12.59 o                         
  -1  10   8         13.60         15.33         4.79 o                         
   0  10   8        163.51        166.61         9.31 o                         
   1  10   8        141.78        148.98         8.38 o                         
   2  10   8          5.88         12.03         4.87 o                         
   3  10   8          4.44          8.30         7.32 o                         
   4  10   8       1634.71       1609.83        59.55 o                         
   5  10   8         93.34        112.60        16.56 o                         
  -5  11   8        124.21        133.47        14.05 o                         
  -4  11   8         92.08        100.10        12.30 o                         
  -3  11   8          1.76         10.62         5.17 o                         
  -2  11   8        310.39        322.20        13.46 o                         
  -1  11   8        241.60        241.73        11.33 o                         
   0  11   8        165.91        141.28         9.19 o                         
   1  11   8         29.30         29.51         6.31 o                         
   2  11   8          2.36          0.23         4.84 o                         
   3  11   8         40.55         52.51         8.30 o                         
   4  11   8          0.30         -8.32         8.32 o                         
  -4  12   8         41.74         52.69        10.53 o                         
  -3  12   8         35.04         36.11         6.50 o                         
  -2  12   8        186.37        194.26        10.92 o                         
  -1  12   8        123.70        125.67         9.94 o                         
   0  12   8         55.40         49.44         8.21 o                         
   1  12   8        128.18        139.39         9.06 o                         
   2  12   8        168.01        170.19         9.88 o                         
   3  12   8         26.72         28.76         7.83 o                         
  -3  13   8         45.77         62.77        11.37 o                         
  -2  13   8        181.64        200.37        18.39 o                         
  -1  13   8         24.13         21.61         6.93 o                         
   0  13   8        123.28        148.30        11.93 o                         
   1  13   8          0.48          4.56         5.49 o                         
   2  13   8        402.38        443.52        15.07 o                         
  -2  14   8          7.40          8.42         7.11 o                         
  -1  14   8         23.28         19.66         8.08 o                         
   0  14   8         65.52         75.64        10.33 o                         
   1  14   8          5.67          9.74         6.51 o                         
  -7   1   9         22.44         20.02         8.49 o                         
  -6   1   9          0.03         -1.13         5.13 o                         
  -5   1   9          8.70          8.02         5.38 o                         
  -4   1   9          8.22          7.10         4.21 o                         
  -3   1   9        182.92        189.14         8.82 o                         
  -2   1   9         77.54         80.96         3.59 o                         
  -1   1   9         16.30         29.94         4.36 o                         
   0   1   9        539.30        549.07        20.77 o                         
   1   1   9        123.53        127.26         6.82 o                         
   2   1   9         67.73         86.51        15.33 o                         
   3   1   9        391.28        381.89        12.78 o                         
   4   1   9        356.57        315.77        12.54 o                         
   5   1   9         56.45         57.28         6.63 o                         
   6   1   9        189.17        168.46        10.77 o                         
  -7   2   9        218.00        199.86        13.50 o                         
  -6   2   9          2.44          3.45         5.54 o                         
  -5   2   9        260.18        274.69        11.42 o                         
  -4   2   9         14.13         18.20         5.30 o                         
  -3   2   9       2545.33       2644.68        28.46 o                         
  -2   2   9         80.68        109.81         5.04 o                         
  -1   2   9        655.77        741.98        24.58 o                         
   0   2   9        970.04       1055.91        29.77 o                         
   1   2   9       7307.63       7343.60        53.65 o                         
   2   2   9         50.38         43.24         4.03 o                         
   3   2   9         23.58         23.90         4.69 o                         
   4   2   9        110.32        109.67         8.07 o                         
   5   2   9        376.41        385.38        13.22 o                         
   6   2   9         16.35         26.80         7.11 o                         
  -7   3   9          0.39         -4.28         6.55 o                         
  -6   3   9         17.57         16.28         6.04 o                         
  -5   3   9          0.03          3.63         4.82 o                         
  -4   3   9        304.10        334.21        13.52 o                         
  -3   3   9        141.01        150.72         5.84 o                         
  -2   3   9        126.03        146.92         5.76 o                         
  -1   3   9        473.47        514.69        11.02 o                         
   0   3   9        773.06        776.41        18.99 o                         
   1   3   9        173.39        192.70         7.15 o                         
   2   3   9         12.20         10.67         2.83 o                         
   3   3   9          1.18          0.03         3.52 o                         
   4   3   9         15.06         21.27         6.50 o                         
   5   3   9         87.48         83.03         7.44 o                         
   6   3   9         59.33         50.23         8.51 o                         
  -7   4   9          0.01         -4.29         6.65 o                         
  -6   4   9         27.55         23.20         6.47 o                         
  -5   4   9          3.82          4.36         4.75 o                         
  -4   4   9         51.37         43.55         5.71 o                         
  -3   4   9          2.22          3.67         2.83 o                         
  -2   4   9         31.04         37.89         3.24 o                         
  -1   4   9       1045.39       1104.13        14.77 o                         
   0   4   9          1.28         -1.42         3.60 o                         
   1   4   9        417.85        416.39        22.91 o                         
   2   4   9          5.10          2.14         3.10 o                         
   3   4   9         13.37         13.16         4.60 o                         
   4   4   9        253.15        231.54        13.25 o                         
   5   4   9        371.62        374.97        14.99 o                         
   6   4   9          0.00          5.34         6.47 o                         
  -7   5   9         15.78         19.87         7.29 o                         
  -6   5   9        103.40        103.47        10.07 o                         
  -5   5   9         95.70        110.93         8.27 o                         
  -4   5   9         48.88         37.75         5.65 o                         
  -3   5   9         72.92         81.51         5.23 o                         
  -2   5   9         34.52         36.90         3.28 o                         
  -1   5   9        131.40        139.68         5.73 o                         
   0   5   9        209.33        215.59         8.14 o                         
   1   5   9        725.63        777.95        17.70 o                         
   2   5   9        278.93        299.72         9.79 o                         
   3   5   9        162.19        172.90         9.23 o                         
   4   5   9       1144.43       1122.00        24.48 o                         
   5   5   9         65.23         57.95         8.64 o                         
   6   5   9         46.78         51.54         8.85 o                         
  -7   6   9        247.01        254.89        13.76 o                         
  -6   6   9        115.50        104.44         9.17 o                         
  -5   6   9          1.12          4.36         5.07 o                         
  -4   6   9       1035.80        989.31        17.34 o                         
  -3   6   9         16.94         13.44         3.30 o                         
  -2   6   9         16.06         19.24         4.06 o                         
  -1   6   9        758.14        820.78        11.70 o                         
   0   6   9          2.77          0.83         3.62 o                         
   1   6   9        212.07        233.72        12.12 o                         
   2   6   9          7.83         15.58         4.45 o                         
   3   6   9          8.12         19.40         6.20 o                         
   4   6   9        374.83        369.75        19.58 o                         
   5   6   9        769.33        719.06        27.91 o                         
   6   6   9         83.77         65.99        13.90 o                         
  -6   7   9          5.29         -2.74         7.07 o                         
  -5   7   9         54.52         70.15         8.76 o                         
  -4   7   9         60.01         68.81         7.17 o                         
  -3   7   9         26.60         17.32         5.33 o                         
  -2   7   9         34.31         30.44         4.57 o                         
  -1   7   9        116.27        138.31         8.02 o                         
   0   7   9        118.31        117.66         8.04 o                         
   1   7   9          3.62          6.62         5.10 o                         
   2   7   9        394.13        410.21        11.69 o                         
   3   7   9        326.09        335.22        18.74 o                         
   4   7   9         11.18         -0.44        16.27 o                         
   5   7   9         25.06         10.21         9.54 o                         
  -6   8   9          0.24          6.13         7.24 o                         
  -5   8   9         69.58         87.57        11.55 o                         
  -4   8   9          0.09          4.57         5.82 o                         
  -3   8   9       1508.70       1453.41        24.19 o                         
  -2   8   9       1185.49       1178.13        18.51 o                         
  -1   8   9        417.35        428.18        13.74 o                         
   0   8   9         57.24         68.62         6.96 o                         
   1   8   9       1486.48       1428.83        23.41 o                         
   2   8   9        348.77        348.81        11.88 o                         
   3   8   9          1.66          3.72         6.25 o                         
   4   8   9        100.10         93.94        13.22 o                         
   5   8   9          6.93         -3.31         9.05 o                         
  -6   9   9          6.20         -5.37         8.33 o                         
  -5   9   9        170.06        167.42        14.39 o                         
  -4   9   9         23.71         13.69         8.61 o                         
  -3   9   9        397.07        373.96        14.36 o                         
  -2   9   9          1.38          0.52         4.19 o                         
  -1   9   9         14.95          4.83         4.14 o                         
   0   9   9        534.47        532.24        23.69 o                         
   1   9   9         30.56         29.73         6.47 o                         
   2   9   9         22.91         33.20         8.45 o                         
   3   9   9         78.74         97.47        21.67 o                         
   4   9   9        275.39        291.94        21.54 o                         
   5   9   9          4.52         -9.05         9.05 o                         
  -5  10   9          3.06         -7.27         7.27 o                         
  -4  10   9        132.70        143.76        13.65 o                         
  -3  10   9        605.40        596.67        17.40 o                         
  -2  10   9         38.06         32.17         5.67 o                         
  -1  10   9        195.25        184.11        10.46 o                         
   0  10   9         36.99         29.55         5.73 o                         
   1  10   9          1.98          1.83         4.61 o                         
   2  10   9         29.60         23.35         6.40 o                         
   3  10   9        294.55        291.75        17.03 o                         
   4  10   9         11.01         11.41        14.19 o                         
  -5  11   9         99.74         94.60        12.92 o                         
  -4  11   9          7.20         16.75         8.14 o                         
  -3  11   9          6.85         11.70         6.21 o                         
  -2  11   9        134.31        141.78         9.44 o                         
  -1  11   9         99.73         98.83         8.26 o                         
   0  11   9        273.29        264.68        11.95 o                         
   1  11   9          0.34          8.50         4.98 o                         
   2  11   9        145.32        149.63         9.28 o                         
   3  11   9          1.95          3.64         7.51 o                         
   4  11   9         58.39         49.58        12.80 o                         
  -4  12   9         82.48         95.31        16.21 o                         
  -3  12   9          4.60         -1.12         6.23 o                         
  -2  12   9         64.32         60.38         7.56 o                         
  -1  12   9         86.23         89.91         8.35 o                         
   0  12   9        176.64        203.15        11.32 o                         
   1  12   9        655.30        658.79        15.83 o                         
   2  12   9         23.47         17.03         5.91 o                         
   3  12   9          7.99         18.72         8.90 o                         
  -3  13   9          7.52         -0.71         8.61 o                         
  -2  13   9        100.13         85.22         9.91 o                         
  -1  13   9         95.71        110.43         9.33 o                         
   0  13   9         10.26         -1.21         8.91 o                         
   1  13   9        101.02         97.45         8.58 o                         
   2  13   9        247.13        247.59        13.51 o                         
  -1  14   9          0.54         17.31         7.68 o                         
   0  14   9          0.34          5.08         7.48 o                         
   1  14   9          0.26          0.00        14.54 o                         
  -7   0  10         72.19         55.62        21.46 o                         
  -6   0  10         25.46         13.29        11.08 o                         
  -5   0  10         19.86          4.15         7.83 o                         
  -4   0  10        695.95        681.38        22.27 o                         
  -3   0  10         36.25         39.44         8.66 o                         
  -2   0  10       1031.40       1085.17        20.28 o                         
  -1   0  10         64.41         58.11         6.65 o                         
   1   0  10        998.54       1027.11        20.55 o                         
   2   0  10          7.17         18.00         7.62 o                         
   3   0  10        915.00        961.74        32.54 o                         
   4   0  10        714.09        779.64        32.54 o                         
   5   0  10         42.13         61.51         9.02 o                         
   6   0  10        287.86        277.34        17.67 o                         
  -7   1  10         53.54         69.04         9.73 o                         
  -6   1  10        135.71        145.78         9.85 o                         
  -5   1  10        357.24        354.62        13.37 o                         
  -4   1  10       1644.52       1621.30        24.03 o                         
  -3   1  10        130.19        119.86         7.58 o                         
  -2   1  10        262.47        279.93         6.10 o                         
  -1   1  10        238.83        284.45         9.68 o                         
   0   1  10         25.31         31.16         8.31 o                         
   1   1  10        909.31        962.96        20.03 o                         
   2   1  10        395.74        402.50        14.09 o                         
   3   1  10         10.28         15.12         6.23 o                         
   4   1  10        248.93        251.58        12.32 o                         
   5   1  10         42.52         47.52         6.59 o                         
   6   1  10        219.99        229.09        11.37 o                         
  -7   2  10          3.63          1.74         6.27 o                         
  -6   2  10         83.26         82.58         8.20 o                         
  -5   2  10        163.00        173.86         9.69 o                         
  -4   2  10        958.05        939.31        18.30 o                         
  -3   2  10          3.96         -3.31         4.60 o                         
  -2   2  10         43.17         46.93         3.96 o                         
  -1   2  10        568.09        515.94        12.50 o                         
   0   2  10         15.50         13.85         6.92 o                         
   1   2  10       1510.76       1613.82        20.02 o                         
   2   2  10        168.08        197.17         7.84 o                         
   3   2  10          2.09         -1.09         6.43 o                         
   4   2  10          2.00         -0.09         4.48 o                         
   5   2  10        130.38        139.59         9.36 o                         
   6   2  10        100.45        107.54        10.67 o                         
  -7   3  10        263.53        259.69        13.65 o                         
  -6   3  10        153.75        168.48        10.63 o                         
  -5   3  10        249.85        237.04        10.96 o                         
  -4   3  10        786.06        758.61        15.20 o                         
  -3   3  10         61.67         68.98         5.66 o                         
  -2   3  10        436.98        472.67        10.16 o                         
  -1   3  10          7.57         13.97         4.54 o                         
   0   3  10         18.78         23.62         6.49 o                         
   1   3  10       1036.35       1083.63        15.42 o                         
   2   3  10         30.58         31.71         3.77 o                         
   3   3  10         52.07         49.01         6.80 o                         
   4   3  10        614.27        572.96        18.10 o                         
   5   3  10        218.22        218.89        14.50 o                         
   6   3  10          3.05          1.57         6.43 o                         
  -7   4  10         90.32        102.89         9.66 o                         
  -6   4  10        155.35        125.72        14.51 o                         
  -5   4  10         35.58         12.56         5.29 o                         
  -4   4  10       2333.65       2379.29        27.25 o                         
  -3   4  10        142.85        147.44         7.65 o                         
  -2   4  10        400.48        433.06         9.26 o                         
  -1   4  10       1779.37       1759.70        19.70 o                         
   0   4  10       1568.11       1605.90        20.65 o                         
   1   4  10         17.64         13.04         5.74 o                         
   2   4  10        949.79        954.17        15.30 o                         
   3   4  10        880.60        872.23        19.94 o                         
   4   4  10         40.87         35.16         9.43 o                         
   5   4  10        181.00        176.14        13.19 o                         
   6   4  10          0.96         -2.69         7.12 o                         
  -7   5  10         37.11         43.01         8.19 o                         
  -6   5  10        100.98         88.71         8.77 o                         
  -5   5  10         94.11        109.47         8.27 o                         
  -4   5  10        649.63        606.15        13.98 o                         
  -3   5  10        575.16        562.09        12.39 o                         
  -2   5  10          0.77          0.07         2.42 o                         
  -1   5  10         20.49         18.55         4.24 o                         
   0   5  10          7.67          7.63         3.66 o                         
   1   5  10         41.46         48.48         7.05 o                         
   2   5  10         58.20         53.30         6.16 o                         
   3   5  10          7.93         13.20         6.07 o                         
   4   5  10        131.95        144.94        14.58 o                         
   5   5  10         12.94          9.62         7.11 o                         
   6   5  10         79.77         60.99        13.68 o                         
  -6   6  10        181.28        167.84        11.26 o                         
  -5   6  10         36.30         21.33         7.26 o                         
  -4   6  10          2.52          2.29         4.49 o                         
  -3   6  10          0.30          3.29         3.40 o                         
  -2   6  10        223.90        251.96         9.44 o                         
  -1   6  10        376.27        393.08        10.66 o                         
   0   6  10        175.99        190.13        11.40 o                         
   1   6  10        148.07        166.87        10.92 o                         
   2   6  10         37.75         33.42         5.44 o                         
   3   6  10         45.23         52.85         8.18 o                         
   4   6  10        138.53        111.44        21.81 o                         
   5   6  10          0.52          4.58         8.77 o                         
  -6   7  10          9.60         11.69         7.14 o                         
  -5   7  10         24.69          9.56         6.40 o                         
  -4   7  10         39.58         47.35         8.96 o                         
  -3   7  10        218.96        243.92        16.59 o                         
  -2   7  10        147.36        140.08         7.63 o                         
  -1   7  10        297.97        316.92        10.40 o                         
   0   7  10        326.45        329.99        12.10 o                         
   1   7  10         42.43         64.12         9.40 o                         
   2   7  10          5.07         10.40         4.85 o                         
   3   7  10        128.54        136.99        16.13 o                         
   4   7  10         53.12         39.58        10.77 o                         
   5   7  10          9.25          4.26        11.08 o                         
  -6   8  10          0.15         -3.14         8.38 o                         
  -5   8  10        149.22        160.14        14.25 o                         
  -4   8  10         89.36        104.03        12.85 o                         
  -3   8  10         21.07         22.98         7.13 o                         
  -2   8  10        639.18        630.24        13.99 o                         
  -1   8  10         95.39        104.15         8.61 o                         
   0   8  10        652.22        630.25        16.19 o                         
   1   8  10        921.81        917.72        22.64 o                         
   2   8  10         32.60         13.56         5.34 o                         
   3   8  10        198.33        179.55        13.30 o                         
   4   8  10          4.44         -3.81         7.83 o                         
   5   8  10         95.80        101.96        15.15 o                         
  -5   9  10          3.15         -8.96         8.96 o                         
  -4   9  10         49.81         53.98         9.95 o                         
  -3   9  10       1087.31       1042.84        21.83 o                         
  -2   9  10        191.71        187.33         9.76 o                         
  -1   9  10         83.09         91.33         7.44 o                         
   0   9  10        129.36        134.66         9.67 o                         
   1   9  10         32.59         38.49         9.79 o                         
   2   9  10        771.98        752.28        17.00 o                         
   3   9  10        212.47        214.88        14.63 o                         
   4   9  10        133.64        134.45        20.77 o                         
  -5  10  10        147.99        144.97        14.88 o                         
  -4  10  10          7.07          0.23         7.79 o                         
  -3  10  10        113.83        124.65        10.39 o                         
  -2  10  10        408.77        444.27        14.03 o                         
  -1  10  10        166.20        164.65         9.69 o                         
   0  10  10         29.43         35.99         6.65 o                         
   1  10  10          6.41          0.42         4.65 o                         
   2  10  10          4.21          7.51         5.70 o                         
   3  10  10        198.41        199.84        14.90 o                         
   4  10  10        232.97        227.45        20.31 o                         
  -4  11  10         37.86         34.76         9.91 o                         
  -3  11  10         57.71         43.26         7.77 o                         
  -2  11  10          8.15          8.84         5.14 o                         
  -1  11  10        129.51        123.46         8.90 o                         
   0  11  10        137.03        148.46         9.75 o                         
   1  11  10          6.55          5.18         4.89 o                         
   2  11  10        513.75        522.82        20.89 o                         
   3  11  10          7.62          7.38         8.71 o                         
  -4  12  10         38.34         28.39        21.46 o                         
  -3  12  10         23.30         33.00         7.82 o                         
  -2  12  10        215.87        242.34        21.19 o                         
  -1  12  10          8.79          8.84         5.71 o                         
   0  12  10        167.00        147.85        10.29 o                         
   1  12  10        389.38        390.96        16.38 o                         
   2  12  10         34.29         30.64         6.85 o                         
  -2  13  10         44.73         57.20         7.80 o                         
  -1  13  10         14.07         14.87         6.36 o                         
   0  13  10         27.25         46.01         7.61 o                         
   1  13  10         25.65         16.16         6.42 o                         
  -7   1  11         61.05         46.27         8.44 o                         
  -6   1  11         77.46         87.14         8.53 o                         
  -5   1  11         12.01          3.83         8.20 o                         
  -4   1  11        789.23        794.83        17.29 o                         
  -3   1  11         27.16         24.93         4.87 o                         
  -2   1  11       2006.86       2100.54        17.51 o                         
  -1   1  11         38.23         54.04         5.83 o                         
   0   1  11         30.01          5.54         7.62 o                         
   1   1  11         91.33        101.36         7.03 o                         
   2   1  11          0.27         -3.89         3.89 o                         
   3   1  11        163.99        157.56        10.43 o                         
   4   1  11         40.29         45.85         7.51 o                         
   5   1  11          1.75          7.44         5.49 o                         
   6   1  11         34.11         45.35         9.17 o                         
  -7   2  11        629.56        660.51        20.93 o                         
  -6   2  11         75.59         80.60         8.25 o                         
  -5   2  11         33.80         27.55         5.92 o                         
  -4   2  11        367.90        346.62        12.25 o                         
  -3   2  11        600.89        618.28        14.21 o                         
  -2   2  11         43.60         48.56         4.61 o                         
  -1   2  11        339.33        372.30        11.37 o                         
   0   2  11         40.01         30.47         9.00 o                         
   1   2  11         29.43         29.29         4.59 o                         
   2   2  11        408.65        411.64        13.75 o                         
   3   2  11       1462.15       1456.04        25.02 o                         
   4   2  11       1249.89       1241.16        25.32 o                         
   5   2  11         17.80         25.32         7.84 o                         
   6   2  11          0.44         -1.08         7.45 o                         
  -7   3  11         27.62         19.35         7.37 o                         
  -6   3  11          4.53          8.64         6.04 o                         
  -5   3  11          1.46         -2.23         4.76 o                         
  -4   3  11        144.30        169.90         9.19 o                         
  -3   3  11         18.17         13.96         4.19 o                         
  -2   3  11       1585.23       1595.40        19.37 o                         
  -1   3  11         69.01         79.86        10.99 o                         
   0   3  11         52.67         46.89         7.79 o                         
   1   3  11         73.71         80.08         7.24 o                         
   2   3  11        145.64        157.67         8.86 o                         
   3   3  11        157.43        168.51        14.39 o                         
   4   3  11        306.85        319.68        20.07 o                         
   5   3  11        129.68        122.56        11.98 o                         
   6   3  11        210.51        209.03        15.98 o                         
  -7   4  11         36.98         40.69         8.10 o                         
  -6   4  11          2.87          9.08         6.03 o                         
  -5   4  11        963.93        975.39        19.01 o                         
  -4   4  11        146.30        146.27         8.65 o                         
  -3   4  11         48.02         36.49         7.60 o                         
  -2   4  11        193.51        181.62        13.69 o                         
  -1   4  11          8.41          8.08         3.89 o                         
   0   4  11          7.99          9.02         3.98 o                         
   1   4  11        144.19        140.23        10.53 o                         
   2   4  11          0.02         -2.91         3.70 o                         
   3   4  11        149.51        157.56        14.17 o                         
   4   4  11         23.17         25.24         9.05 o                         
   5   4  11         54.47         51.03        11.21 o                         
  -6   5  11         19.66         22.22         6.62 o                         
  -5   5  11         31.22         29.50         6.03 o                         
  -4   5  11        369.47        357.50        23.43 o                         
  -3   5  11          0.44         -0.21         5.30 o                         
  -2   5  11          4.99          9.71         3.97 o                         
  -1   5  11        177.87        199.05         8.19 o                         
   0   5  11         32.38         36.58         5.80 o                         
   1   5  11         95.41         86.52         8.62 o                         
   2   5  11         49.48         46.09         9.18 o                         
   3   5  11         24.95         25.52         8.56 o                         
   4   5  11          0.44          1.03         7.58 o                         
   5   5  11         21.93         18.49         9.76 o                         
  -6   6  11         79.07         91.24         8.94 o                         
  -5   6  11        216.28        171.89        17.09 o                         
  -4   6  11         69.97         77.02         8.43 o                         
  -3   6  11          0.24         -2.60         6.99 o                         
  -2   6  11        314.01        296.28         9.94 o                         
  -1   6  11          7.76          3.56         4.51 o                         
   0   6  11         11.92          2.17         8.63 o                         
   1   6  11          0.26         -3.81         5.19 o                         
   2   6  11        501.72        518.85        13.16 o                         
   3   6  11         50.07         48.11        10.52 o                         
   4   6  11         94.16         87.57        16.96 o                         
   5   6  11         55.17         49.51        12.31 o                         
  -6   7  11         20.71          2.02         8.78 o                         
  -5   7  11         66.59         61.69        10.49 o                         
  -4   7  11         46.83         45.24        11.50 o                         
  -3   7  11        103.57        100.58        11.14 o                         
  -2   7  11         55.98         60.23         6.16 o                         
  -1   7  11       1226.24       1275.77        19.40 o                         
   0   7  11          2.55         -2.46         6.60 o                         
   1   7  11          7.64          4.13         7.84 o                         
   2   7  11        170.38        192.62         9.82 o                         
   3   7  11          0.80         -0.11         6.50 o                         
   4   7  11         14.02          2.42         9.35 o                         
   5   7  11        110.01        151.66        23.89 o                         
  -6   8  11          7.03         18.65         9.76 o                         
  -5   8  11          7.59          7.21         8.54 o                         
  -4   8  11         54.99         68.87        26.66 o                         
  -3   8  11        182.30        193.39        15.05 o                         
  -2   8  11        241.48        217.00        20.32 o                         
  -1   8  11        553.04        577.46        15.10 o                         
   0   8  11         12.62          5.28         5.03 o                         
   1   8  11        139.47        151.54        11.95 o                         
   2   8  11          7.57          7.48         6.04 o                         
   3   8  11         91.52         93.96        16.21 o                         
   4   8  11        766.00        704.35        47.08 o                         
  -5   9  11          0.42         -5.95         9.22 o                         
  -4   9  11          1.74         -0.93         9.03 o                         
  -3   9  11        239.16        261.98        17.10 o                         
  -2   9  11        187.07        180.79         9.76 o                         
  -1   9  11        846.13        813.20        17.00 o                         
   0   9  11        144.37        164.14        10.60 o                         
   1   9  11         77.56         88.88        10.66 o                         
   2   9  11        277.84        267.47        13.91 o                         
   3   9  11        113.08        109.67        11.85 o                         
   4   9  11        290.10        279.28        22.02 o                         
  -5  10  11          7.29         35.61        18.00 o                         
  -4  10  11          6.77          2.21         8.50 o                         
  -3  10  11        265.40        279.44        23.40 o                         
  -2  10  11        346.81        349.00        12.99 o                         
  -1  10  11          8.03          4.16         4.70 o                         
   0  10  11          0.67          2.01         4.70 o                         
   1  10  11          2.81          8.64         5.03 o                         
   2  10  11        225.15        215.11        13.11 o                         
   3  10  11         83.64        100.94        11.94 o                         
  -4  11  11          0.15         -5.99         8.43 o                         
  -3  11  11         46.27         29.25         9.87 o                         
  -2  11  11        122.95        136.62        11.04 o                         
  -1  11  11         36.13         39.52         7.76 o                         
   0  11  11        876.79        890.34        19.40 o                         
   1  11  11          4.35         -1.18         5.01 o                         
   2  11  11        170.80        180.38        12.87 o                         
   3  11  11         59.70         47.78        10.49 o                         
  -3  12  11         33.32         14.13         9.36 o                         
  -2  12  11         37.71         43.34         8.45 o                         
  -1  12  11         15.59          4.51         5.75 o                         
   0  12  11          7.22          7.36         5.96 o                         
   1  12  11        206.69        245.59        11.98 o                         
   2  12  11        184.03        170.80        13.14 o                         
  -2  13  11         28.54         26.80         8.10 o                         
  -1  13  11         50.75         50.85         8.01 o                         
   0  13  11         33.92         28.86         7.28 o                         
   1  13  11         17.55         24.23        15.93 o                         
  -7   0  12        278.15        280.41        18.76 o                         
  -6   0  12         20.14          9.02         9.76 o                         
  -5   0  12        356.13        331.96        43.62 o                         
  -4   0  12          4.98         -1.19         6.92 o                         
  -3   0  12          0.37         -1.29         7.27 o                         
  -2   0  12       1971.44       2122.90        54.01 o                         
  -1   0  12         54.45         50.68         7.30 o                         
   0   0  12          4.09         11.08         8.31 o                         
   1   0  12         10.95         10.42         6.58 o                         
   2   0  12       2663.96       2737.75        57.47 o                         
   3   0  12         34.07         29.66        10.04 o                         
   4   0  12         84.96         89.26        25.97 o                         
   5   0  12         75.99         65.93        11.93 o                         
  -7   1  12         39.29         35.77         8.09 o                         
  -6   1  12          3.02          2.64         6.55 o                         
  -5   1  12       1373.96       1380.94        25.25 o                         
  -4   1  12         12.75         11.02         5.01 o                         
  -3   1  12        161.03        181.72         9.75 o                         
  -2   1  12        101.87        108.86         8.50 o                         
  -1   1  12        117.34        120.70         8.15 o                         
   0   1  12        502.54        535.92        24.23 o                         
   1   1  12        416.73        451.25        15.29 o                         
   2   1  12        176.98        172.18        10.72 o                         
   3   1  12       2131.25       2152.85        31.66 o                         
   4   1  12         48.44         46.37         7.78 o                         
   5   1  12         59.94         36.83        10.25 o                         
  -7   2  12         34.47         35.90         9.13 o                         
  -6   2  12         49.64         26.82         6.94 o                         
  -5   2  12        300.49        328.40        13.16 o                         
  -4   2  12         85.30         87.94         9.70 o                         
  -3   2  12         42.00         31.95         5.52 o                         
  -2   2  12          0.05         -0.61         3.24 o                         
  -1   2  12         63.38         55.00         6.33 o                         
   0   2  12         94.98         92.09        12.46 o                         
   1   2  12        102.04        109.18         7.05 o                         
   2   2  12          4.72          6.13         3.55 o                         
   3   2  12        227.44        251.88        17.05 o                         
   4   2  12          4.53         -4.69         7.58 o                         
   5   2  12          0.01         -7.58         7.58 o                         
  -6   3  12          5.90          2.44         6.00 o                         
  -5   3  12        775.36        768.71        17.45 o                         
  -4   3  12         61.52         71.20         7.08 o                         
  -3   3  12         64.55         67.18         6.27 o                         
  -2   3  12        166.02        168.39        11.03 o                         
  -1   3  12        366.93        409.49        12.90 o                         
   0   3  12         68.31         83.71         7.53 o                         
   1   3  12          6.36          9.16         6.60 o                         
   2   3  12         59.43         66.06         6.79 o                         
   3   3  12       1204.99       1118.37        30.57 o                         
   4   3  12          2.56          4.11         7.58 o                         
   5   3  12          0.06         -6.08         8.07 o                         
  -6   4  12          7.20         -5.62         5.62 o                         
  -5   4  12          5.51          2.67         5.45 o                         
  -4   4  12          4.36         15.81         5.25 o                         
  -3   4  12          2.24          4.08         4.42 o                         
  -2   4  12        486.32        491.39        10.66 o                         
  -1   4  12         29.70         29.15         7.20 o                         
   0   4  12        411.62        413.33        13.62 o                         
   1   4  12          0.59          3.81         6.36 o                         
   2   4  12        350.76        357.68        14.79 o                         
   3   4  12        122.28        102.59        12.91 o                         
   4   4  12         71.26         71.05        11.75 o                         
   5   4  12         16.36         17.02         9.96 o                         
  -6   5  12          1.18          0.89         5.94 o                         
  -5   5  12        113.45        102.47         8.64 o                         
  -4   5  12        228.62        203.30        10.10 o                         
  -3   5  12         10.23          6.60         6.08 o                         
  -2   5  12         33.53         30.04         5.04 o                         
  -1   5  12        101.42        117.92         7.05 o                         
   0   5  12         13.74          7.02         8.17 o                         
   1   5  12        254.51        308.61        14.19 o                         
   2   5  12         29.69         34.52         5.63 o                         
   3   5  12        821.25        789.62        34.62 o                         
   4   5  12          0.04          7.77         8.56 o                         
   5   5  12          1.11         -5.93         8.97 o                         
  -6   6  12          0.52         -1.10         8.13 o                         
  -5   6  12        124.31         94.55        12.09 o                         
  -4   6  12         74.98         85.80        11.00 o                         
  -3   6  12        104.20         91.01        16.27 o                         
  -2   6  12        796.13        795.96        17.89 o                         
  -1   6  12          3.27         12.97         5.10 o                         
   0   6  12        109.53        101.45         9.87 o                         
   1   6  12         21.69         24.43         8.44 o                         
   2   6  12        145.18        138.09         9.50 o                         
   3   6  12         52.20         65.87        13.50 o                         
   4   6  12          0.00         21.89        20.08 o                         
   5   6  12         11.82         10.88        13.50 o                         
  -6   7  12         63.48         58.71        11.66 o                         
  -5   7  12         49.78         29.69         9.39 o                         
  -4   7  12        121.80        134.20        16.40 o                         
  -3   7  12          2.53         -6.99         7.80 o                         
  -2   7  12         88.33         89.88         9.56 o                         
  -1   7  12        605.10        647.27        16.92 o                         
   0   7  12         15.34          1.25         6.01 o                         
   1   7  12        187.25        226.20        14.10 o                         
   2   7  12          6.32          7.12         5.75 o                         
   3   7  12         31.16         36.45        10.64 o                         
   4   7  12        117.70        116.83        29.43 o                         
  -5   8  12         65.61         66.15        14.47 o                         
  -4   8  12        215.58        187.95        18.73 o                         
  -3   8  12        100.33        108.85        12.35 o                         
  -2   8  12        204.10        205.36        11.74 o                         
  -1   8  12          8.66         16.64         5.82 o                         
   0   8  12        346.28        406.80        17.41 o                         
   1   8  12         93.10        104.70        23.47 o                         
   2   8  12          7.32         -0.80         6.40 o                         
   3   8  12        141.30        141.40        16.40 o                         
   4   8  12        149.66        151.87        17.14 o                         
  -5   9  12         13.54          0.57        10.62 o                         
  -4   9  12         52.65         33.18        11.81 o                         
  -3   9  12         65.81         50.05        10.07 o                         
  -2   9  12        212.69        227.77        16.39 o                         
  -1   9  12          2.44          1.19         4.56 o                         
   0   9  12          4.49          6.16         6.60 o                         
   1   9  12          4.05         -6.50         6.50 o                         
   2   9  12          0.35         -0.86         5.75 o                         
   3   9  12          1.31          3.46        13.16 o                         
   4   9  12          0.50         -8.77         8.77 o                         
  -4  10  12         40.71         31.11        12.58 o                         
  -3  10  12         49.88         61.01        10.61 o                         
  -2  10  12        180.36        190.18        12.63 o                         
  -1  10  12        373.22        355.04        17.81 o                         
   0  10  12        950.91        952.45        19.74 o                         
   1  10  12         92.56         87.69         8.83 o                         
   2  10  12         39.66         28.15         7.54 o                         
   3  10  12        383.19        348.83        23.99 o                         
  -3  11  12         43.16         22.62         9.77 o                         
  -2  11  12         61.47         67.76         9.23 o                         
  -1  11  12        142.96        140.29         9.87 o                         
   0  11  12        257.54        292.78        13.63 o                         
   1  11  12        253.62        253.07        13.07 o                         
   2  11  12         10.20          5.59         7.30 o                         
  -2  12  12         35.75         28.02         8.24 o                         
  -1  12  12        164.94        184.63        11.66 o                         
   0  12  12         56.18         60.51         8.28 o                         
   1  12  12          0.62         11.38         8.63 o                         
  -6   1  13         12.15         17.09         7.50 o                         
  -5   1  13         80.25         69.45         8.48 o                         
  -4   1  13          0.02          9.78         5.27 o                         
  -3   1  13         41.65         36.07         5.84 o                         
  -2   1  13         16.49         29.43         7.34 o                         
  -1   1  13        306.96        312.30         9.85 o                         
   0   1  13        197.11        182.79        17.31 o                         
   1   1  13        182.51        211.41        10.55 o                         
   2   1  13        511.57        555.18        15.96 o                         
   3   1  13         38.35         42.45         7.11 o                         
   4   1  13         83.20         84.96        12.46 o                         
   5   1  13          8.65         15.64         7.32 o                         
  -6   2  13          2.15         -0.74         7.62 o                         
  -5   2  13        138.57        170.38        10.39 o                         
  -4   2  13         85.92        103.48         8.56 o                         
  -3   2  13         22.26         17.96         4.98 o                         
  -2   2  13        477.50        429.06        43.97 o                         
  -1   2  13       1938.09       1922.79        27.77 o                         
   0   2  13         99.69        149.56        15.93 o                         
   1   2  13         49.10         51.81         6.01 o                         
   2   2  13        286.01        286.27        11.56 o                         
   3   2  13          5.01         11.08         7.30 o                         
   4   2  13         22.92         17.58         8.77 o                         
   5   2  13         98.88        117.12        34.62 o                         
  -6   3  13         36.93         33.59         7.32 o                         
  -5   3  13        111.78         98.00         8.60 o                         
  -4   3  13        234.91        262.28        11.67 o                         
  -3   3  13         20.94         29.78        11.59 o                         
  -2   3  13         73.83         95.79        10.74 o                         
  -1   3  13          7.86          4.79         4.36 o                         
   0   3  13         68.13         79.18         8.59 o                         
   1   3  13        224.65        217.22        14.66 o                         
   2   3  13        569.98        583.38        17.55 o                         
   3   3  13         31.07         36.97        12.12 o                         
   4   3  13         48.17         53.55        11.01 o                         
   5   3  13         12.99         -2.31         8.07 o                         
  -6   4  13          1.80         -5.64         5.64 o                         
  -5   4  13        252.65        236.20        18.15 o                         
  -4   4  13          1.04         -0.77         4.80 o                         
  -3   4  13        111.46        111.52        12.72 o                         
  -2   4  13        109.37        108.11         9.58 o                         
  -1   4  13        104.82         96.44         9.49 o                         
   0   4  13        100.91         98.00         8.63 o                         
   1   4  13         51.75         61.54         9.54 o                         
   2   4  13        915.17        883.17        22.60 o                         
   3   4  13         13.55         -2.93         7.58 o                         
   4   4  13         38.34         68.90        12.24 o                         
   5   4  13         61.71         53.14        12.12 o                         
  -6   5  13         35.43         35.01         7.73 o                         
  -5   5  13        260.67        284.17        16.19 o                         
  -4   5  13        119.33        114.77         9.85 o                         
  -3   5  13        174.65        168.72        12.33 o                         
  -2   5  13        264.19        293.57        25.46 o                         
  -1   5  13        259.13        262.06        16.08 o                         
   0   5  13       1634.88       1582.32        33.90 o                         
   1   5  13          0.01         -4.08         6.06 o                         
   2   5  13          4.79          3.40         5.85 o                         
   3   5  13         51.92         65.73        19.04 o                         
   4   5  13         35.46         33.13        23.20 o                         
   5   5  13        269.41        263.77        21.75 o                         
  -6   6  13         69.56         45.56        11.43 o                         
  -5   6  13        233.15        220.82        16.62 o                         
  -4   6  13          2.73          1.38         8.65 o                         
  -3   6  13         37.31         45.20        18.35 o                         
  -2   6  13         27.44         23.78         9.15 o                         
  -1   6  13         61.97         64.39        12.09 o                         
   0   6  13          0.17         -0.22         5.68 o                         
   1   6  13         53.17         59.11        13.16 o                         
   2   6  13        185.09        175.61        11.16 o                         
   3   6  13         28.56         28.73         9.79 o                         
   4   6  13         21.34         16.02        13.85 o                         
  -5   7  13         75.83         86.27        21.81 o                         
  -4   7  13        106.73        105.57        15.28 o                         
  -3   7  13        813.15        813.16        64.39 o                         
  -2   7  13        602.86        565.87        20.61 o                         
  -1   7  13         14.25         15.00         8.00 o                         
   0   7  13        134.09        156.20        16.22 o                         
   1   7  13        143.50        147.60        12.23 o                         
   2   7  13         48.75         42.48         8.89 o                         
   3   7  13         74.06         92.74        13.71 o                         
   4   7  13          2.40          0.11         9.26 o                         
  -5   8  13        204.53        215.74        26.31 o                         
  -4   8  13        203.82        219.94        22.50 o                         
  -3   8  13          0.01         -0.85         8.65 o                         
  -2   8  13       1757.27       1714.56        35.24 o                         
  -1   8  13        443.60        483.95        16.11 o                         
   0   8  13        123.91        164.75        13.22 o                         
   1   8  13          0.10          3.87         6.89 o                         
   2   8  13        273.99        275.01        14.30 o                         
   3   8  13        188.88        142.50        24.23 o                         
   4   8  13        118.54        109.24        15.86 o                         
  -4   9  13         11.49         16.95        10.98 o                         
  -3   9  13         48.54         48.75        16.06 o                         
  -2   9  13        455.16        435.50        20.67 o                         
  -1   9  13          5.27          5.28         8.29 o                         
   0   9  13         20.14         16.44         6.62 o                         
   1   9  13          4.02         10.30         7.73 o                         
   2   9  13        252.64        226.70        13.54 o                         
   3   9  13        281.31        288.01        31.16 o                         
  -4  10  13         35.73         27.96        12.48 o                         
  -3  10  13          0.61         -4.80         7.71 o                         
  -2  10  13          0.67         11.26         8.20 o                         
  -1  10  13         80.55         77.15         9.52 o                         
   0  10  13          9.69         -3.62         6.09 o                         
   1  10  13        288.35        296.72        14.01 o                         
   2  10  13          0.03         -2.52         6.54 o                         
  -3  11  13         86.48         76.50        14.45 o                         
  -2  11  13        202.75        217.43        25.30 o                         
  -1  11  13         33.08         26.16         6.63 o                         
   0  11  13        410.00        423.53        20.09 o                         
   1  11  13        385.39        441.36        22.20 o                         
   2  11  13         26.01         20.25         7.88 o                         
  -1  12  13        452.45        435.93        18.26 o                         
   0  12  13         79.20         73.65        10.29 o                         
  -6   0  14          0.07         -8.66         9.79 o                         
  -5   0  14        934.69        902.64        30.31 o                         
  -4   0  14        663.43        623.34        23.74 o                         
  -3   0  14        429.75        427.96        18.81 o                         
  -2   0  14        157.07        136.40        18.69 o                         
  -1   0  14       3588.15       3520.47        48.55 o                         
   0   0  14         33.06         40.85        11.08 o                         
   1   0  14          6.98         14.47         5.86 o                         
   2   0  14        177.30        168.80        24.58 o                         
   3   0  14        623.73        578.25        22.57 o                         
   4   0  14        214.49        235.42        27.70 o                         
   5   0  14         31.69         22.16        15.23 o                         
  -6   1  14          6.15          0.93         7.04 o                         
  -5   1  14          7.98          9.30         6.22 o                         
  -4   1  14        130.96        141.65        10.26 o                         
  -3   1  14        142.35        134.65        10.30 o                         
  -2   1  14         44.30         52.39         8.81 o                         
  -1   1  14        182.60        215.04        10.31 o                         
   0   1  14        232.65        229.18        20.08 o                         
   1   1  14        272.44        280.96         9.47 o                         
   2   1  14        968.17        899.47        26.32 o                         
   3   1  14          1.93         -1.04         7.34 o                         
   4   1  14         39.18         31.85        20.07 o                         
   5   1  14          4.41         16.92        10.52 o                         
  -6   2  14         16.05         12.79         6.74 o                         
  -5   2  14         22.63         28.63         6.66 o                         
  -4   2  14        350.62        362.21        18.39 o                         
  -3   2  14        782.85        757.63        19.73 o                         
  -2   2  14        107.66         90.66        10.77 o                         
  -1   2  14          4.45          3.49         4.36 o                         
   0   2  14        180.56        193.18        13.19 o                         
   1   2  14        107.62        106.63        16.62 o                         
   2   2  14        506.89        542.77        16.86 o                         
   3   2  14          0.04         -3.06         6.99 o                         
   4   2  14         11.20         -1.51         8.07 o                         
   5   2  14          0.88         12.75         9.54 o                         
  -6   3  14         54.60         45.94         7.95 o                         
  -5   3  14        481.56        478.23        14.95 o                         
  -4   3  14          9.33          6.89         5.14 o                         
  -3   3  14       2540.20       2518.23        32.28 o                         
  -2   3  14        369.44        349.97        17.25 o                         
  -1   3  14         22.95         19.76         5.48 o                         
   0   3  14         28.00         13.05         7.21 o                         
   1   3  14        537.48        532.99        28.04 o                         
   2   3  14          1.84         -1.99         5.32 o                         
   3   3  14        363.37        328.88        21.05 o                         
   4   3  14         68.41         53.98        11.23 o                         
  -6   4  14          0.82         -2.10         6.33 o                         
  -5   4  14          7.74          7.15         6.07 o                         
  -4   4  14         35.50         44.73         7.65 o                         
  -3   4  14        745.66        764.30        21.58 o                         
  -2   4  14        119.44        108.83         9.96 o                         
  -1   4  14        580.81        550.84        14.39 o                         
   0   4  14          2.20          2.47         5.17 o                         
   1   4  14          5.40         -1.11        18.69 o                         
   2   4  14        255.37        224.64        19.00 o                         
   3   4  14        130.57        132.77        14.93 o                         
   4   4  14         61.83         75.27        26.31 o                         
  -5   5  14        265.87        237.63        17.15 o                         
  -4   5  14          2.22         -8.31         8.31 o                         
  -3   5  14        333.32        316.92        28.73 o                         
  -2   5  14        127.77        138.95        41.89 o                         
  -1   5  14        235.77        231.78        13.42 o                         
   0   5  14        553.05        538.08        29.43 o                         
   1   5  14         72.97         98.56        15.58 o                         
   2   5  14         18.86         12.71        12.67 o                         
   3   5  14        460.17        458.70        23.00 o                         
   4   5  14         72.78         89.59        13.68 o                         
  -5   6  14        249.88        247.91        17.63 o                         
  -4   6  14         15.77         13.04         9.96 o                         
  -3   6  14          8.70         12.59         8.97 o                         
  -2   6  14          3.92         -1.45        16.96 o                         
  -1   6  14       1258.99       1240.70        26.49 o                         
   0   6  14         16.50         37.03         9.54 o                         
   1   6  14          0.39         -0.91         6.09 o                         
   2   6  14         11.53          4.35         7.80 o                         
   3   6  14         22.58         26.62        15.23 o                         
   4   6  14          9.51         18.69        11.77 o                         
  -5   7  14          4.25         -7.89         9.69 o                         
  -4   7  14        170.53        151.96        17.44 o                         
  -3   7  14         41.14         18.42        10.52 o                         
  -2   7  14        223.40        193.30        17.87 o                         
  -1   7  14        578.64        640.00        17.94 o                         
   0   7  14        333.19        340.15        21.99 o                         
   1   7  14        462.26        468.94        19.54 o                         
   2   7  14        472.28        437.96        16.26 o                         
   3   7  14         82.65         92.27        14.66 o                         
  -4   8  14          7.99         -3.82         9.85 o                         
  -3   8  14         10.97          3.46        21.46 o                         
  -2   8  14        620.28        577.22        42.65 o                         
  -1   8  14        338.13        362.51        15.84 o                         
   0   8  14        128.49        121.22        10.33 o                         
   1   8  14         73.74         62.56        10.11 o                         
   2   8  14         67.27         59.11        12.17 o                         
   3   8  14        132.17        136.31        16.65 o                         
  -4   9  14         81.05         89.29        16.27 o                         
  -3   9  14         22.51         13.82        11.13 o                         
  -2   9  14        125.03        142.68        24.49 o                         
  -1   9  14        115.42        130.92        11.29 o                         
   0   9  14          5.24         -5.71         5.71 o                         
   1   9  14          4.87         -5.62         5.62 o                         
   2   9  14         22.03         21.55         7.41 o                         
  -3  10  14         15.27         22.37         9.77 o                         
  -2  10  14        293.51        283.80        19.42 o                         
  -1  10  14        321.89        328.52        16.56 o                         
   0  10  14        109.47        107.78        15.92 o                         
   1  10  14         32.29         27.70         7.49 o                         
   2  10  14          7.13         11.75         7.60 o                         
  -2  11  14         11.16         14.20        10.07 o                         
  -1  11  14        178.61        168.27        12.94 o                         
   0  11  14          0.36         -5.21         6.52 o                         
   1  11  14          3.53          7.62        13.85 o                         
  -6   1  15         92.98        106.48        16.55 o                         
  -5   1  15         90.01         88.63         9.60 o                         
  -4   1  15        149.92        152.90        10.62 o                         
  -3   1  15         36.61         37.19         9.26 o                         
  -2   1  15       1227.78       1286.43        32.53 o                         
  -1   1  15        783.16        728.00        47.08 o                         
   0   1  15         13.66          5.19         5.30 o                         
   1   1  15          0.94         -2.29         4.78 o                         
   2   1  15         35.00         27.56        17.31 o                         
   3   1  15        365.08        347.68        22.05 o                         
   4   1  15         92.47         70.19        13.68 o                         
  -6   2  15         12.85         15.61         6.89 o                         
  -5   2  15        115.49        116.61         9.92 o                         
  -4   2  15        160.88        151.69        11.89 o                         
  -3   2  15        170.90        193.05        12.68 o                         
  -2   2  15        384.53        368.52        18.10 o                         
  -1   2  15         99.82        116.33        20.08 o                         
   0   2  15         54.10         42.21         8.07 o                         
   1   2  15         71.65         60.39         8.08 o                         
   2   2  15         33.28         25.65         6.63 o                         
   3   2  15         84.31         51.77        22.16 o                         
   4   2  15        297.65        309.49        30.81 o                         
  -5   3  15          2.88         10.10         6.16 o                         
  -4   3  15         67.61         51.23         9.30 o                         
  -3   3  15        255.23        265.89        15.67 o                         
  -2   3  15        219.13        206.18        19.04 o                         
  -1   3  15        343.82        342.25        14.15 o                         
   0   3  15         70.35         77.32         8.44 o                         
   1   3  15          5.14         13.93         7.79 o                         
   2   3  15         81.68         89.30         9.58 o                         
   3   3  15        187.11        149.56        18.00 o                         
   4   3  15        136.87        149.58        21.12 o                         
  -5   4  15         95.56         91.85        10.37 o                         
  -4   4  15          1.19         15.78         7.68 o                         
  -3   4  15          0.51          4.05         6.50 o                         
  -2   4  15        189.06        177.41        12.69 o                         
  -1   4  15        644.71        685.49        16.26 o                         
   0   4  15        357.07        359.77        39.47 o                         
   1   4  15          7.83          9.35         7.83 o                         
   2   4  15          8.10         14.66         6.92 o                         
   3   4  15         19.00         17.20         9.05 o                         
   4   4  15         38.78         31.31        11.08 o                         
  -5   5  15         57.56         33.37        10.22 o                         
  -4   5  15        853.94        861.27        32.27 o                         
  -3   5  15          2.35         -6.52         7.94 o                         
  -2   5  15        568.23        573.57        36.70 o                         
  -1   5  15        871.89        833.68        30.36 o                         
   0   5  15         18.82         43.71         9.46 o                         
   1   5  15         18.26         20.83        11.42 o                         
   2   5  15         52.57         31.00         9.27 o                         
   3   5  15        379.49        344.55        23.00 o                         
   4   5  15        168.27        154.00        17.38 o                         
  -5   6  15          3.54         -0.31        10.74 o                         
  -4   6  15          7.38         -0.98         9.81 o                         
  -3   6  15          2.49         -4.38         8.15 o                         
  -2   6  15        171.51        165.67        32.89 o                         
  -1   6  15        247.68        265.95        25.28 o                         
   0   6  15        401.52        396.70        20.60 o                         
   1   6  15          2.64          0.69        11.42 o                         
   2   6  15          0.01          8.28         7.01 o                         
   3   6  15          0.44          1.46         9.31 o                         
  -4   7  15         58.31         37.59        12.80 o                         
  -3   7  15        229.46        238.75        21.05 o                         
  -2   7  15        154.10        132.78        16.62 o                         
  -1   7  15         33.54         22.76         7.47 o                         
   0   7  15        109.61        115.52        11.56 o                         
   1   7  15         12.25         11.62         7.81 o                         
   2   7  15          5.60         -0.34         7.01 o                         
   3   7  15         60.50         66.84        13.68 o                         
  -4   8  15        176.40        134.14        18.24 o                         
  -3   8  15          4.84         13.77        10.81 o                         
  -2   8  15          2.49         -8.45         8.45 o                         
  -1   8  15         75.58         85.39         9.52 o                         
   0   8  15        135.56        146.06        13.88 o                         
   1   8  15          0.19         -4.45         5.59 o                         
   2   8  15          0.23         -1.46         6.74 o                         
  -3   9  15         37.13         30.08        12.98 o                         
  -2   9  15        416.12        463.57        23.96 o                         
  -1   9  15        466.31        479.24        17.77 o                         
   0   9  15         25.04         26.37         7.89 o                         
   1   9  15          0.57          0.01         6.79 o                         
   2   9  15        118.59        102.47        13.99 o                         
  -2  10  15         19.44         19.22        10.20 o                         
  -1  10  15        171.90        175.69        16.49 o                         
   0  10  15        297.23        295.70        16.39 o                         
   1  10  15         79.64         61.98         9.72 o                         
  -5   0  16         23.18          9.80        12.12 o                         
  -4   0  16        406.69        450.10        32.89 o                         
  -3   0  16        394.74        405.75        29.08 o                         
  -2   0  16         28.29         24.93        11.77 o                         
  -1   0  16         68.87         69.24        14.54 o                         
   0   0  16         23.62         15.88        11.08 o                         
   1   0  16        214.46        267.96        24.93 o                         
   2   0  16        532.61        497.84        33.24 o                         
   3   0  16         82.26         84.47        20.08 o                         
   4   0  16        307.74        225.03        29.08 o                         
  -5   1  16        126.21        123.70        11.06 o                         
  -4   1  16        210.88        221.84        12.69 o                         
  -3   1  16          8.07         10.39        10.73 o                         
  -2   1  16         39.38         44.84         9.30 o                         
  -1   1  16         19.82         21.12         7.83 o                         
   0   1  16         87.75         86.99         7.87 o                         
   1   1  16          5.67         16.82         5.45 o                         
   2   1  16          9.93         10.76         6.50 o                         
   3   1  16        369.65        304.70        22.27 o                         
   4   1  16         42.48         28.04        11.93 o                         
  -5   2  16         12.62          5.46         6.28 o                         
  -4   2  16       1207.36       1299.57        28.51 o                         
  -3   2  16         44.70         40.29         9.54 o                         
  -2   2  16         87.79         87.12        11.72 o                         
  -1   2  16        130.77        140.61        26.66 o                         
   0   2  16         10.19          2.35        14.19 o                         
   1   2  16        173.99        174.07        16.71 o                         
   2   2  16         10.18          9.40        13.16 o                         
   3   2  16        121.02        113.71        18.00 o                         
   4   2  16        563.46        504.07        37.39 o                         
  -5   3  16          0.01          3.24         6.95 o                         
  -4   3  16        166.47        158.38        16.44 o                         
  -3   3  16         29.37         23.06         9.19 o                         
  -2   3  16          6.25          6.08         6.80 o                         
  -1   3  16        267.98        287.61        15.28 o                         
   0   3  16         57.53         53.19         7.71 o                         
   1   3  16         31.24         34.20         9.37 o                         
   2   3  16        129.88        151.44        15.71 o                         
   3   3  16         12.57         -0.69         8.81 o                         
  -5   4  16         49.95         41.23        10.88 o                         
  -4   4  16        601.00        534.48        26.87 o                         
  -3   4  16          1.85         -2.02         8.47 o                         
  -2   4  16         99.57        110.27        27.70 o                         
  -1   4  16        219.44        214.64        18.36 o                         
   0   4  16        101.62        104.14        12.91 o                         
   1   4  16          3.10          9.17         5.43 o                         
   2   4  16         50.40         31.67         8.20 o                         
   3   4  16          1.08          0.82         9.05 o                         
  -5   5  16          9.09          9.38        11.31 o                         
  -4   5  16          8.92          2.98         9.46 o                         
  -3   5  16         11.48         27.94        11.08 o                         
  -2   5  16        103.53        123.95        30.12 o                         
  -1   5  16          0.19          1.85         8.15 o                         
   0   5  16          7.41          8.44         6.47 o                         
   1   5  16         60.52         55.16         8.12 o                         
   2   5  16          0.24         -2.19         8.46 o                         
   3   5  16         19.69          6.18         9.76 o                         
  -4   6  16          6.36          3.40        10.64 o                         
  -3   6  16         10.27         31.93        11.13 o                         
  -2   6  16        146.23        146.18        32.89 o                         
  -1   6  16         10.40          0.21         7.80 o                         
   0   6  16         36.29         52.07         9.06 o                         
   1   6  16          1.61          0.86         6.77 o                         
   2   6  16        478.28        472.85        20.22 o                         
   3   6  16         28.57         25.00        11.72 o                         
  -4   7  16         24.85         27.43        12.28 o                         
  -3   7  16          0.08          7.55        10.64 o                         
  -2   7  16        130.70        116.05        15.96 o                         
  -1   7  16          1.95          2.08         8.97 o                         
   0   7  16         73.59         85.31        14.88 o                         
   1   7  16        138.47        111.79        12.32 o                         
   2   7  16          4.54         -1.95         9.66 o                         
  -3   8  16          1.12         -9.65         9.65 o                         
  -2   8  16          9.67         -2.84         9.96 o                         
  -1   8  16         20.69         14.19        10.14 o                         
   0   8  16        111.80        119.50        12.36 o                         
   1   8  16         33.70         26.43         9.33 o                         
   2   8  16         12.50         16.47         9.43 o                         
  -2   9  16         70.47         45.93        13.68 o                         
  -1   9  16        106.39         97.03        13.44 o                         
   0   9  16        137.92        127.75        11.82 o                         
   1   9  16        398.00        382.80        22.22 o                         
  -5   1  17          2.04          0.96         6.65 o                         
  -4   1  17          0.00         21.04        10.03 o                         
  -3   1  17          0.01          6.19         8.07 o                         
  -2   1  17         11.69          2.05         7.09 o                         
  -1   1  17          0.04         -1.07         6.31 o                         
   0   1  17        104.33        107.98         8.55 o                         
   1   1  17          5.41         12.58         8.56 o                         
   2   1  17         18.32         23.42         9.54 o                         
   3   1  17         53.80         41.86        12.91 o                         
  -5   2  17         85.70         82.97        10.79 o                         
  -4   2  17         20.93          2.77         9.30 o                         
  -3   2  17        113.08         85.84        12.62 o                         
  -2   2  17         48.27         35.83         9.30 o                         
  -1   2  17        264.38        258.35        18.10 o                         
   0   2  17          1.04         -1.96         4.75 o                         
   1   2  17         70.14         84.96         8.18 o                         
   2   2  17        336.73        351.69        21.75 o                         
   3   2  17        440.06        385.01        24.96 o                         
  -4   3  17          0.56         -0.65         7.05 o                         
  -3   3  17          5.13         -2.42         6.99 o                         
  -2   3  17          2.70          3.75         6.58 o                         
  -1   3  17         10.70          1.76         5.82 o                         
   0   3  17        169.25        155.11        10.43 o                         
   1   3  17          7.50         -4.97         5.22 o                         
   2   3  17          3.72          3.11         6.60 o                         
   3   3  17         54.17         39.12        11.26 o                         
  -4   4  17         29.80         12.39        10.81 o                         
  -3   4  17        159.02        171.29        18.53 o                         
  -2   4  17         55.19         29.93        11.08 o                         
  -1   4  17          6.40          0.40         8.47 o                         
   0   4  17          4.66          0.44         6.41 o                         
   1   4  17        236.86        231.95        15.18 o                         
   2   4  17          3.35          2.31         6.92 o                         
   3   4  17         51.47         54.31        12.97 o                         
  -4   5  17         80.38         63.93        14.29 o                         
  -3   5  17         37.82         32.19        11.93 o                         
  -2   5  17         15.99          7.76        10.14 o                         
  -1   5  17          0.09         -5.21         8.28 o                         
   0   5  17         10.17         13.16         7.34 o                         
   1   5  17         61.26         57.53        18.62 o                         
   2   5  17          8.57          4.45         7.32 o                         
  -4   6  17        260.26        311.19        38.08 o                         
  -3   6  17         10.34         -0.28         9.65 o                         
  -2   6  17        430.52        467.98        26.22 o                         
  -1   6  17        343.96        315.54        23.01 o                         
   0   6  17          0.11         -3.28         6.31 o                         
   1   6  17        440.62        412.06        22.05 o                         
   2   6  17         47.35         25.59        16.48 o                         
  -3   7  17         14.76         12.91        11.23 o                         
  -2   7  17         12.03         11.61        11.13 o                         
  -1   7  17        149.30        172.28        38.43 o                         
   0   7  17          0.92          1.76         7.75 o                         
   1   7  17         66.70         69.24        10.61 o                         
  -2   8  17          5.84         23.14        12.12 o                         
  -1   8  17       1240.40       1254.17        79.63 o                         
   0   8  17         39.24         39.06         9.65 o                         
  -4   0  18         55.28         61.62        18.00 o                         
  -3   0  18         19.54         24.93        13.16 o                         
  -2   0  18        322.73        377.36        29.08 o                         
  -1   0  18        322.36        328.20        30.47 o                         
   0   0  18        246.03        220.88        24.93 o                         
   1   0  18         37.08         50.55        15.93 o                         
   2   0  18        192.10        184.87        25.62 o                         
  -4   1  18        120.87         94.90        14.69 o                         
  -3   1  18        408.17        414.32        22.27 o                         
  -2   1  18        264.86        265.40        19.58 o                         
  -1   1  18         73.07         76.15        11.50 o                         
   0   1  18        370.81        364.60        19.82 o                         
   1   1  18         57.61         76.79        12.24 o                         
   2   1  18        156.67        150.57        16.40 o                         
  -4   2  18        232.05        240.77        20.49 o                         
  -3   2  18         37.21         22.16         9.79 o                         
  -2   2  18        248.15        271.76        20.41 o                         
  -1   2  18          0.04          6.37         7.09 o                         
   0   2  18         15.14         18.69         7.65 o                         
   1   2  18          9.97         13.71         6.08 o                         
   2   2  18         11.96         19.55         9.54 o                         
  -4   3  18         49.39         32.42        12.12 o                         
  -3   3  18         22.45         20.88        11.31 o                         
  -2   3  18        347.82        317.96        23.22 o                         
  -1   3  18          0.75          1.85         8.65 o                         
   0   3  18          0.32          0.26         9.00 o                         
   1   3  18         73.63         81.26        10.06 o                         
   2   3  18          1.94         -1.23        11.08 o                         
  -4   4  18        453.06        477.12        28.00 o                         
  -3   4  18          0.12          7.32         9.97 o                         
  -2   4  18        911.51        926.60        34.02 o                         
  -1   4  18        154.89        184.13        18.10 o                         
   0   4  18         24.52         19.46         9.76 o                         
   1   4  18        132.88        118.24        11.71 o                         
   2   4  18        244.77        228.16        15.38 o                         
  -3   5  18         65.47         35.03        12.48 o                         
  -2   5  18         76.92         97.55        15.28 o                         
  -1   5  18         24.78         31.00        11.50 o                         
   0   5  18         18.96         27.61        10.14 o                         
   1   5  18          1.54         -2.28         7.39 o                         
  -3   6  18          0.00         -4.11        16.96 o                         
  -2   6  18          3.65         -6.23         9.81 o                         
  -1   6  18         11.52         20.97        10.62 o                         
   0   6  18        194.52        182.95        19.08 o                         
   1   6  18        203.10        236.87        16.24 o                         
  -1   7  18        221.93        182.52        19.42 o                         
   0   7  18        239.40        273.63        30.47 o                         
  -3   1  19         16.69         12.81         9.30 o                         
  -2   1  19         11.41          0.35         8.32 o                         
  -1   1  19          3.41          9.99         8.07 o                         
   0   1  19         11.64          2.95         7.30 o                         
   1   1  19          0.01          5.32        10.73 o                         
  -3   2  19        496.71        553.31        25.82 o                         
  -2   2  19          3.60         10.77         8.65 o                         
  -1   2  19        418.81        423.64        22.18 o                         
   0   2  19         62.74         42.85        10.14 o                         
   1   2  19         50.38         29.93        10.52 o                         
  -3   3  19        160.37        156.43        25.97 o                         
  -2   3  19          0.07         -5.39         9.96 o                         
  -1   3  19         43.95         63.91        13.46 o                         
   0   3  19         94.66         97.43        14.88 o                         
   1   3  19         45.12         34.00         8.52 o                         
  -2   4  19         42.07         23.80        11.93 o                         
  -1   4  19          0.07          3.85         9.81 o                         
   0   4  19          0.41          7.06         9.81 o                         
   1   4  19         58.86         36.70        14.54 o                         
  -2   5  19         24.68          8.87        10.76 o                         
  -1   5  19          9.12          0.64        12.81 o                         
   0   5  19        220.66        249.05        35.31 o                         
  -2   0  20         97.44        101.09        20.08 o                         
  -1   0  20          0.02         -4.85        11.08 o                         
   0   0  20        102.28         98.32        18.69 o                         
  -2   1  20        238.46        212.72        19.30 o                         
  -1   1  20         50.92         43.77        11.44 o                         
   0   1  20          3.19          3.60         8.56 o                         
  -1   2  20         39.35         63.01        18.00 o                         
                                                                                
