# Supplementary material for: Crystal structures of the three closely related compounds: bis­[(1H-tetra­zol-5-yl)meth­yl]nitramide, tri­amino­guanidinium 5-({[(1H-tetra­zol-5-yl)meth­yl](nitro)­amino}­meth­yl)tetra­zol-1-ide, and di­ammonium bis­[(tetra­zol-1-id-5-yl)meth­yl]nitramide monohydrate
Source: Acta Crystallogr E Crystallogr Commun. 2017 Jun 20;73(Pt 7):1056–61. doi: 10.1107/S2056989017008817 (PMC5499290; doi:10.1107/S2056989017008817)
Supplement: Supplementary file 4 [file e-73-01056-IIIsup4.hkl]

data_III                                                                        
_shelx_title ' chav27 in P-1'                                                   
_shelx_refln_list_code          4                                               
_shelx_F_calc_maximum       95.54                                               
_exptl_crystal_F_000       292.00                                               
_reflns_d_resolution_high  0.7263                                               
                                                                                
loop_                                                                           
 _space_group_symop_operation_xyz                                               
 'x, y, z'                                                                      
 '-x, -y, -z'                                                                   
                                                                                
_cell_length_a     7.5893                                                       
_cell_length_b     7.6077                                                       
_cell_length_c    11.2319                                                       
_cell_angle_alpha  85.564                                                       
_cell_angle_beta   85.555                                                       
_cell_angle_gamma  65.007                                                       
                                                                                
_shelx_F_squared_multiplier     1.000                                           
                                                                                
loop_                                                                           
 _refln_index_h                                                                 
 _refln_index_k                                                                 
 _refln_index_l                                                                 
 _refln_F_squared_calc                                                          
 _refln_F_squared_meas                                                          
 _refln_F_squared_sigma                                                         
 _refln_observed_status                                                         
   1   0   0        204.00        163.61         2.31 o                         
   2   0   0       6295.47       5545.25        62.07 o                         
   3   0   0        389.13        348.08         4.25 o                         
   4   0   0        154.51        155.11         1.31 o                         
   5   0   0         30.90         35.43         0.37 o                         
   6   0   0         15.33         16.78         0.26 o                         
   7   0   0          2.09          2.12         0.11 o                         
   8   0   0         41.51         42.02         0.57 o                         
   9   0   0          5.60          5.62         0.25 o                         
  -8   1   0         13.22         13.81         0.28 o                         
  -7   1   0         26.85         26.87         0.47 o                         
  -6   1   0          1.37          1.23         0.11 o                         
  -5   1   0         10.49         10.39         0.21 o                         
  -4   1   0        980.83        950.42        10.79 o                         
  -3   1   0        250.96        243.31         3.00 o                         
  -2   1   0        499.84        432.37         5.47 o                         
  -1   1   0         11.08         21.98         0.37 o                         
   0   1   0        921.18        895.05        13.50 o                         
   1   1   0          9.80          3.46         0.08 o                         
   2   1   0       9128.69       8017.92        82.35 o                         
   3   1   0         79.62         83.15         0.82 o                         
   4   1   0          3.58          2.97         0.04 o                         
   5   1   0         87.64         89.91         0.71 o                         
   6   1   0          2.36          3.19         0.15 o                         
   7   1   0         13.41         13.22         0.30 o                         
   8   1   0          1.23          1.39         0.11 o                         
   9   1   0          3.52          3.59         0.24 o                         
  -8   2   0          3.76          4.21         0.24 o                         
  -7   2   0         79.26         79.27         1.80 o                         
  -6   2   0         44.86         44.93         0.97 o                         
  -5   2   0         53.81         52.45         0.91 o                         
  -4   2   0          0.15          1.01         0.05 o                         
  -3   2   0         33.69         49.60         0.73 o                         
  -2   2   0        612.44        665.59        10.06 o                         
  -1   2   0       1425.86       1398.81        23.70 o                         
   0   2   0        124.86        124.25         2.51 o                         
   1   2   0        286.40        254.65         2.93 o                         
   2   2   0        105.80        108.10         2.06 o                         
   3   2   0       1171.52       1102.03        14.49 o                         
   4   2   0        542.20        537.87         6.89 o                         
   5   2   0         79.58         76.37         1.02 o                         
   6   2   0         12.23         10.95         0.30 o                         
   7   2   0          0.80          0.82         0.07 o                         
   8   2   0         36.21         34.36         0.45 o                         
   9   2   0          0.14          0.01         0.13 o                         
  10   2   0          1.74          2.52         0.30 o                         
  -7   3   0          0.34          0.44         0.14 o                         
  -6   3   0          1.31          1.51         0.13 o                         
  -5   3   0        349.72        343.89         6.56 o                         
  -4   3   0         22.90         25.93         0.51 o                         
  -3   3   0        156.86        151.96         2.61 o                         
  -2   3   0         28.56         37.09         0.68 o                         
  -1   3   0         97.87        109.50         1.97 o                         
   0   3   0         78.78         72.58         1.28 o                         
   1   3   0       1556.99       1428.71        20.48 o                         
   2   3   0        243.90        265.10         4.92 o                         
   3   3   0         33.35         32.55         0.73 o                         
   4   3   0          3.21          4.72         0.13 o                         
   5   3   0         48.54         47.04         0.70 o                         
   6   3   0         21.75         18.90         0.48 o                         
   7   3   0         12.48         12.27         0.24 o                         
   8   3   0         16.94         15.54         0.46 o                         
   9   3   0         10.29          9.15         0.25 o                         
  10   3   0          0.00         -0.12         0.18 o                         
  -7   4   0          9.58         11.25         0.40 o                         
  -6   4   0          1.26          1.41         0.18 o                         
  -5   4   0          0.14          0.82         0.26 o                         
  -4   4   0         72.10         71.80         1.19 o                         
  -3   4   0        453.59        451.26         9.07 o                         
  -2   4   0        261.84        287.58         5.67 o                         
  -1   4   0          3.03          5.13         0.10 o                         
   0   4   0         50.44         55.27         1.39 o                         
   1   4   0         60.45         50.84         0.95 o                         
   2   4   0        366.76        336.04         5.90 o                         
   3   4   0        246.49        257.66         4.81 o                         
   4   4   0          7.95         12.25         0.16 o                         
   5   4   0          4.28          3.66         0.08 o                         
   6   4   0         13.49         11.57         0.25 o                         
   7   4   0          0.27          0.19         0.07 o                         
   8   4   0         25.53         22.92         0.42 o                         
   9   4   0          1.17          1.23         0.15 o                         
  10   4   0         19.27         21.49         0.56 o                         
  -6   5   0          0.35          0.26         0.21 o                         
  -5   5   0          4.01          3.74         0.16 o                         
  -4   5   0          9.35          7.89         0.23 o                         
  -3   5   0         41.46         38.32         0.81 o                         
  -2   5   0        119.73        111.63         2.79 o                         
  -1   5   0        241.28        244.88         4.87 o                         
   0   5   0        315.30        334.31         6.31 o                         
   1   5   0         19.82         15.96         0.32 o                         
   2   5   0        404.10        356.40         4.48 o                         
   3   5   0         16.52         17.70         0.30 o                         
   4   5   0         72.35         70.58         1.16 o                         
   5   5   0         15.19         14.15         0.26 o                         
   6   5   0        194.99        190.97         4.75 o                         
   7   5   0         35.33         32.94         0.81 o                         
   8   5   0          3.47          3.63         0.17 o                         
   9   5   0         27.31         25.32         0.45 o                         
  10   5   0          0.38          0.54         0.17 o                         
  -5   6   0         19.92         18.63         0.37 o                         
  -4   6   0         32.75         33.29         0.62 o                         
  -3   6   0          2.77          3.30         0.16 o                         
  -2   6   0         26.53         27.75         0.62 o                         
  -1   6   0         10.23          8.46         0.20 o                         
   0   6   0         76.37         73.35         1.59 o                         
   1   6   0         68.04         66.03         1.50 o                         
   2   6   0          3.39          2.40         0.10 o                         
   3   6   0         67.57         62.66         1.35 o                         
   4   6   0        139.19        126.09         2.25 o                         
   5   6   0         42.35         38.94         0.74 o                         
   6   6   0         30.66         26.65         0.68 o                         
   7   6   0          1.48          1.40         0.20 o                         
   8   6   0         27.25         26.17         0.70 o                         
   9   6   0         36.83         35.29         0.87 o                         
  10   6   0          1.00          0.78         0.17 o                         
  -4   7   0         57.97         60.73         1.45 o                         
  -3   7   0          0.63          0.92         0.13 o                         
  -2   7   0         24.79         21.12         0.58 o                         
  -1   7   0         10.85         13.64         0.46 o                         
   0   7   0         12.63         11.22         0.28 o                         
   1   7   0          2.90          2.27         0.13 o                         
   2   7   0          6.76          7.49         0.27 o                         
   3   7   0         55.29         53.47         1.93 o                         
   4   7   0         21.40         20.32         0.45 o                         
   5   7   0         30.46         27.02         0.58 o                         
   6   7   0        110.71        110.78         2.51 o                         
   7   7   0         45.43         42.21         0.82 o                         
   8   7   0          1.04          0.89         0.12 o                         
   9   7   0          0.65          0.36         0.15 o                         
  -2   8   0         32.55         31.75         0.91 o                         
  -1   8   0         39.23         39.46         0.90 o                         
   0   8   0          0.00         -0.08         0.08 o                         
   1   8   0          4.38          6.60         0.16 o                         
   2   8   0         40.11         38.25         0.97 o                         
   3   8   0          3.44          3.85         0.23 o                         
   4   8   0         72.47         74.39         1.45 o                         
   5   8   0          2.11          2.44         0.22 o                         
   6   8   0          0.73          0.54         0.10 o                         
   7   8   0         14.48         14.14         0.27 o                         
   8   8   0          2.56          3.21         0.18 o                         
   9   8   0          0.00         -0.13         0.13 o                         
   0   9   0          5.48          5.24         0.20 o                         
   1   9   0          0.07          0.14         0.08 o                         
   2   9   0          3.67          4.43         0.18 o                         
   3   9   0         26.63         25.23         1.03 o                         
   4   9   0         16.88         18.58         0.53 o                         
   5   9   0          0.39          0.95         0.21 o                         
   6   9   0          0.08         -0.05         0.22 o                         
   7   9   0          8.71          8.44         0.24 o                         
   8   9   0         29.41         29.30         0.81 o                         
   2  10   0          1.15          0.93         0.12 o                         
   3  10   0          3.69          3.62         0.18 o                         
   4  10   0         17.35         18.51         0.54 o                         
   5  10   0          0.00          0.15         0.24 o                         
   6  10   0         35.92         38.65         1.47 o                         
  -6 -10   1          7.13          6.92         0.55 o                         
  -5 -10   1          0.68          1.13         0.26 o                         
  -4 -10   1          0.96          0.53         0.11 o                         
  -3 -10   1          1.54          1.85         0.17 o                         
  -2 -10   1          3.54          2.96         0.19 o                         
  -8  -9   1          4.14          4.15         0.26 o                         
  -7  -9   1          7.80          6.99         0.27 o                         
  -6  -9   1          2.50          2.67         0.16 o                         
  -5  -9   1         29.31         29.10         0.61 o                         
  -4  -9   1          0.73          0.90         0.11 o                         
  -3  -9   1          0.01          0.01         0.08 o                         
  -2  -9   1          6.69          7.09         0.27 o                         
  -1  -9   1         11.28         13.01         0.28 o                         
   0  -9   1          0.02         -0.11         0.12 o                         
  -9  -8   1         10.22          8.39         0.37 o                         
  -8  -8   1         15.73         16.09         0.39 o                         
  -7  -8   1          7.44          8.05         0.20 o                         
  -6  -8   1         27.39         27.37         0.66 o                         
  -5  -8   1          1.24          0.66         0.12 o                         
  -4  -8   1          3.24          4.08         0.21 o                         
  -3  -8   1         23.79         19.11         0.44 o                         
  -2  -8   1          6.15          6.72         0.21 o                         
  -1  -8   1         22.44         21.52         0.42 o                         
   0  -8   1         27.44         26.76         0.39 o                         
   1  -8   1          1.96          2.12         0.15 o                         
   2  -8   1         37.56         36.17         0.48 o                         
  -9  -7   1         31.49         30.15         0.64 o                         
  -8  -7   1          0.16          0.13         0.10 o                         
  -7  -7   1        115.22        110.85         2.33 o                         
  -6  -7   1         10.91          9.85         0.21 o                         
  -5  -7   1         51.62         50.84         0.95 o                         
  -4  -7   1         18.01         18.75         0.71 o                         
  -3  -7   1        143.83        149.23         4.45 o                         
  -2  -7   1         10.53         10.67         0.25 o                         
  -1  -7   1         24.67         23.98         0.60 o                         
   0  -7   1          4.33          4.82         0.13 o                         
   1  -7   1          2.58          1.82         0.12 o                         
   2  -7   1         13.52         14.12         0.46 o                         
   3  -7   1          9.92         10.22         0.27 o                         
   4  -7   1          5.14          5.82         0.32 o                         
 -10  -6   1         14.66         14.30         0.42 o                         
  -9  -6   1          0.32          0.45         0.13 o                         
  -8  -6   1         31.51         28.30         0.61 o                         
  -7  -6   1         14.67         13.79         0.40 o                         
  -6  -6   1        139.84        129.99         3.17 o                         
  -5  -6   1         45.06         50.49         0.78 o                         
  -4  -6   1        114.61        108.43         3.54 o                         
  -3  -6   1         15.49         20.01         0.32 o                         
  -2  -6   1        282.50        267.19         6.31 o                         
  -1  -6   1         25.29         28.64         0.59 o                         
   0  -6   1         78.87         79.41         1.37 o                         
   1  -6   1        185.10        177.22         3.08 o                         
   2  -6   1          7.71          7.92         0.23 o                         
   3  -6   1          0.01         -0.01         0.08 o                         
   4  -6   1          9.70          8.57         0.24 o                         
   5  -6   1          1.32          1.30         0.16 o                         
 -10  -5   1         15.13         15.81         0.45 o                         
  -9  -5   1         19.15         17.52         0.49 o                         
  -8  -5   1         13.81         13.24         0.34 o                         
  -7  -5   1         18.02         18.01         0.59 o                         
  -6  -5   1          2.45          2.32         0.17 o                         
  -5  -5   1         84.19         79.15         1.71 o                         
  -4  -5   1         54.00         52.07         0.87 o                         
  -3  -5   1        162.11        150.79         2.51 o                         
  -2  -5   1         15.24         21.50         0.37 o                         
  -1  -5   1         48.65         51.70         0.84 o                         
   0  -5   1        319.81        334.92         6.35 o                         
   1  -5   1         12.26          9.88         0.23 o                         
   2  -5   1         56.48         58.96         1.49 o                         
   3  -5   1        150.42        143.34         3.57 o                         
   4  -5   1         55.37         51.75         0.95 o                         
   5  -5   1          2.75          2.49         0.15 o                         
   6  -5   1         26.34         27.95         0.97 o                         
 -10  -4   1          9.61          8.75         0.34 o                         
  -9  -4   1         51.59         51.09         0.81 o                         
  -8  -4   1         11.29          9.97         0.23 o                         
  -7  -4   1          6.61          4.84         0.19 o                         
  -6  -4   1        150.81        148.53         3.02 o                         
  -5  -4   1         91.86         94.79         1.85 o                         
  -4  -4   1          1.72          2.09         0.06 o                         
  -3  -4   1         56.41         50.54         1.19 o                         
  -2  -4   1        119.89        107.85         1.52 o                         
  -1  -4   1        226.07        235.68         4.38 o                         
   0  -4   1         93.22         99.03         2.03 o                         
   1  -4   1         32.45         32.37         0.59 o                         
   2  -4   1        592.54        588.52        10.36 o                         
   3  -4   1         70.25         65.87         1.35 o                         
   4  -4   1        164.10        163.82         2.57 o                         
   5  -4   1         49.44         51.47         0.65 o                         
   6  -4   1          2.49          2.31         0.20 o                         
   7  -4   1          0.32          0.35         0.18 o                         
 -10  -3   1         21.51         22.41         0.61 o                         
  -9  -3   1          5.03          4.95         0.20 o                         
  -8  -3   1         45.33         43.88         0.85 o                         
  -7  -3   1         10.46          9.28         0.21 o                         
  -6  -3   1        160.59        154.14         2.87 o                         
  -5  -3   1         31.31         28.31         0.53 o                         
  -4  -3   1         47.14         43.28         1.02 o                         
  -3  -3   1        116.92        122.04         1.97 o                         
  -2  -3   1       1264.56       1146.90        21.85 o                         
  -1  -3   1         80.40         88.63         1.54 o                         
   0  -3   1        473.00        432.32         8.00 o                         
   1  -3   1         14.65         13.58         0.28 o                         
   2  -3   1        300.12        291.83         5.43 o                         
   3  -3   1         20.65         22.64         0.42 o                         
   4  -3   1          2.93          2.58         0.13 o                         
   5  -3   1         28.17         27.09         0.46 o                         
   6  -3   1          0.75          0.82         0.12 o                         
   7  -3   1          8.33          9.08         0.30 o                         
 -10  -2   1          0.61          0.51         0.23 o                         
  -9  -2   1         11.33         11.14         0.37 o                         
  -8  -2   1         37.67         37.38         0.63 o                         
  -7  -2   1          1.76          1.35         0.09 o                         
  -6  -2   1         16.90         18.47         0.41 o                         
  -5  -2   1          9.22          7.12         0.13 o                         
  -4  -2   1          3.59          4.01         0.07 o                         
  -3  -2   1         18.18         15.25         0.25 o                         
  -2  -2   1       4181.71       3564.72        60.21 o                         
  -1  -2   1         19.72         27.47         0.37 o                         
   0  -2   1       1179.49       1061.40        18.10 o                         
   1  -2   1         49.87         40.22         0.54 o                         
   2  -2   1        335.22        373.81         5.31 o                         
   3  -2   1        252.54        286.76         4.12 o                         
   4  -2   1          0.70          0.69         0.07 o                         
   5  -2   1          5.33          5.18         0.14 o                         
   6  -2   1         11.04          9.79         0.34 o                         
   7  -2   1          2.89          2.96         0.16 o                         
   8  -2   1          4.83          4.99         0.25 o                         
  -9  -1   1         15.03         14.82         0.59 o                         
  -8  -1   1          3.71          3.83         0.16 o                         
  -7  -1   1         97.66         96.58         1.32 o                         
  -6  -1   1         90.98         94.27         1.19 o                         
  -5  -1   1          0.82          0.87         0.12 o                         
  -4  -1   1        147.26        152.08         1.69 o                         
  -3  -1   1          0.47          0.53         0.08 o                         
  -2  -1   1          0.68          3.48         0.11 o                         
  -1  -1   1          4.93          2.03         0.22 o                         
   0  -1   1       1469.75       1529.40        17.95 o                         
   1  -1   1       2159.54       2189.60        25.67 o                         
   2  -1   1        208.29        198.03         2.49 o                         
   3  -1   1        794.70        809.30        11.80 o                         
   4  -1   1          1.52          1.96         0.06 o                         
   5  -1   1        645.61        648.62         7.97 o                         
   6  -1   1          9.09         10.97         0.21 o                         
   7  -1   1         13.32         13.00         0.28 o                         
   8  -1   1          0.05          0.03         0.09 o                         
  -9   0   1          0.82          0.53         0.14 o                         
  -8   0   1         17.91         18.89         0.50 o                         
  -7   0   1          2.58          3.42         0.14 o                         
  -6   0   1          5.06          6.03         0.10 o                         
  -5   0   1          3.40          4.33         0.07 o                         
  -4   0   1        206.87        203.20         2.31 o                         
  -3   0   1        174.88        140.64         2.02 o                         
  -2   0   1        618.12        639.03         8.12 o                         
  -1   0   1        547.49        508.35         4.19 o                         
   0   0   1          0.00          0.44         0.05 o                         
   1   0   1        690.51        690.28         5.49 o                         
   2   0   1        213.85        248.85         2.57 o                         
   3   0   1         16.81         18.06         0.21 o                         
   4   0   1         24.91         25.08         0.26 o                         
   5   0   1         21.16         15.31         0.16 o                         
   6   0   1          5.23          5.52         0.11 o                         
   7   0   1         29.31         31.72         0.71 o                         
   8   0   1          7.25          7.37         0.23 o                         
   9   0   1          1.83          1.72         0.17 o                         
  -8   1   1          0.93          1.22         0.14 o                         
  -7   1   1         23.07         22.16         0.53 o                         
  -6   1   1          0.16          0.28         0.06 o                         
  -5   1   1          1.13          1.60         0.07 o                         
  -4   1   1        327.09        322.20         3.45 o                         
  -3   1   1        257.65        256.30         4.03 o                         
  -2   1   1         12.75         12.87         0.59 o                         
  -1   1   1        789.48        792.82        10.15 o                         
   0   1   1         41.48         38.14         0.60 o                         
   1   1   1       1070.55       1127.22        12.14 o                         
   2   1   1        409.33        476.02         4.51 o                         
   3   1   1        327.19        294.68         3.15 o                         
   4   1   1        410.46        380.95         3.46 o                         
   5   1   1         41.67         37.04         0.36 o                         
   6   1   1         33.60         30.05         0.51 o                         
   7   1   1         27.26         23.77         0.45 o                         
   8   1   1          1.36          1.81         0.12 o                         
   9   1   1         19.54         20.48         0.50 o                         
  -8   2   1          0.05          0.08         0.14 o                         
  -7   2   1         14.94         13.64         0.27 o                         
  -6   2   1          6.09          5.56         0.21 o                         
  -5   2   1         26.68         25.52         0.50 o                         
  -4   2   1          0.15          0.56         0.03 o                         
  -3   2   1          5.65          7.94         0.15 o                         
  -2   2   1         86.88        100.95         1.63 o                         
  -1   2   1        508.63        506.85         9.52 o                         
   0   2   1       4735.01       4050.10        62.02 o                         
   1   2   1        229.47        188.05         2.70 o                         
   2   2   1       2501.12       2398.38        42.18 o                         
   3   2   1        214.23        178.68         2.37 o                         
   4   2   1       1401.76       1326.61        13.91 o                         
   5   2   1          6.56         10.34         0.49 o                         
   6   2   1         41.85         41.34         0.98 o                         
   7   2   1          5.24          4.37         0.14 o                         
   8   2   1          0.00         -0.08         0.08 o                         
   9   2   1          0.71          0.82         0.16 o                         
  10   2   1          0.34          0.30         0.23 o                         
  -7   3   1         14.49         13.46         0.71 o                         
  -6   3   1          9.95         10.18         0.26 o                         
  -5   3   1         85.73         79.78         1.24 o                         
  -4   3   1         88.03         90.29         1.45 o                         
  -3   3   1        132.17        119.74         2.00 o                         
  -2   3   1        346.43        363.82         6.30 o                         
  -1   3   1        545.51        579.33        10.19 o                         
   0   3   1       1757.41       1739.03        28.45 o                         
   1   3   1        877.53        837.15        11.59 o                         
   2   3   1        245.19        218.67         5.29 o                         
   3   3   1        251.18        256.37         4.73 o                         
   4   3   1         64.21         59.45         0.86 o                         
   5   3   1         16.42         17.16         0.36 o                         
   6   3   1          6.28          4.06         0.10 o                         
   7   3   1         22.29         20.78         0.37 o                         
   8   3   1         72.10         70.80         1.37 o                         
   9   3   1          9.39         10.04         0.26 o                         
  10   3   1          4.70          4.52         0.31 o                         
  -7   4   1          0.39          0.00         0.23 o                         
  -6   4   1         10.07         11.42         0.37 o                         
  -5   4   1          0.00          0.06         0.08 o                         
  -4   4   1          7.84          7.53         0.18 o                         
  -3   4   1         35.30         32.76         0.79 o                         
  -2   4   1          8.54          6.45         0.24 o                         
  -1   4   1         10.09         11.42         0.26 o                         
   0   4   1          6.06          5.61         0.11 o                         
   1   4   1        162.74        156.02         4.01 o                         
   2   4   1         70.25         64.92         1.00 o                         
   3   4   1         83.52         72.61         1.12 o                         
   4   4   1        143.12        132.55         2.06 o                         
   5   4   1        211.61        202.02         3.28 o                         
   6   4   1          1.80          2.29         0.11 o                         
   7   4   1        104.64         97.45         1.86 o                         
   8   4   1          0.12         -0.05         0.09 o                         
   9   4   1         28.38         28.79         0.44 o                         
  10   4   1         18.38         17.98         0.47 o                         
  -6   5   1          0.94          1.63         0.26 o                         
  -5   5   1          2.69          2.54         0.15 o                         
  -4   5   1          3.98          3.45         0.14 o                         
  -3   5   1         20.33         20.04         0.49 o                         
  -2   5   1         21.31         22.72         0.49 o                         
  -1   5   1         24.87         19.52         0.49 o                         
   0   5   1         48.00         52.24         1.01 o                         
   1   5   1        364.06        367.28         7.63 o                         
   2   5   1         28.65         26.30         0.45 o                         
   3   5   1         61.55         53.98         1.00 o                         
   4   5   1        117.80        106.74         1.92 o                         
   5   5   1         40.26         36.41         0.57 o                         
   6   5   1          1.36          1.34         0.16 o                         
   7   5   1         24.34         20.69         0.44 o                         
   8   5   1          2.58          2.36         0.15 o                         
   9   5   1         20.05         19.01         0.59 o                         
  10   5   1         13.10         14.22         0.52 o                         
  -5   6   1          3.16          4.14         0.22 o                         
  -4   6   1          3.80          3.83         0.17 o                         
  -3   6   1         37.11         35.31         0.71 o                         
  -2   6   1          9.25          9.09         0.32 o                         
  -1   6   1          8.61          7.14         0.23 o                         
   0   6   1          3.71          4.67         0.11 o                         
   1   6   1        219.63        207.01         4.46 o                         
   2   6   1          0.17          0.94         0.35 o                         
   3   6   1         69.02         71.77         1.28 o                         
   4   6   1          0.68          0.56         0.07 o                         
   5   6   1          0.00          0.09         0.04 o                         
   6   6   1         13.88         12.72         0.24 o                         
   7   6   1          0.71          0.54         0.09 o                         
   8   6   1         58.37         53.70         1.16 o                         
   9   6   1          6.31          5.97         0.23 o                         
  10   6   1         11.94         12.90         0.37 o                         
  -4   7   1          0.93          1.05         0.15 o                         
  -3   7   1          1.42          1.64         0.14 o                         
  -2   7   1          3.09          3.29         0.15 o                         
  -1   7   1         71.88         67.35         1.72 o                         
   0   7   1         25.36         22.44         0.47 o                         
   1   7   1          0.59          0.56         0.08 o                         
   2   7   1         16.05         14.80         0.56 o                         
   3   7   1          0.53          0.52         0.10 o                         
   4   7   1         21.40         19.40         0.29 o                         
   5   7   1        168.55        167.08         3.22 o                         
   6   7   1         76.14         71.22         1.37 o                         
   7   7   1         12.32         11.09         0.22 o                         
   8   7   1          0.40          0.34         0.11 o                         
   9   7   1          5.22          4.61         0.26 o                         
  -2   8   1          0.44          0.44         0.11 o                         
  -1   8   1         22.91         22.61         0.41 o                         
   0   8   1        112.89        102.62         2.36 o                         
   1   8   1          0.91          0.75         0.10 o                         
   2   8   1        166.73        158.35         4.79 o                         
   3   8   1        135.59        133.92         3.40 o                         
   4   8   1         28.11         28.15         0.79 o                         
   5   8   1        112.74        122.69         2.48 o                         
   6   8   1         14.15         11.96         0.24 o                         
   7   8   1         61.51         60.86         0.96 o                         
   8   8   1         14.25         13.72         0.28 o                         
   9   8   1          0.18          0.27         0.14 o                         
  -1   9   1          4.77          4.53         0.58 o                         
   0   9   1         15.26         16.00         0.47 o                         
   1   9   1          1.67          1.94         0.12 o                         
   2   9   1         29.27         26.31         0.46 o                         
   3   9   1          2.20          2.28         0.12 o                         
   4   9   1         23.32         20.34         0.50 o                         
   5   9   1         27.77         29.19         0.93 o                         
   6   9   1          0.79          0.34         0.34 o                         
   7   9   1         36.30         36.73         0.74 o                         
   8   9   1          0.00         -0.04         0.12 o                         
   2  10   1          4.31          4.25         0.17 o                         
   3  10   1          5.75          5.98         0.21 o                         
   4  10   1         36.82         36.24         1.03 o                         
  -6 -10   2         20.35         21.86         0.41 o                         
  -5 -10   2        111.25        119.73         6.93 o                         
  -4 -10   2          6.14          7.13         0.24 o                         
  -3 -10   2          3.05          3.10         0.21 o                         
  -8  -9   2         11.32         11.77         0.37 o                         
  -7  -9   2          7.31          6.67         0.22 o                         
  -6  -9   2          0.26          0.23         0.10 o                         
  -5  -9   2         10.19         11.57         0.27 o                         
  -4  -9   2         16.51         17.03         0.25 o                         
  -3  -9   2         46.79         48.86         1.28 o                         
  -2  -9   2          0.86          0.87         0.11 o                         
  -1  -9   2         11.02         11.17         0.29 o                         
   0  -9   2          5.17          6.71         0.27 o                         
  -9  -8   2          7.23          7.56         0.33 o                         
  -8  -8   2          4.23          4.84         0.24 o                         
  -7  -8   2         31.10         30.78         0.63 o                         
  -6  -8   2         18.27         16.94         0.41 o                         
  -5  -8   2          3.71          3.36         0.14 o                         
  -4  -8   2        125.77        124.09         2.29 o                         
  -3  -8   2         47.18         49.58         0.98 o                         
  -2  -8   2        221.93        222.21         4.95 o                         
  -1  -8   2          9.23          8.45         0.20 o                         
   0  -8   2         28.97         26.66         0.44 o                         
   1  -8   2          3.36          2.35         0.19 o                         
   2  -8   2         14.76         14.40         0.52 o                         
  -9  -7   2          1.00          0.99         0.17 o                         
  -8  -7   2          7.17          6.91         0.22 o                         
  -7  -7   2         11.73         11.38         0.26 o                         
  -6  -7   2          1.38          1.47         0.10 o                         
  -5  -7   2         48.00         43.15         1.03 o                         
  -4  -7   2          2.06          2.60         0.12 o                         
  -3  -7   2        135.47        124.75         2.39 o                         
  -2  -7   2         41.32         38.75         0.95 o                         
  -1  -7   2        127.34        121.60         3.42 o                         
   0  -7   2         62.48         62.29         1.50 o                         
   1  -7   2          0.93          1.13         0.14 o                         
   2  -7   2          8.22          8.01         0.23 o                         
   3  -7   2          1.33          1.38         0.16 o                         
  -9  -6   2         23.70         21.09         0.46 o                         
  -8  -6   2          4.85          5.34         0.18 o                         
  -7  -6   2         83.87         79.74         1.79 o                         
  -6  -6   2         25.20         23.86         0.56 o                         
  -5  -6   2        110.89        109.26         2.04 o                         
  -4  -6   2          7.08          6.67         0.10 o                         
  -3  -6   2         65.30         57.42         1.02 o                         
  -2  -6   2         30.61         31.40         0.59 o                         
  -1  -6   2          0.19          0.88         0.06 o                         
   0  -6   2        252.74        238.48         4.23 o                         
   1  -6   2         62.25         61.59         1.40 o                         
   2  -6   2        146.10        140.44         3.27 o                         
   3  -6   2          1.13          1.74         0.13 o                         
   4  -6   2          5.87          5.79         0.25 o                         
   5  -6   2          7.39          7.92         0.28 o                         
 -10  -5   2          2.39          2.37         0.25 o                         
  -9  -5   2         20.03         21.04         0.44 o                         
  -8  -5   2          2.54          2.53         0.14 o                         
  -7  -5   2        156.35        151.54         3.69 o                         
  -6  -5   2          7.31          7.70         0.28 o                         
  -5  -5   2        251.55        246.24         4.92 o                         
  -4  -5   2        435.70        441.61         7.40 o                         
  -3  -5   2        790.40        776.48        12.55 o                         
  -2  -5   2        146.75        149.19         2.64 o                         
  -1  -5   2         61.54         65.23         1.09 o                         
   0  -5   2         32.44         31.01         0.56 o                         
   1  -5   2        157.66        164.52         3.07 o                         
   2  -5   2         57.86         50.01         0.81 o                         
   3  -5   2         91.17         96.61         2.00 o                         
   4  -5   2          2.00          2.23         0.14 o                         
   5  -5   2         15.65         17.28         0.31 o                         
   6  -5   2          0.39          0.29         0.20 o                         
 -10  -4   2         23.66         25.35         0.52 o                         
  -9  -4   2          0.38          0.51         0.12 o                         
  -8  -4   2          0.87          0.94         0.11 o                         
  -7  -4   2         29.08         28.49         0.55 o                         
  -6  -4   2         60.76         57.27         1.13 o                         
  -5  -4   2         89.40         92.83         1.83 o                         
  -4  -4   2         89.03         96.28         1.35 o                         
  -3  -4   2         28.00         37.71         0.73 o                         
  -2  -4   2        327.68        315.84         4.74 o                         
  -1  -4   2       1487.25       1546.60        21.54 o                         
   0  -4   2          0.02          1.52         0.11 o                         
   1  -4   2        188.28        203.77         3.87 o                         
   2  -4   2         54.53         53.88         1.07 o                         
   3  -4   2        167.72        158.95         2.62 o                         
   4  -4   2          1.66          1.56         0.10 o                         
   5  -4   2         29.11         31.80         0.49 o                         
   6  -4   2          0.20          0.05         0.15 o                         
 -10  -3   2         84.87         92.88         1.17 o                         
  -9  -3   2          9.72          9.93         0.26 o                         
  -8  -3   2         31.27         31.74         0.43 o                         
  -7  -3   2        141.93        134.90         1.98 o                         
  -6  -3   2          0.41          0.55         0.08 o                         
  -5  -3   2        318.66        314.45         4.85 o                         
  -4  -3   2        212.56        208.56         2.73 o                         
  -3  -3   2         77.61         90.04         1.31 o                         
  -2  -3   2        611.07        603.34         8.44 o                         
  -1  -3   2          9.88          6.76         0.16 o                         
   0  -3   2          0.44          1.31         0.25 o                         
   1  -3   2        631.81        691.25         9.77 o                         
   2  -3   2          8.00          5.55         0.09 o                         
   3  -3   2          5.09          3.79         0.07 o                         
   4  -3   2          9.79         10.78         0.17 o                         
   5  -3   2         14.57         14.13         0.28 o                         
   6  -3   2         12.57         12.28         0.30 o                         
   7  -3   2         29.12         29.57         0.94 o                         
  -9  -2   2         19.04         19.17         0.42 o                         
  -8  -2   2         32.06         30.60         0.47 o                         
  -7  -2   2          1.43          1.32         0.09 o                         
  -6  -2   2         39.08         38.87         0.61 o                         
  -5  -2   2        107.78        101.40         1.39 o                         
  -4  -2   2          0.54         10.47         2.60 o                         
  -3  -2   2        124.10        128.13         1.54 o                         
  -2  -2   2        793.02        796.81        10.94 o                         
  -1  -2   2          4.05          9.14         0.21 o                         
   0  -2   2        286.50        330.74         3.72 o                         
   1  -2   2        122.58        155.07         1.97 o                         
   2  -2   2         32.19         37.94         0.51 o                         
   3  -2   2        387.15        422.39         5.67 o                         
   4  -2   2         91.65         99.32         1.15 o                         
   5  -2   2         11.77         12.89         0.19 o                         
   6  -2   2         23.36         22.81         0.50 o                         
   7  -2   2         22.27         23.39         0.52 o                         
   8  -2   2          0.04          0.04         0.15 o                         
  -9  -1   2         15.20         15.60         0.43 o                         
  -8  -1   2         23.21         22.22         0.42 o                         
  -7  -1   2         63.33         63.82         0.98 o                         
  -6  -1   2        189.92        185.58         2.52 o                         
  -5  -1   2         77.55         79.31         0.88 o                         
  -4  -1   2        149.69        154.68         1.35 o                         
  -3  -1   2         18.06         20.37         0.17 o                         
  -2  -1   2       4287.60       3820.08        24.64 o                         
  -1  -1   2        363.13        373.40         3.24 o                         
   0  -1   2        127.75        140.38         1.06 o                         
   1  -1   2       1707.72       1796.89        19.60 o                         
   2  -1   2        510.84        513.83         5.93 o                         
   3  -1   2       1596.24       1711.78        21.78 o                         
   4  -1   2         97.03         92.23         0.99 o                         
   5  -1   2        193.96        198.94         2.56 o                         
   6  -1   2        176.90        171.43         3.62 o                         
   7  -1   2          0.80          0.56         0.10 o                         
   8  -1   2         11.23          9.60         0.26 o                         
  -9   0   2          2.61          2.29         0.20 o                         
  -8   0   2          3.28          2.94         0.16 o                         
  -7   0   2          4.32          4.20         0.19 o                         
  -6   0   2         32.76         29.34         0.51 o                         
  -5   0   2         12.05         11.92         0.18 o                         
  -4   0   2         36.86         42.05         0.36 o                         
  -3   0   2        489.44        472.29         4.05 o                         
  -2   0   2        265.63        249.42         2.48 o                         
  -1   0   2        532.70        581.91         4.51 o                         
   0   0   2        341.48        361.13         2.57 o                         
   1   0   2        193.95        232.29         1.65 o                         
   2   0   2       9116.47       8495.23        78.53 o                         
   3   0   2         35.06         38.45         0.39 o                         
   4   0   2        147.40        148.91         1.48 o                         
   5   0   2         82.27         88.14         0.96 o                         
   6   0   2          0.00          0.07         0.05 o                         
   7   0   2          0.82          0.97         0.09 o                         
   8   0   2          5.07          4.18         0.20 o                         
   9   0   2          0.11         -0.13         0.13 o                         
  -8   1   2          1.60          1.37         0.14 o                         
  -7   1   2         34.40         34.46         0.69 o                         
  -6   1   2          3.56          3.22         0.13 o                         
  -5   1   2         10.12         10.88         0.17 o                         
  -4   1   2         11.15          8.90         0.12 o                         
  -3   1   2        187.55        182.04         1.87 o                         
  -2   1   2        405.76        411.22         3.44 o                         
  -1   1   2       1850.30       1746.09        14.94 o                         
   0   1   2         20.78         49.39         0.58 o                         
   1   1   2       3040.32       3087.41        26.72 o                         
   2   1   2        480.08        561.93         3.41 o                         
   3   1   2        743.76        799.04         6.33 o                         
   4   1   2        332.22        364.98         3.19 o                         
   5   1   2        127.38        125.88         1.43 o                         
   6   1   2         80.50         78.88         1.32 o                         
   7   1   2          6.46          6.24         0.14 o                         
   8   1   2         23.57         25.39         0.60 o                         
   9   1   2         21.38         23.08         0.60 o                         
  -8   2   2          8.29          9.16         0.39 o                         
  -7   2   2         38.81         41.49         0.99 o                         
  -6   2   2         52.82         54.48         1.28 o                         
  -5   2   2          5.46          6.06         0.12 o                         
  -4   2   2         32.30         29.20         0.45 o                         
  -3   2   2          0.03          0.49         0.03 o                         
  -2   2   2         67.16         68.78         1.06 o                         
  -1   2   2        576.07        613.34        11.10 o                         
   0   2   2         22.16         13.79         0.25 o                         
   1   2   2        827.00        765.06        10.51 o                         
   2   2   2       2095.52       2125.51        26.87 o                         
   3   2   2        261.83        264.15         2.71 o                         
   4   2   2        417.82        431.97         3.63 o                         
   5   2   2         44.00         38.85         0.56 o                         
   6   2   2          2.11          2.25         0.41 o                         
   7   2   2         16.92         15.58         0.29 o                         
   8   2   2          3.83          3.08         0.15 o                         
   9   2   2          5.14          5.04         0.26 o                         
  10   2   2         10.56         11.70         0.48 o                         
  -7   3   2          1.18          1.15         0.16 o                         
  -6   3   2         60.14         67.26         2.15 o                         
  -5   3   2         92.74         94.13         1.43 o                         
  -4   3   2         91.62         87.36         1.50 o                         
  -3   3   2          3.45          2.82         0.07 o                         
  -2   3   2        145.03        154.56         2.63 o                         
  -1   3   2        130.31        132.75         2.57 o                         
   0   3   2       1149.49       1123.15        20.81 o                         
   1   3   2          0.00          0.41         0.07 o                         
   2   3   2        560.32        515.87         6.54 o                         
   3   3   2       1185.94       1233.32        21.01 o                         
   4   3   2        392.97        416.82         5.57 o                         
   5   3   2        180.93        200.42         2.70 o                         
   6   3   2          3.75          4.44         0.12 o                         
   7   3   2          0.19          0.09         0.07 o                         
   8   3   2         61.22         63.18         1.31 o                         
   9   3   2          0.07          0.10         0.10 o                         
  10   3   2          0.01          0.19         0.19 o                         
  -6   4   2         14.33         15.04         0.42 o                         
  -5   4   2          3.65          3.04         0.13 o                         
  -4   4   2        224.60        211.12         3.25 o                         
  -3   4   2         17.99         19.77         0.40 o                         
  -2   4   2         30.20         25.12         0.57 o                         
  -1   4   2         28.33         31.47         0.70 o                         
   0   4   2        308.70        352.93         6.40 o                         
   1   4   2         69.97         68.50         1.35 o                         
   2   4   2        198.02        192.80         4.35 o                         
   3   4   2         34.65         35.58         0.72 o                         
   4   4   2        993.67        933.84        17.30 o                         
   5   4   2        236.62        255.33         4.01 o                         
   6   4   2         76.79         78.62         1.91 o                         
   7   4   2         83.63         83.72         1.73 o                         
   8   4   2          0.90          0.63         0.11 o                         
   9   4   2         12.57         11.55         0.33 o                         
  10   4   2          3.77          4.89         0.32 o                         
  -6   5   2         71.86         78.43         2.95 o                         
  -5   5   2          3.31          2.61         0.15 o                         
  -4   5   2         13.01         11.98         0.28 o                         
  -3   5   2        146.11        135.96         2.74 o                         
  -2   5   2         82.62         71.14         1.45 o                         
  -1   5   2        297.83        287.96         6.46 o                         
   0   5   2         17.13         18.28         0.41 o                         
   1   5   2        168.57        188.61         3.45 o                         
   2   5   2        119.09        115.11         1.76 o                         
   3   5   2          7.95          8.55         0.12 o                         
   4   5   2         53.34         53.87         1.15 o                         
   5   5   2         13.36         13.54         0.22 o                         
   6   5   2        120.89        116.11         1.85 o                         
   7   5   2          0.21          0.14         0.08 o                         
   8   5   2          6.17          5.88         0.20 o                         
   9   5   2         34.21         32.75         0.74 o                         
  10   5   2          2.64          2.58         0.21 o                         
  -5   6   2         33.86         37.60         0.99 o                         
  -4   6   2          8.95          8.94         0.24 o                         
  -3   6   2          2.38          2.78         0.14 o                         
  -2   6   2         92.92         88.29         1.80 o                         
  -1   6   2         25.70         22.57         0.65 o                         
   0   6   2        156.40        144.72         3.50 o                         
   1   6   2          3.93          5.10         0.12 o                         
   2   6   2         53.25         49.54         0.91 o                         
   3   6   2        231.80        211.27         2.94 o                         
   4   6   2         14.86         13.72         0.33 o                         
   5   6   2         49.74         48.78         1.04 o                         
   6   6   2         17.17         17.77         0.30 o                         
   7   6   2         19.27         17.79         0.29 o                         
   8   6   2          0.13         -0.10         0.10 o                         
   9   6   2          6.12          6.75         0.23 o                         
  10   6   2          3.95          3.73         0.24 o                         
  -3   7   2         54.07         53.11         1.43 o                         
  -2   7   2         56.80         52.37         0.99 o                         
  -1   7   2         17.00         13.70         0.33 o                         
   0   7   2         26.85         23.65         0.55 o                         
   1   7   2          6.31          6.23         0.29 o                         
   2   7   2         10.94         12.12         0.39 o                         
   3   7   2         19.95         16.51         0.42 o                         
   4   7   2          1.76          2.24         0.11 o                         
   5   7   2        346.12        332.15         7.31 o                         
   6   7   2         15.49         14.31         0.24 o                         
   7   7   2         11.29         10.83         0.22 o                         
   8   7   2         74.52         72.54         1.11 o                         
   9   7   2          4.58          4.28         0.24 o                         
  -2   8   2          0.05          0.13         0.10 o                         
  -1   8   2          0.01          0.02         0.09 o                         
   0   8   2          9.22          7.13         0.18 o                         
   1   8   2        211.32        190.95         4.10 o                         
   2   8   2          0.23          0.06         0.08 o                         
   3   8   2         40.66         39.11         1.63 o                         
   4   8   2         41.01         40.23         1.00 o                         
   5   8   2          3.67          4.72         0.21 o                         
   6   8   2         69.10         66.28         1.41 o                         
   7   8   2         21.79         19.34         0.31 o                         
   8   8   2         12.04         12.01         0.31 o                         
   9   8   2          0.25         -0.06         0.13 o                         
   0   9   2          0.00          0.07         0.10 o                         
   1   9   2          4.25          4.06         0.17 o                         
   2   9   2          0.26         -0.01         0.08 o                         
   3   9   2         24.39         22.49         0.55 o                         
   4   9   2          0.01         -0.04         0.12 o                         
   5   9   2         13.62         14.86         1.23 o                         
   6   9   2          2.17          2.99         0.32 o                         
   7   9   2          1.36          1.33         0.13 o                         
   8   9   2          1.76          1.76         0.16 o                         
   2  10   2          7.60          7.53         0.21 o                         
   3  10   2          0.25          0.21         0.09 o                         
   4  10   2         22.49         22.93         0.69 o                         
  -5 -10   3          2.81          3.52         0.24 o                         
  -4 -10   3         10.36          9.57         0.29 o                         
  -7  -9   3         12.61         12.95         0.34 o                         
  -6  -9   3          1.96          2.24         0.16 o                         
  -5  -9   3          0.02          0.09         0.10 o                         
  -4  -9   3          6.74          6.70         0.20 o                         
  -3  -9   3         27.98         29.21         0.70 o                         
  -2  -9   3          3.00          4.48         0.21 o                         
  -1  -9   3         27.11         30.49         0.50 o                         
   0  -9   3         11.42         11.72         0.33 o                         
  -8  -8   3         29.50         28.06         0.64 o                         
  -7  -8   3         47.36         48.26         1.23 o                         
  -6  -8   3          4.56          4.46         0.16 o                         
  -5  -8   3          7.01          8.01         0.20 o                         
  -4  -8   3         23.96         25.39         0.55 o                         
  -3  -8   3         13.25         13.98         0.30 o                         
  -2  -8   3          0.37          0.21         0.09 o                         
  -1  -8   3         36.65         35.35         0.83 o                         
   0  -8   3         33.45         34.59         0.72 o                         
   1  -8   3         34.02         33.43         0.95 o                         
   2  -8   3          1.42          1.59         0.19 o                         
  -9  -7   3          1.58          1.79         0.20 o                         
  -8  -7   3         21.89         21.29         0.78 o                         
  -7  -7   3         46.67         45.92         0.83 o                         
  -6  -7   3         35.81         33.48         0.66 o                         
  -5  -7   3        235.25        232.02         4.58 o                         
  -4  -7   3          2.25          2.07         0.11 o                         
  -3  -7   3         31.74         31.66         0.53 o                         
  -2  -7   3         58.76         55.61         0.95 o                         
  -1  -7   3         56.22         55.76         1.09 o                         
   0  -7   3         12.01         10.88         0.24 o                         
   1  -7   3          2.57          3.09         0.16 o                         
   2  -7   3         14.30         14.33         0.35 o                         
   3  -7   3          2.51          2.25         0.19 o                         
  -9  -6   3          3.48          3.66         0.25 o                         
  -8  -6   3         24.56         23.61         0.44 o                         
  -7  -6   3          0.11          0.20         0.11 o                         
  -6  -6   3          0.34          0.56         0.09 o                         
  -5  -6   3          2.22          2.11         0.10 o                         
  -4  -6   3         47.14         40.11         0.99 o                         
  -3  -6   3         69.30         73.42         1.18 o                         
  -2  -6   3        118.80        109.91         2.14 o                         
  -1  -6   3         83.52         94.15         2.07 o                         
   0  -6   3        232.45        219.21         4.36 o                         
   1  -6   3        100.82         97.49         2.17 o                         
   2  -6   3        120.78        120.46         2.19 o                         
   3  -6   3          0.57          1.00         0.11 o                         
   4  -6   3          0.52          0.60         0.12 o                         
  -9  -5   3          3.18          2.93         0.21 o                         
  -8  -5   3         31.86         32.43         0.44 o                         
  -7  -5   3         36.28         33.99         0.46 o                         
  -6  -5   3          3.30          3.59         0.12 o                         
  -5  -5   3          2.75          2.96         0.09 o                         
  -4  -5   3         46.99         48.46         1.39 o                         
  -3  -5   3        124.77        123.68         1.93 o                         
  -2  -5   3          0.20          0.25         0.03 o                         
  -1  -5   3          0.01          0.77         0.23 o                         
   0  -5   3          0.30          0.61         0.08 o                         
   1  -5   3         72.29         80.06         1.38 o                         
   2  -5   3         23.85         24.38         0.38 o                         
   3  -5   3         16.23         15.88         0.33 o                         
   4  -5   3         39.63         43.29         0.85 o                         
   5  -5   3          0.36          0.36         0.12 o                         
   6  -5   3          2.21          1.58         0.48 o                         
 -10  -4   3          0.14          0.16         0.18 o                         
  -9  -4   3          0.02         -0.06         0.11 o                         
  -8  -4   3          7.03          7.12         0.21 o                         
  -7  -4   3         81.07         78.35         1.56 o                         
  -6  -4   3          0.21          0.28         0.06 o                         
  -5  -4   3        123.38        113.76         2.01 o                         
  -4  -4   3        406.35        410.92         5.51 o                         
  -3  -4   3         63.99         69.40         0.96 o                         
  -2  -4   3         94.75         89.63         1.36 o                         
  -1  -4   3         56.23         55.52         0.94 o                         
   0  -4   3        215.04        214.23         3.27 o                         
   1  -4   3         87.84         80.24         1.23 o                         
   2  -4   3         29.29         28.59         0.59 o                         
   3  -4   3          1.52          1.52         0.08 o                         
   4  -4   3         32.87         33.67         0.56 o                         
   5  -4   3          4.63          4.48         0.15 o                         
   6  -4   3         24.68         26.42         0.54 o                         
  -9  -3   3          8.03          7.14         0.22 o                         
  -8  -3   3          6.55          6.29         0.19 o                         
  -7  -3   3          3.32          2.66         0.13 o                         
  -6  -3   3         13.75         13.55         0.24 o                         
  -5  -3   3          0.53          0.95         0.11 o                         
  -4  -3   3        511.40        489.42         4.82 o                         
  -3  -3   3         28.92         29.85         0.48 o                         
  -2  -3   3         42.58         47.17         0.72 o                         
  -1  -3   3         25.83         20.42         0.49 o                         
   0  -3   3         74.76         79.38         1.02 o                         
   1  -3   3        473.15        509.05         6.23 o                         
   2  -3   3          5.31          6.53         0.11 o                         
   3  -3   3         60.11         57.27         0.87 o                         
   4  -3   3          2.35          1.91         0.08 o                         
   5  -3   3          0.06         -0.06         0.06 o                         
   6  -3   3          3.66          3.02         0.16 o                         
   7  -3   3          0.18         -0.09         0.12 o                         
  -9  -2   3         20.48         23.21         0.51 o                         
  -8  -2   3         10.13          9.61         0.22 o                         
  -7  -2   3          7.59          7.56         0.18 o                         
  -6  -2   3         14.62         14.34         0.29 o                         
  -5  -2   3         29.59         31.60         0.42 o                         
  -4  -2   3        135.17        150.51         1.59 o                         
  -3  -2   3        337.64        372.22         3.88 o                         
  -2  -2   3       1139.96       1168.36        11.20 o                         
  -1  -2   3         64.99         57.03         0.47 o                         
   0  -2   3        116.79        144.75         1.60 o                         
   1  -2   3        594.91        613.32         7.17 o                         
   2  -2   3         81.23         80.71         1.11 o                         
   3  -2   3        523.55        541.70         7.43 o                         
   4  -2   3        223.69        230.37         3.17 o                         
   5  -2   3         79.90         76.63         1.21 o                         
   6  -2   3         27.15         30.20         0.50 o                         
   7  -2   3          1.59          1.49         0.14 o                         
   8  -2   3          0.36          0.23         0.16 o                         
  -9  -1   3          2.29          2.18         0.27 o                         
  -8  -1   3         16.43         16.24         0.27 o                         
  -7  -1   3         42.22         43.45         0.44 o                         
  -6  -1   3          6.62          6.46         0.13 o                         
  -5  -1   3        379.76        374.94         3.57 o                         
  -4  -1   3        129.54        126.89         1.04 o                         
  -3  -1   3        241.59        205.50         1.83 o                         
  -2  -1   3         56.65         63.20         0.45 o                         
  -1  -1   3       4309.51       3984.28        19.18 o                         
   0  -1   3        934.16        902.55         5.81 o                         
   1  -1   3        122.57        138.52         1.16 o                         
   2  -1   3       1310.80       1346.53        14.94 o                         
   3  -1   3        181.64        188.27         2.28 o                         
   4  -1   3         23.98         28.56         0.49 o                         
   5  -1   3         64.42         60.26         1.02 o                         
   6  -1   3          0.08          0.07         0.07 o                         
   7  -1   3        240.76        234.10         5.42 o                         
   8  -1   3          5.48          5.86         0.23 o                         
  -9   0   3         61.69         65.56         0.78 o                         
  -8   0   3          0.00         -0.04         0.11 o                         
  -7   0   3         15.46         16.11         0.32 o                         
  -6   0   3          1.05          0.90         0.07 o                         
  -5   0   3         18.52         16.00         0.20 o                         
  -4   0   3          4.34          6.25         0.32 o                         
  -3   0   3        191.58        167.82         1.41 o                         
  -2   0   3       1814.35       1760.82        11.03 o                         
  -1   0   3       1440.13       1416.37         9.45 o                         
   0   0   3        168.42        146.09         1.57 o                         
   1   0   3       1964.48       2016.70        12.74 o                         
   2   0   3          1.05          1.62         0.04 o                         
   3   0   3         18.92         18.58         0.18 o                         
   4   0   3        883.56        936.08        10.75 o                         
   5   0   3         33.31         34.28         0.46 o                         
   6   0   3         44.88         46.53         0.89 o                         
   7   0   3         17.66         15.71         0.39 o                         
   8   0   3          1.75          1.69         0.15 o                         
   9   0   3         30.69         31.35         1.06 o                         
  -8   1   3          0.46          0.28         0.13 o                         
  -7   1   3         36.97         37.95         0.41 o                         
  -6   1   3         15.03         15.63         0.35 o                         
  -5   1   3         29.65         31.79         0.42 o                         
  -4   1   3        191.04        202.08         1.98 o                         
  -3   1   3         13.12         14.78         0.16 o                         
  -2   1   3       2392.19       2326.19        20.83 o                         
  -1   1   3         26.40         21.28         0.28 o                         
   0   1   3        508.31        543.88         6.31 o                         
   1   1   3         31.40         23.63         0.29 o                         
   2   1   3          0.23          0.86         0.18 o                         
   3   1   3         15.90         12.76         0.15 o                         
   4   1   3         14.92         14.44         0.13 o                         
   5   1   3          0.60          0.62         0.05 o                         
   6   1   3        306.15        281.04        11.02 o                         
   7   1   3          0.38          0.41         0.07 o                         
   8   1   3         20.87         18.41         0.51 o                         
   9   1   3          0.15          0.29         0.15 o                         
  -8   2   3          1.19          1.16         0.17 o                         
  -7   2   3          0.55          0.47         0.14 o                         
  -6   2   3         92.71         94.30         2.28 o                         
  -5   2   3          0.05          0.02         0.04 o                         
  -4   2   3         25.16         22.44         0.37 o                         
  -3   2   3        260.24        280.61         3.84 o                         
  -2   2   3         48.62         53.00         0.72 o                         
  -1   2   3        461.39        483.05         6.04 o                         
   0   2   3       1160.96       1256.00        17.77 o                         
   1   2   3        106.63        134.14         2.93 o                         
   2   2   3       3263.43       3186.89        33.68 o                         
   3   2   3        102.07        114.11         1.13 o                         
   4   2   3        261.10        296.68         2.86 o                         
   5   2   3        276.02        255.37         3.46 o                         
   6   2   3         34.16         32.23         0.71 o                         
   7   2   3        105.81        105.91         2.71 o                         
   8   2   3         67.54         68.15         1.49 o                         
   9   2   3          1.19          1.05         0.18 o                         
  10   2   3          2.83          2.72         0.32 o                         
  -7   3   3         20.07         22.13         1.08 o                         
  -6   3   3          1.53          1.50         0.14 o                         
  -5   3   3        100.55         98.74         1.45 o                         
  -4   3   3         77.76         69.66         0.96 o                         
  -3   3   3        401.28        398.43         7.01 o                         
  -2   3   3          4.17          4.86         0.11 o                         
  -1   3   3          1.30          3.59         0.11 o                         
   0   3   3         29.37         28.21         0.50 o                         
   1   3   3         69.67         89.14         1.64 o                         
   2   3   3        111.47         93.06         1.62 o                         
   3   3   3          8.12         11.87         0.17 o                         
   4   3   3        874.14        948.61        10.15 o                         
   5   3   3         19.26         18.98         0.28 o                         
   6   3   3          3.22          4.67         0.12 o                         
   7   3   3         86.69         81.72         1.65 o                         
   8   3   3          8.14          8.72         0.23 o                         
   9   3   3         31.35         32.22         0.71 o                         
  10   3   3         36.11         38.66         0.78 o                         
  -6   4   3          0.01          0.04         0.15 o                         
  -5   4   3         93.69         88.87         1.19 o                         
  -4   4   3         64.31         61.11         0.89 o                         
  -3   4   3        101.40         97.57         1.63 o                         
  -2   4   3        127.67        124.89         2.59 o                         
  -1   4   3        639.94        653.67        12.38 o                         
   0   4   3        153.80        179.48         3.27 o                         
   1   4   3          1.89          1.52         0.06 o                         
   2   4   3        693.33        762.18        11.35 o                         
   3   4   3        162.50        155.19         2.09 o                         
   4   4   3        745.99        790.62        12.65 o                         
   5   4   3         15.60         15.67         0.30 o                         
   6   4   3        446.38        437.56         7.61 o                         
   7   4   3          1.67          1.98         0.12 o                         
   8   4   3         43.91         43.03         1.07 o                         
   9   4   3          1.65          1.58         0.16 o                         
  10   4   3          5.07          5.07         0.27 o                         
  -5   5   3          0.25          0.18         0.10 o                         
  -4   5   3         20.46         19.98         0.41 o                         
  -3   5   3        112.86        100.79         2.01 o                         
  -2   5   3          0.81          0.62         0.12 o                         
  -1   5   3          0.44          0.93         0.07 o                         
   0   5   3         96.34         97.48         2.20 o                         
   1   5   3        124.22        127.22         2.25 o                         
   2   5   3         68.16         60.91         1.40 o                         
   3   5   3        167.76        156.65         2.59 o                         
   4   5   3         11.71         16.54         0.30 o                         
   5   5   3         24.64         26.41         0.48 o                         
   6   5   3         14.90         16.31         0.20 o                         
   7   5   3         23.67         21.74         0.51 o                         
   8   5   3          1.36          0.72         0.11 o                         
   9   5   3          2.06          1.84         0.16 o                         
  10   5   3          1.32          1.21         0.20 o                         
  -5   6   3          2.68          2.19         0.55 o                         
  -4   6   3         10.25          9.75         0.24 o                         
  -3   6   3         10.81          9.44         0.22 o                         
  -2   6   3         55.02         53.81         1.26 o                         
  -1   6   3        238.10        214.77         6.15 o                         
   0   6   3          0.62          1.48         0.08 o                         
   1   6   3        100.76         90.14         2.06 o                         
   2   6   3         61.83         60.61         1.20 o                         
   3   6   3        457.54        391.60        13.23 o                         
   4   6   3         29.88         30.46         0.72 o                         
   5   6   3          1.54          1.35         0.07 o                         
   6   6   3         33.97         34.52         0.62 o                         
   7   6   3          8.17          7.64         0.20 o                         
   8   6   3         27.21         26.23         0.59 o                         
   9   6   3          6.86          5.69         0.22 o                         
  10   6   3          4.83          4.05         0.27 o                         
  -3   7   3         15.57         14.49         0.41 o                         
  -2   7   3          0.01          0.01         0.08 o                         
  -1   7   3         78.46         73.66         1.94 o                         
   0   7   3         29.17         30.93         0.78 o                         
   1   7   3        324.11        295.47         6.68 o                         
   2   7   3          6.59          5.73         0.14 o                         
   3   7   3        186.66        180.88         5.24 o                         
   4   7   3          3.96          3.32         0.11 o                         
   5   7   3        172.69        163.44         4.74 o                         
   6   7   3         40.01         40.52         0.78 o                         
   7   7   3          0.42          0.57         0.10 o                         
   8   7   3          8.11          7.24         0.26 o                         
   9   7   3         10.26          9.47         0.37 o                         
  -2   8   3          0.80          0.49         0.12 o                         
  -1   8   3          1.64          1.61         0.13 o                         
   0   8   3          0.01         -0.07         0.07 o                         
   1   8   3          6.32          6.14         0.18 o                         
   2   8   3         50.49         49.46         1.51 o                         
   3   8   3          5.17          4.75         0.16 o                         
   4   8   3         25.24         23.83         1.12 o                         
   5   8   3          0.02          0.37         0.20 o                         
   6   8   3          0.96          1.46         0.12 o                         
   7   8   3          2.42          1.99         0.17 o                         
   8   8   3          0.00         -0.14         0.14 o                         
   9   8   3          1.47          1.71         0.22 o                         
   0   9   3         10.26          9.38         0.35 o                         
   1   9   3          0.16          0.31         0.09 o                         
   2   9   3         10.28         10.24         0.29 o                         
   3   9   3         14.83         16.32         0.53 o                         
   4   9   3         10.83         10.01         0.27 o                         
   5   9   3          5.75          5.67         0.54 o                         
   6   9   3          3.88          4.43         0.26 o                         
   7   9   3          8.96          8.17         0.27 o                         
   8   9   3         49.92         56.31         1.35 o                         
   2  10   3          1.46          2.26         0.14 o                         
   3  10   3          1.77          1.79         0.13 o                         
   4  10   3         34.26         37.58         0.74 o                         
   5  10   3         15.06         16.49         1.34 o                         
  -7  -9   4          1.89          1.85         0.17 o                         
  -6  -9   4         55.79         60.84         0.84 o                         
  -5  -9   4         11.48         11.50         0.27 o                         
  -4  -9   4         14.25         16.26         0.26 o                         
  -3  -9   4          0.21          0.29         0.10 o                         
  -2  -9   4          0.99          0.79         0.14 o                         
  -1  -9   4          0.07          0.01         0.12 o                         
   0  -9   4         12.79         13.26         0.50 o                         
  -8  -8   4         14.31         14.70         0.45 o                         
  -7  -8   4          0.46          0.28         0.12 o                         
  -6  -8   4          4.18          3.94         0.18 o                         
  -5  -8   4          1.72          1.26         0.11 o                         
  -4  -8   4          1.08          1.00         0.10 o                         
  -3  -8   4          0.61          0.70         0.09 o                         
  -2  -8   4         32.90         29.94         0.58 o                         
  -1  -8   4          8.63          8.81         0.23 o                         
   0  -8   4        117.63        116.84         2.74 o                         
   1  -8   4          7.25          7.42         0.29 o                         
   2  -8   4         10.43          9.93         0.35 o                         
  -9  -7   4          3.50          3.68         0.26 o                         
  -8  -7   4         35.44         34.45         0.97 o                         
  -7  -7   4          2.62          2.31         0.15 o                         
  -6  -7   4         73.18         71.97         1.38 o                         
  -5  -7   4          3.02          2.91         0.14 o                         
  -4  -7   4         53.50         54.29         0.79 o                         
  -3  -7   4        221.22        226.22         2.65 o                         
  -2  -7   4         55.58         60.27         1.29 o                         
  -1  -7   4         80.75         77.54         1.53 o                         
   0  -7   4          5.74          7.63         0.26 o                         
   1  -7   4         23.81         21.05         0.36 o                         
   2  -7   4         22.07         22.13         0.50 o                         
   3  -7   4         19.13         19.97         0.61 o                         
  -9  -6   4         16.22         15.53         0.47 o                         
  -8  -6   4          1.62          1.86         0.16 o                         
  -7  -6   4          4.01          3.96         0.19 o                         
  -6  -6   4          2.74          2.40         0.13 o                         
  -5  -6   4         14.08         14.65         0.22 o                         
  -4  -6   4          8.13          6.85         0.15 o                         
  -3  -6   4          0.00          0.31         0.17 o                         
  -2  -6   4         45.64         42.26         0.76 o                         
  -1  -6   4        763.47        770.23        11.81 o                         
   0  -6   4         70.94         73.56         1.35 o                         
   1  -6   4         52.84         48.83         1.19 o                         
   2  -6   4          5.81          6.44         0.20 o                         
   3  -6   4          0.54          0.57         0.11 o                         
   4  -6   4          7.63          6.88         0.23 o                         
  -9  -5   4         16.76         16.25         0.40 o                         
  -8  -5   4          4.88          4.55         0.21 o                         
  -7  -5   4         17.14         15.70         0.35 o                         
  -6  -5   4         14.04         13.83         0.24 o                         
  -5  -5   4        107.57        108.98         1.80 o                         
  -4  -5   4          0.74          0.88         0.05 o                         
  -3  -5   4         40.63         40.01         0.71 o                         
  -2  -5   4          0.27          0.81         0.09 o                         
  -1  -5   4          0.34          0.29         0.05 o                         
   0  -5   4          7.74          9.06         0.17 o                         
   1  -5   4        652.61        631.38        10.71 o                         
   2  -5   4         18.82         20.48         0.35 o                         
   3  -5   4         14.60         14.00         0.28 o                         
   4  -5   4         14.67         17.86         0.34 o                         
   5  -5   4          5.77          5.86         0.21 o                         
  -9  -4   4         14.88         15.91         0.33 o                         
  -8  -4   4          1.68          1.56         0.15 o                         
  -7  -4   4         61.00         59.09         0.80 o                         
  -6  -4   4          0.00          0.07         0.07 o                         
  -5  -4   4         13.63         12.65         0.21 o                         
  -4  -4   4         24.69         22.27         0.25 o                         
  -3  -4   4        273.55        284.90         3.74 o                         
  -2  -4   4        185.81        200.99         2.88 o                         
  -1  -4   4         93.86         99.30         1.17 o                         
   0  -4   4         20.49         16.93         0.29 o                         
   1  -4   4         61.20         72.46         0.75 o                         
   2  -4   4        162.21        161.62         2.80 o                         
   3  -4   4         79.22         72.06         0.99 o                         
   4  -4   4         31.95         31.86         0.49 o                         
   5  -4   4          0.12          0.23         0.08 o                         
   6  -4   4          0.77          0.71         0.14 o                         
  -9  -3   4          8.98          8.89         0.28 o                         
  -8  -3   4         71.70         74.88         0.72 o                         
  -7  -3   4         26.24         25.33         0.41 o                         
  -6  -3   4         27.95         28.61         1.43 o                         
  -5  -3   4         60.80         66.60         0.66 o                         
  -4  -3   4          3.01          2.79         0.07 o                         
  -3  -3   4        126.51        148.31         1.72 o                         
  -2  -3   4          3.50          3.18         0.19 o                         
  -1  -3   4        353.44        395.51         4.27 o                         
   0  -3   4       1114.23       1163.27        13.12 o                         
   1  -3   4         75.00         78.01         0.85 o                         
   2  -3   4         30.77         30.82         0.43 o                         
   3  -3   4         22.59         31.98         0.41 o                         
   4  -3   4         78.07         76.16         0.88 o                         
   5  -3   4         32.88         29.03         0.41 o                         
   6  -3   4          0.23          0.19         0.09 o                         
   7  -3   4         21.05         22.24         0.73 o                         
  -9  -2   4          2.14          2.70         0.25 o                         
  -8  -2   4          0.74          0.85         0.12 o                         
  -7  -2   4         23.08         23.19         0.30 o                         
  -6  -2   4         13.19         13.57         0.20 o                         
  -5  -2   4         79.07         78.32         0.54 o                         
  -4  -2   4       2176.21       2140.35        24.00 o                         
  -3  -2   4         72.26         73.87         0.66 o                         
  -2  -2   4       1137.09       1219.75         8.31 o                         
  -1  -2   4         26.38         17.50         0.14 o                         
   0  -2   4        438.67        477.81         4.43 o                         
   1  -2   4         93.51         95.23         0.88 o                         
   2  -2   4        168.73        175.53         2.03 o                         
   3  -2   4          9.97         10.89         0.15 o                         
   4  -2   4         33.89         33.36         0.38 o                         
   5  -2   4          0.21          0.81         0.06 o                         
   6  -2   4          0.69          0.35         0.09 o                         
   7  -2   4         14.50         14.02         0.37 o                         
   8  -2   4         18.80         19.32         0.47 o                         
  -9  -1   4          3.30          4.29         0.33 o                         
  -8  -1   4         85.90         89.67         0.67 o                         
  -7  -1   4          0.11          0.04         0.07 o                         
  -6  -1   4        134.86        129.40         0.74 o                         
  -5  -1   4         60.72         62.13         0.50 o                         
  -4  -1   4         89.80         81.96         0.75 o                         
  -3  -1   4         88.07         93.69         0.64 o                         
  -2  -1   4        986.00       1112.28         5.89 o                         
  -1  -1   4        167.58        175.87         0.84 o                         
   0  -1   4        279.57        276.29         1.76 o                         
   1  -1   4        121.67        138.67         1.02 o                         
   2  -1   4         51.87         64.75         0.62 o                         
   3  -1   4         49.69         46.35         0.54 o                         
   4  -1   4          3.00          2.18         0.05 o                         
   5  -1   4        201.90        209.67         3.74 o                         
   6  -1   4          1.57          1.07         0.09 o                         
   7  -1   4          3.15          2.37         0.14 o                         
   8  -1   4         18.22         18.71         0.60 o                         
  -9   0   4          0.31          0.21         0.17 o                         
  -8   0   4          2.58          2.37         0.18 o                         
  -7   0   4         15.98         16.01         0.26 o                         
  -6   0   4        142.88        142.92         1.37 o                         
  -5   0   4          0.86          1.70         0.06 o                         
  -4   0   4         53.86         57.73         0.53 o                         
  -3   0   4        338.35        338.49         2.90 o                         
  -2   0   4         17.86         17.80         0.21 o                         
  -1   0   4        122.22        139.59         1.23 o                         
   0   0   4        151.59        175.09         1.32 o                         
   1   0   4        109.13        110.38         1.02 o                         
   2   0   4          9.93          9.33         0.10 o                         
   3   0   4        198.80        213.13         2.01 o                         
   4   0   4        724.39        790.00        10.11 o                         
   5   0   4         24.68         23.63         0.35 o                         
   6   0   4        172.75        171.08         3.73 o                         
   7   0   4         30.92         31.32         0.97 o                         
   8   0   4          8.18          7.56         0.25 o                         
   9   0   4          1.20          1.98         0.19 o                         
  -8   1   4          2.41          2.07         0.19 o                         
  -7   1   4          0.13          0.14         0.10 o                         
  -6   1   4         13.70         12.90         0.25 o                         
  -5   1   4        107.90        104.60         2.15 o                         
  -4   1   4          3.75          3.37         0.08 o                         
  -3   1   4         20.78         22.61         0.36 o                         
  -2   1   4          8.60          6.30         0.13 o                         
  -1   1   4        303.93        353.72         2.67 o                         
   0   1   4         60.07         52.15         0.70 o                         
   1   1   4        209.14        221.35         2.16 o                         
   2   1   4        264.61        279.52         2.11 o                         
   3   1   4        246.69        282.33         2.30 o                         
   4   1   4          0.37          1.14         0.09 o                         
   5   1   4          1.55          2.85         0.06 o                         
   6   1   4         16.61         14.87         0.68 o                         
   7   1   4         30.29         29.62         0.95 o                         
   8   1   4          6.44          6.82         0.30 o                         
   9   1   4          4.12          3.51         0.24 o                         
  -8   2   4          0.87          0.31         0.24 o                         
  -7   2   4          0.87          0.77         0.14 o                         
  -6   2   4          0.37          0.47         0.10 o                         
  -5   2   4          8.83          9.40         0.20 o                         
  -4   2   4         13.68         14.35         0.20 o                         
  -3   2   4        142.24        154.10         2.18 o                         
  -2   2   4        398.55        401.10         5.22 o                         
  -1   2   4        132.09        143.15         1.69 o                         
   0   2   4        290.25        316.58         4.54 o                         
   1   2   4        241.10        291.97         4.79 o                         
   2   2   4       1115.66       1208.70        12.73 o                         
   3   2   4         85.59         77.30         0.88 o                         
   4   2   4        337.77        366.98         4.37 o                         
   5   2   4         71.35         69.76         0.84 o                         
   6   2   4        236.68        239.17         4.07 o                         
   7   2   4          3.02          3.11         0.14 o                         
   8   2   4          5.46          5.15         0.18 o                         
   9   2   4          2.21          2.37         0.22 o                         
  -7   3   4          0.23          0.28         0.14 o                         
  -6   3   4          3.00          3.34         0.20 o                         
  -5   3   4          7.13          5.89         0.14 o                         
  -4   3   4          3.24          3.30         0.11 o                         
  -3   3   4         35.27         34.37         0.61 o                         
  -2   3   4          2.91          1.99         0.08 o                         
  -1   3   4         72.57         81.84         1.48 o                         
   0   3   4          5.03          5.35         0.08 o                         
   1   3   4          7.85         11.46         0.24 o                         
   2   3   4        250.49        260.35         3.95 o                         
   3   3   4          0.00          5.34         1.39 o                         
   4   3   4        523.19        536.93         6.69 o                         
   5   3   4        120.38        129.45         1.63 o                         
   6   3   4        112.91        111.14         2.21 o                         
   7   3   4         26.66         28.34         0.83 o                         
   8   3   4         32.09         32.80         0.76 o                         
   9   3   4          0.06         -0.01         0.11 o                         
  10   3   4          0.65          0.86         0.25 o                         
  -6   4   4          3.81          3.50         0.26 o                         
  -5   4   4          9.20         10.86         0.20 o                         
  -4   4   4         28.37         28.90         0.46 o                         
  -3   4   4         42.70         44.08         0.93 o                         
  -2   4   4        147.54        133.56         2.74 o                         
  -1   4   4         44.97         42.61         0.99 o                         
   0   4   4         70.61         74.49         1.52 o                         
   1   4   4          2.17          4.67         0.09 o                         
   2   4   4        116.90        137.97         2.22 o                         
   3   4   4          2.32          3.90         0.07 o                         
   4   4   4         99.66         99.10         1.32 o                         
   5   4   4         58.34         51.02         0.93 o                         
   6   4   4        192.90        182.15         3.54 o                         
   7   4   4         35.16         35.70         1.18 o                         
   8   4   4          2.10          2.03         0.17 o                         
   9   4   4          0.58          0.44         0.14 o                         
  10   4   4          0.15          0.03         0.16 o                         
  -5   5   4          1.46          1.76         0.14 o                         
  -4   5   4         48.29         45.87         0.78 o                         
  -3   5   4          4.62          4.43         0.18 o                         
  -2   5   4         23.33         22.10         0.47 o                         
  -1   5   4         15.59         15.48         0.41 o                         
   0   5   4         66.18         56.05         1.09 o                         
   1   5   4        355.80        381.52         9.28 o                         
   2   5   4         43.27         48.15         1.04 o                         
   3   5   4        205.70        225.77         3.52 o                         
   4   5   4         40.15         37.49         0.58 o                         
   5   5   4         16.55         16.84         0.49 o                         
   6   5   4         38.32         35.37         0.77 o                         
   7   5   4         13.38         13.60         0.32 o                         
   8   5   4         48.25         44.51         0.94 o                         
   9   5   4          3.09          2.78         0.19 o                         
  10   5   4         13.29         15.17         0.42 o                         
  -4   6   4         21.15         21.51         0.45 o                         
  -3   6   4         10.95         11.71         0.24 o                         
  -2   6   4          0.29          0.40         0.10 o                         
  -1   6   4          3.11          2.73         0.14 o                         
   0   6   4         67.31         67.95         1.88 o                         
   1   6   4          2.04          3.23         0.16 o                         
   2   6   4         31.48         31.47         0.90 o                         
   3   6   4        213.03        225.52         7.40 o                         
   4   6   4         37.03         34.85         0.82 o                         
   5   6   4          0.74          0.79         0.07 o                         
   6   6   4        307.52        293.97         6.19 o                         
   7   6   4          4.34          4.35         0.19 o                         
   8   6   4        121.31        108.81         3.33 o                         
   9   6   4          0.56          0.66         0.17 o                         
  10   6   4          8.14          7.96         0.33 o                         
  -3   7   4          6.58          6.27         0.23 o                         
  -2   7   4         20.27         19.94         0.37 o                         
  -1   7   4         51.22         45.49         0.92 o                         
   0   7   4         16.72         16.45         0.38 o                         
   1   7   4          1.62          2.04         0.11 o                         
   2   7   4        164.32        155.13         3.42 o                         
   3   7   4          4.16          2.63         0.13 o                         
   4   7   4        322.82        300.69         7.49 o                         
   5   7   4         18.27         20.43         0.61 o                         
   6   7   4         60.84         62.73         1.30 o                         
   7   7   4         11.15         10.96         0.29 o                         
   8   7   4          2.28          1.52         0.17 o                         
   9   7   4          0.46          0.37         0.18 o                         
  -2   8   4          9.33         10.62         0.28 o                         
  -1   8   4          5.64          5.42         0.20 o                         
   0   8   4          3.59          3.70         0.17 o                         
   1   8   4          0.80          0.44         0.09 o                         
   2   8   4          4.42          4.86         0.16 o                         
   3   8   4         69.31         70.56         1.84 o                         
   4   8   4         30.56         27.51         1.31 o                         
   5   8   4          0.24          0.35         0.08 o                         
   6   8   4         31.82         32.30         0.61 o                         
   7   8   4          1.58          1.96         0.17 o                         
   8   8   4          0.08          0.00         0.12 o                         
   9   8   4          0.08         -0.11         0.15 o                         
   0   9   4         22.75         23.84         0.79 o                         
   1   9   4         18.99         18.19         0.59 o                         
   2   9   4          1.74          1.90         0.12 o                         
   3   9   4         26.52         25.30         0.44 o                         
   4   9   4          0.45          0.74         0.10 o                         
   5   9   4         13.35         14.00         0.45 o                         
   6   9   4          2.66          2.45         0.19 o                         
   7   9   4         27.43         30.70         1.13 o                         
   8   9   4          5.73          5.59         0.26 o                         
   3  10   4         38.18         37.44         1.04 o                         
   4  10   4          5.04          6.22         0.28 o                         
   5  10   4         21.14         22.22         2.07 o                         
   6  10   4          0.19          0.02         0.15 o                         
  -6  -9   5         13.02         12.91         0.32 o                         
  -5  -9   5          0.29          0.55         0.12 o                         
  -4  -9   5          6.21          6.85         0.23 o                         
  -3  -9   5          3.44          3.85         0.20 o                         
  -2  -9   5          4.63          5.25         0.23 o                         
  -1  -9   5          0.19          0.12         0.13 o                         
  -8  -8   5          0.08          0.08         0.14 o                         
  -7  -8   5          1.51          1.65         0.16 o                         
  -6  -8   5         11.88         11.66         0.30 o                         
  -5  -8   5         22.06         23.80         0.36 o                         
  -4  -8   5         23.13         25.49         0.35 o                         
  -3  -8   5         27.28         28.03         0.50 o                         
  -2  -8   5          9.90         11.48         0.24 o                         
  -1  -8   5          0.01          0.03         0.10 o                         
   0  -8   5          0.73          0.71         0.14 o                         
   1  -8   5          4.58          6.20         0.26 o                         
  -8  -7   5          5.35          6.17         0.26 o                         
  -7  -7   5          6.96          6.47         0.23 o                         
  -6  -7   5         11.22          9.69         0.24 o                         
  -5  -7   5         34.98         37.44         0.44 o                         
  -4  -7   5          8.81          7.13         0.18 o                         
  -3  -7   5          4.74          4.12         0.16 o                         
  -2  -7   5          0.15          0.40         0.10 o                         
  -1  -7   5         30.08         29.17         0.58 o                         
   0  -7   5         13.75         15.31         0.32 o                         
   1  -7   5         15.26         15.51         0.36 o                         
   2  -7   5         14.98         15.42         0.46 o                         
   3  -7   5         23.79         24.94         0.55 o                         
  -9  -6   5         41.11         41.00         0.74 o                         
  -8  -6   5          0.64          0.68         0.15 o                         
  -7  -6   5          8.55          9.50         0.26 o                         
  -6  -6   5         14.71         16.48         0.35 o                         
  -5  -6   5         24.08         23.25         0.31 o                         
  -4  -6   5          2.13          2.96         0.14 o                         
  -3  -6   5          0.14          0.22         0.07 o                         
  -2  -6   5        170.20        167.75         2.56 o                         
  -1  -6   5        134.36        132.44         2.11 o                         
   0  -6   5        190.44        182.47         3.04 o                         
   1  -6   5         28.73         25.36         0.69 o                         
   2  -6   5         12.33         10.74         0.26 o                         
   3  -6   5          7.85          7.72         0.23 o                         
   4  -6   5          2.14          1.95         0.17 o                         
  -9  -5   5         14.17         14.57         0.39 o                         
  -8  -5   5          0.08          0.09         0.12 o                         
  -7  -5   5          8.27          8.03         0.24 o                         
  -6  -5   5        113.25        107.18         1.16 o                         
  -5  -5   5        156.27        157.10         2.52 o                         
  -4  -5   5         81.74         73.11         1.34 o                         
  -3  -5   5        122.68        127.47         1.68 o                         
  -2  -5   5         25.46         23.50         0.36 o                         
  -1  -5   5          0.09          0.07         0.05 o                         
   0  -5   5        118.64        111.87         1.81 o                         
   1  -5   5        169.68        160.91         2.73 o                         
   2  -5   5         75.43         69.04         1.08 o                         
   3  -5   5          0.37          0.44         0.09 o                         
   4  -5   5          1.34          1.03         0.11 o                         
   5  -5   5          0.06          0.18         0.12 o                         
  -9  -4   5          0.01         -0.04         0.13 o                         
  -8  -4   5         65.60         61.34         0.91 o                         
  -7  -4   5          8.52          9.13         0.25 o                         
  -6  -4   5        238.43        222.06         2.91 o                         
  -5  -4   5          9.96          9.09         0.18 o                         
  -4  -4   5         24.59         24.92         0.29 o                         
  -3  -4   5        347.79        349.13         4.84 o                         
  -2  -4   5         92.36         97.28         1.15 o                         
  -1  -4   5         47.09         46.24         0.43 o                         
   0  -4   5        148.55        150.97         1.86 o                         
   1  -4   5         10.26         10.94         0.23 o                         
   2  -4   5        233.39        224.81         3.15 o                         
   3  -4   5        144.75        139.06         2.02 o                         
   4  -4   5         49.71         45.88         0.57 o                         
   5  -4   5          0.07          0.10         0.08 o                         
   6  -4   5          8.25          7.99         0.27 o                         
  -9  -3   5          0.31          0.13         0.16 o                         
  -8  -3   5          4.10          4.39         0.20 o                         
  -7  -3   5          1.43          1.46         0.17 o                         
  -6  -3   5        193.61        194.27         3.20 o                         
  -5  -3   5          4.07          4.18         0.11 o                         
  -4  -3   5        351.08        358.48         2.90 o                         
  -3  -3   5         25.88         26.89         0.21 o                         
  -2  -3   5         10.18         10.72         0.14 o                         
  -1  -3   5          0.84          0.78         0.04 o                         
   0  -3   5         18.68         19.54         0.25 o                         
   1  -3   5        377.63        389.00         3.74 o                         
   2  -3   5         93.00         84.70         1.03 o                         
   3  -3   5          0.37          0.12         0.04 o                         
   4  -3   5         42.56         36.54         0.44 o                         
   5  -3   5         89.10         91.64         1.03 o                         
   6  -3   5          1.53          0.98         0.12 o                         
   7  -3   5          2.47          2.12         0.21 o                         
  -9  -2   5          7.38          7.85         0.46 o                         
  -8  -2   5         37.45         37.18         0.46 o                         
  -7  -2   5         15.86         14.80         0.25 o                         
  -6  -2   5         31.03         31.44         0.32 o                         
  -5  -2   5        106.80        109.98         0.94 o                         
  -4  -2   5        134.65        141.68         1.06 o                         
  -3  -2   5        451.50        443.77         3.10 o                         
  -2  -2   5          2.11          1.32         0.05 o                         
  -1  -2   5         37.76         35.23         0.28 o                         
   0  -2   5          8.82          5.73         0.08 o                         
   1  -2   5        261.79        262.76         2.10 o                         
   2  -2   5         85.91         97.48         0.95 o                         
   3  -2   5          6.10          6.88         0.20 o                         
   4  -2   5        330.60        328.82         3.38 o                         
   5  -2   5         26.09         25.03         0.59 o                         
   6  -2   5        183.18        176.40         3.64 o                         
   7  -2   5         42.52         46.45         1.03 o                         
   8  -2   5         34.16         35.68         0.72 o                         
  -9  -1   5          3.21          3.91         0.32 o                         
  -8  -1   5         46.83         48.81         0.60 o                         
  -7  -1   5         15.12         15.69         0.28 o                         
  -6  -1   5         57.30         57.34         0.42 o                         
  -5  -1   5         42.96         49.88         0.44 o                         
  -4  -1   5        129.31        126.56         1.12 o                         
  -3  -1   5       1157.56       1204.20         6.47 o                         
  -2  -1   5        266.19        318.53         1.50 o                         
  -1  -1   5        934.50       1087.83         5.13 o                         
   0  -1   5        272.19        298.57         2.05 o                         
   1  -1   5         17.77         22.11         0.16 o                         
   2  -1   5          1.33          2.01         0.09 o                         
   3  -1   5        241.42        248.27         2.96 o                         
   4  -1   5         15.71         14.28         0.52 o                         
   5  -1   5          1.35          1.24         0.11 o                         
   6  -1   5         32.82         33.83         0.73 o                         
   7  -1   5         17.69         17.92         0.39 o                         
   8  -1   5         17.90         18.86         0.45 o                         
  -8   0   5          7.76          8.41         0.28 o                         
  -7   0   5         51.11         51.59         0.52 o                         
  -6   0   5         43.15         39.31         0.34 o                         
  -5   0   5         46.62         47.02         0.40 o                         
  -4   0   5         87.53         83.21         0.83 o                         
  -3   0   5         45.80         38.83         0.24 o                         
  -2   0   5          5.39          7.55         0.27 o                         
  -1   0   5        214.17        202.69         1.82 o                         
   0   0   5       1958.12       2178.05        19.36 o                         
   1   0   5         32.25         34.46         0.37 o                         
   2   0   5         15.22         15.15         0.20 o                         
   3   0   5          0.40          2.76         0.05 o                         
   4   0   5         40.88         44.82         0.54 o                         
   5   0   5         57.04         59.25         1.07 o                         
   6   0   5         23.31         24.43         0.57 o                         
   7   0   5          0.16          0.22         0.08 o                         
   8   0   5          0.23         -0.02         0.12 o                         
   9   0   5         11.06         11.02         0.36 o                         
  -8   1   5         75.80         77.99         1.55 o                         
  -7   1   5          0.17          0.23         0.10 o                         
  -6   1   5        181.00        177.68         3.12 o                         
  -5   1   5          5.82          6.91         0.15 o                         
  -4   1   5        353.41        342.66         3.42 o                         
  -3   1   5         19.45         19.25         0.20 o                         
  -2   1   5         15.55         22.40         0.27 o                         
  -1   1   5         58.46         74.56         0.64 o                         
   0   1   5       1034.34       1022.95         9.84 o                         
   1   1   5          1.30          1.60         0.08 o                         
   2   1   5        118.10        135.62         1.13 o                         
   3   1   5         92.16         88.24         0.74 o                         
   4   1   5         15.80         12.56         0.17 o                         
   5   1   5        189.58        187.79         3.27 o                         
   6   1   5         37.60         38.42         0.77 o                         
   7   1   5          5.42          4.82         0.17 o                         
   8   1   5          6.12          5.72         0.22 o                         
   9   1   5          7.08          7.55         0.30 o                         
  -7   2   5          3.99          4.95         0.27 o                         
  -6   2   5         72.88         73.78         1.68 o                         
  -5   2   5         37.91         38.29         0.72 o                         
  -4   2   5         83.31         87.35         1.33 o                         
  -3   2   5        127.59        136.04         1.60 o                         
  -2   2   5        315.45        347.37         4.26 o                         
  -1   2   5          3.96          5.07         0.11 o                         
   0   2   5        103.53        119.41         1.34 o                         
   1   2   5        112.54        123.12         1.55 o                         
   2   2   5       1241.13       1300.82        18.64 o                         
   3   2   5         21.18         14.08         0.17 o                         
   4   2   5         12.07         10.38         0.13 o                         
   5   2   5        110.78        112.70         1.84 o                         
   6   2   5          0.85          1.44         0.10 o                         
   7   2   5         74.61         76.86         2.55 o                         
   8   2   5         17.07         17.17         0.60 o                         
   9   2   5          5.58          7.14         0.38 o                         
  -7   3   5         25.47         27.95         0.92 o                         
  -6   3   5         22.75         23.28         0.89 o                         
  -5   3   5         21.52         23.22         0.38 o                         
  -4   3   5        123.47        127.13         2.26 o                         
  -3   3   5         33.16         30.70         0.60 o                         
  -2   3   5        304.69        337.53         4.78 o                         
  -1   3   5        453.85        471.69         6.70 o                         
   0   3   5        596.01        706.91        11.19 o                         
   1   3   5         35.54         42.31         0.71 o                         
   2   3   5        418.38        482.03         7.73 o                         
   3   3   5         39.23         44.49         0.60 o                         
   4   3   5        338.44        355.74         5.14 o                         
   5   3   5          0.45          0.52         0.04 o                         
   6   3   5         43.80         44.19         0.81 o                         
   7   3   5         45.06         45.65         1.20 o                         
   8   3   5         40.98         39.67         1.17 o                         
   9   3   5         10.73         13.07         0.39 o                         
  -6   4   5          0.62          1.12         0.20 o                         
  -5   4   5         21.60         22.88         0.39 o                         
  -4   4   5          4.40          4.30         0.15 o                         
  -3   4   5         12.86         12.43         0.30 o                         
  -2   4   5          0.03          0.10         0.06 o                         
  -1   4   5          1.30          2.05         0.10 o                         
   0   4   5         86.84         83.61         1.38 o                         
   1   4   5        536.44        546.42        11.79 o                         
   2   4   5         20.67         19.88         0.34 o                         
   3   4   5         21.51         21.10         0.35 o                         
   4   4   5        334.29        342.61         5.21 o                         
   5   4   5         59.63         62.46         1.35 o                         
   6   4   5        271.51        277.71         5.80 o                         
   7   4   5         17.69         18.30         0.50 o                         
   8   4   5          7.48          6.38         0.27 o                         
   9   4   5          0.21          0.19         0.14 o                         
  10   4   5          0.84          0.84         0.22 o                         
  -5   5   5         13.83         13.89         0.34 o                         
  -4   5   5          6.43          5.70         0.18 o                         
  -3   5   5          0.87          0.77         0.10 o                         
  -2   5   5        104.96        100.68         2.21 o                         
  -1   5   5         25.05         24.56         0.61 o                         
   0   5   5         22.47         24.27         0.44 o                         
   1   5   5         21.76         22.81         0.48 o                         
   2   5   5        793.57        786.33        18.65 o                         
   3   5   5         76.74         77.11         1.40 o                         
   4   5   5         61.38         54.06         1.14 o                         
   5   5   5         22.18         23.10         0.77 o                         
   6   5   5         36.87         40.33         1.22 o                         
   7   5   5         52.98         59.84         1.72 o                         
   8   5   5         30.13         30.90         0.72 o                         
   9   5   5         52.57         51.85         0.94 o                         
  10   5   5          6.04          8.79         0.40 o                         
  -4   6   5          3.19          3.33         0.23 o                         
  -3   6   5          0.30          0.18         0.10 o                         
  -2   6   5        151.45        138.84         2.01 o                         
  -1   6   5          0.54          0.44         0.09 o                         
   0   6   5        238.01        224.83         4.19 o                         
   1   6   5          0.75          1.33         0.08 o                         
   2   6   5         49.61         53.42         1.39 o                         
   3   6   5          1.10          1.05         0.06 o                         
   4   6   5        524.33        497.02        12.50 o                         
   5   6   5        106.70        104.32         2.56 o                         
   6   6   5          3.80          2.86         0.28 o                         
   7   6   5         25.24         23.35         0.66 o                         
   8   6   5          6.19          5.58         0.23 o                         
   9   6   5          1.53          2.04         0.22 o                         
  -3   7   5          4.72          4.90         0.22 o                         
  -2   7   5          8.32          7.75         0.23 o                         
  -1   7   5         15.77         13.52         0.31 o                         
   0   7   5        147.11        130.82         2.92 o                         
   1   7   5         59.85         56.71         1.42 o                         
   2   7   5        162.18        160.55         4.35 o                         
   3   7   5          5.72          6.47         0.18 o                         
   4   7   5          2.71          3.12         0.17 o                         
   5   7   5          1.39          1.08         0.11 o                         
   6   7   5          9.29          9.15         0.22 o                         
   7   7   5          7.69          6.54         0.28 o                         
   8   7   5          5.07          6.23         0.27 o                         
   9   7   5          0.00          0.15         0.20 o                         
  -2   8   5         10.78         12.01         0.33 o                         
  -1   8   5          2.29          2.85         0.18 o                         
   0   8   5         32.43         29.52         0.79 o                         
   1   8   5          7.93          6.29         0.19 o                         
   2   8   5         55.22         48.32         1.41 o                         
   3   8   5         69.84         68.23         1.15 o                         
   4   8   5         83.67         79.36         2.82 o                         
   5   8   5          0.96          1.18         0.13 o                         
   6   8   5         74.76         76.00         3.21 o                         
   7   8   5          1.79          1.93         0.15 o                         
   8   8   5         13.96         13.38         0.40 o                         
   9   8   5          6.15          6.57         0.69 o                         
   0   9   5          0.77          1.03         0.13 o                         
   1   9   5          0.28          0.32         0.11 o                         
   2   9   5          0.10          0.00         0.09 o                         
   3   9   5          3.09          2.89         0.14 o                         
   4   9   5          8.92          8.90         0.24 o                         
   5   9   5         67.08         73.94         2.92 o                         
   6   9   5          0.82          0.65         0.15 o                         
   7   9   5          4.28          4.65         0.28 o                         
   8   9   5          2.02          2.16         0.38 o                         
   3  10   5          8.00         10.14         0.74 o                         
   4  10   5         17.30         22.00         0.95 o                         
   5  10   5          7.14          8.73         0.36 o                         
  -5  -9   6         18.71         21.12         0.42 o                         
  -4  -9   6         14.44         16.85         0.44 o                         
  -3  -9   6          9.90         11.90         0.30 o                         
  -2  -9   6          7.13          8.27         0.27 o                         
  -7  -8   6          2.50          2.31         0.20 o                         
  -6  -8   6          4.41          4.01         0.22 o                         
  -5  -8   6          0.45          0.28         0.13 o                         
  -4  -8   6         14.85         15.39         0.28 o                         
  -3  -8   6         34.06         37.95         0.57 o                         
  -2  -8   6         13.89         13.76         0.37 o                         
  -1  -8   6          2.67          2.56         0.18 o                         
   0  -8   6         16.05         15.31         0.37 o                         
   1  -8   6          1.28          1.83         0.18 o                         
  -8  -7   6         29.68         27.48         0.49 o                         
  -7  -7   6         35.70         34.99         0.73 o                         
  -6  -7   6         78.20         80.91         1.26 o                         
  -5  -7   6         34.98         35.18         0.44 o                         
  -4  -7   6         10.63         12.50         0.24 o                         
  -3  -7   6         52.15         52.50         0.72 o                         
  -2  -7   6          6.21          5.40         0.17 o                         
  -1  -7   6        130.14        129.53         2.27 o                         
   0  -7   6          0.87          0.60         0.12 o                         
   1  -7   6         21.96         21.20         0.36 o                         
   2  -7   6          1.21          0.96         0.15 o                         
  -8  -6   6          0.24          0.16         0.13 o                         
  -7  -6   6          7.78          6.38         0.23 o                         
  -6  -6   6         36.97         39.65         0.64 o                         
  -5  -6   6        111.56        116.86         1.68 o                         
  -4  -6   6        104.75        110.27         1.45 o                         
  -3  -6   6        182.50        183.27         3.06 o                         
  -2  -6   6          0.04          0.17         0.07 o                         
  -1  -6   6        135.31        134.18         2.05 o                         
   0  -6   6         12.39         12.09         0.24 o                         
   1  -6   6        118.60        119.17         1.99 o                         
   2  -6   6          0.01          0.15         0.10 o                         
   3  -6   6          4.97          4.15         0.19 o                         
   4  -6   6          5.19          5.54         0.25 o                         
  -9  -5   6          0.14          0.01         0.14 o                         
  -8  -5   6         22.93         23.13         0.48 o                         
  -7  -5   6         24.36         22.32         0.43 o                         
  -6  -5   6          0.02          0.05         0.09 o                         
  -5  -5   6         62.54         56.92         0.85 o                         
  -4  -5   6          3.37          3.49         0.13 o                         
  -3  -5   6         42.97         43.03         0.81 o                         
  -2  -5   6         72.09         72.95         1.10 o                         
  -1  -5   6          8.82          8.17         0.16 o                         
   0  -5   6          6.41          7.42         0.17 o                         
   1  -5   6          0.16          0.28         0.08 o                         
   2  -5   6          0.90          1.48         0.10 o                         
   3  -5   6         96.29         94.42         1.35 o                         
   4  -5   6          5.58          4.94         0.19 o                         
   5  -5   6          0.20          0.25         0.13 o                         
  -9  -4   6          7.45          7.10         0.31 o                         
  -8  -4   6         15.75         14.23         0.32 o                         
  -7  -4   6         30.25         29.54         0.48 o                         
  -6  -4   6          5.23          6.20         0.20 o                         
  -5  -4   6         43.81         41.00         0.65 o                         
  -4  -4   6         26.39         25.03         0.24 o                         
  -3  -4   6         16.78         14.53         0.17 o                         
  -2  -4   6         17.64         17.80         0.24 o                         
  -1  -4   6          4.24          4.46         0.10 o                         
   0  -4   6         94.14         92.05         1.24 o                         
   1  -4   6         17.27         18.79         0.30 o                         
   2  -4   6          8.89          9.40         0.16 o                         
   3  -4   6         13.14         13.18         0.19 o                         
   4  -4   6         15.00         14.56         0.23 o                         
   5  -4   6          5.25          5.35         0.22 o                         
   6  -4   6          8.11          8.19         0.29 o                         
  -9  -3   6          0.97          1.14         0.20 o                         
  -8  -3   6         25.47         26.42         0.41 o                         
  -7  -3   6          1.17          1.30         0.13 o                         
  -6  -3   6        315.95        309.96         2.55 o                         
  -5  -3   6         21.68         24.56         0.35 o                         
  -4  -3   6         77.11         67.04         0.69 o                         
  -3  -3   6        469.48        510.87         4.34 o                         
  -2  -3   6        167.14        176.55         1.71 o                         
  -1  -3   6        942.96       1020.90         7.72 o                         
   0  -3   6         33.85         37.53         0.41 o                         
   1  -3   6        129.94        141.10         1.02 o                         
   2  -3   6         86.59         93.18         0.92 o                         
   3  -3   6          0.39          0.32         0.05 o                         
   4  -3   6          0.75          0.55         0.07 o                         
   5  -3   6          0.72          1.17         0.10 o                         
   6  -3   6         21.20         21.37         0.62 o                         
   7  -3   6          0.32          0.34         0.16 o                         
  -9  -2   6          3.42          3.49         0.36 o                         
  -8  -2   6          1.33          0.79         0.20 o                         
  -7  -2   6         14.13         14.44         0.27 o                         
  -6  -2   6          7.14          5.93         0.16 o                         
  -5  -2   6         41.83         44.15         0.38 o                         
  -4  -2   6         28.39         27.48         0.38 o                         
  -3  -2   6          5.42          4.67         0.06 o                         
  -2  -2   6        320.49        331.18         2.40 o                         
  -1  -2   6        438.97        464.46         3.48 o                         
   0  -2   6        142.69        145.40         1.08 o                         
   1  -2   6        519.37        577.09         5.17 o                         
   2  -2   6        186.95        203.71         1.84 o                         
   3  -2   6         32.29         27.43         0.27 o                         
   4  -2   6          0.50          0.95         0.05 o                         
   5  -2   6          0.07          0.21         0.06 o                         
   6  -2   6          4.54          6.08         0.17 o                         
   7  -2   6          0.43          0.33         0.14 o                         
  -8  -1   6          1.84          1.97         0.19 o                         
  -7  -1   6         50.74         53.73         0.70 o                         
  -6  -1   6         26.11         24.27         0.28 o                         
  -5  -1   6         11.82         11.00         0.14 o                         
  -4  -1   6          5.03          4.42         0.10 o                         
  -3  -1   6        146.03        144.29         1.04 o                         
  -2  -1   6         87.01         84.10         0.38 o                         
  -1  -1   6         33.03         33.79         0.24 o                         
   0  -1   6          0.37          0.65         0.04 o                         
   1  -1   6         66.12         71.22         0.50 o                         
   2  -1   6        112.21        135.83         1.27 o                         
   3  -1   6        175.92        187.76         1.91 o                         
   4  -1   6          6.49          7.15         0.10 o                         
   5  -1   6         33.04         30.10         0.61 o                         
   6  -1   6          4.79          6.06         0.22 o                         
   7  -1   6          2.79          3.00         0.15 o                         
   8  -1   6          0.01          0.03         0.14 o                         
  -8   0   6          1.71          1.83         0.18 o                         
  -7   0   6          0.90          1.19         0.12 o                         
  -6   0   6         29.11         31.43         0.38 o                         
  -5   0   6        246.23        247.82         2.10 o                         
  -4   0   6         35.17         30.48         0.25 o                         
  -3   0   6        130.01        136.34         1.01 o                         
  -2   0   6         28.43         30.14         0.23 o                         
  -1   0   6        122.31        135.49         0.73 o                         
   0   0   6         61.75         78.77         0.62 o                         
   1   0   6        153.22        174.62         2.08 o                         
   2   0   6        142.00        152.89         1.27 o                         
   3   0   6        189.03        204.91         1.77 o                         
   4   0   6          1.25          1.63         0.05 o                         
   5   0   6        194.54        195.29         3.31 o                         
   6   0   6        176.45        178.24         4.52 o                         
   7   0   6          2.44          2.87         0.13 o                         
   8   0   6        104.53        105.02         3.32 o                         
  -8   1   6         17.82         20.25         0.60 o                         
  -7   1   6         18.13         19.00         0.32 o                         
  -6   1   6          6.96          6.22         0.19 o                         
  -5   1   6         13.35         12.83         0.29 o                         
  -4   1   6        371.90        362.44         4.51 o                         
  -3   1   6        281.84        299.40         2.45 o                         
  -2   1   6          9.92          9.51         0.16 o                         
  -1   1   6        296.60        333.00         2.87 o                         
   0   1   6          8.39         13.70         0.18 o                         
   1   1   6        110.36        123.79         1.21 o                         
   2   1   6         55.23         61.40         0.48 o                         
   3   1   6        127.71        120.48         0.99 o                         
   4   1   6        871.68        895.70        12.10 o                         
   5   1   6         96.80         92.46         1.50 o                         
   6   1   6         33.87         30.86         0.76 o                         
   7   1   6         77.57         78.52         2.00 o                         
   8   1   6         25.79         25.17         0.77 o                         
   9   1   6          0.67          0.75         0.24 o                         
  -7   2   6         35.96         37.37         1.01 o                         
  -6   2   6         13.29         12.98         0.37 o                         
  -5   2   6         47.72         52.94         0.98 o                         
  -4   2   6         32.94         30.07         0.45 o                         
  -3   2   6         40.50         41.45         0.45 o                         
  -2   2   6        255.62        262.31         3.00 o                         
  -1   2   6        130.30        140.89         1.57 o                         
   0   2   6        605.53        631.24         6.75 o                         
   1   2   6         44.49         50.68         0.59 o                         
   2   2   6        105.08        118.23         1.43 o                         
   3   2   6         14.51         11.75         0.16 o                         
   4   2   6         23.90         21.17         0.25 o                         
   5   2   6          0.48          0.32         0.04 o                         
   6   2   6        117.28        116.06         3.12 o                         
   7   2   6         10.71         11.40         0.37 o                         
   8   2   6          3.86          4.39         0.18 o                         
   9   2   6         22.79         24.66         0.61 o                         
  -6   3   6          1.82          2.09         0.17 o                         
  -5   3   6          0.86          1.04         0.11 o                         
  -4   3   6          1.17          0.98         0.08 o                         
  -3   3   6          0.00          0.22         0.06 o                         
  -2   3   6          1.75          2.40         0.08 o                         
  -1   3   6          0.08          0.08         0.03 o                         
   0   3   6         43.24         43.57         0.76 o                         
   1   3   6         29.11         29.16         0.49 o                         
   2   3   6        325.97        354.34         5.77 o                         
   3   3   6          0.04          0.81         0.06 o                         
   4   3   6          5.42          4.18         0.12 o                         
   5   3   6         55.54         57.98         1.17 o                         
   6   3   6         14.15         15.47         0.45 o                         
   7   3   6         82.58         83.36         1.99 o                         
   8   3   6          5.75          6.78         0.22 o                         
   9   3   6         16.14         16.14         0.59 o                         
  -6   4   6          9.05          9.60         0.40 o                         
  -5   4   6         41.19         44.96         0.70 o                         
  -4   4   6         12.15         11.93         0.23 o                         
  -3   4   6         20.63         21.86         0.57 o                         
  -2   4   6          9.35          8.85         0.18 o                         
  -1   4   6        235.12        234.49         5.08 o                         
   0   4   6         51.99         46.56         0.87 o                         
   1   4   6         46.79         51.88         0.99 o                         
   2   4   6         78.81         80.42         2.03 o                         
   3   4   6          3.51          4.27         0.30 o                         
   4   4   6          0.03          0.25         0.04 o                         
   5   4   6         19.52         20.31         0.81 o                         
   6   4   6         28.24         25.01         1.00 o                         
   7   4   6          2.73          2.28         0.16 o                         
   8   4   6         16.71         16.70         0.93 o                         
   9   4   6         17.75         18.25         0.48 o                         
  -5   5   6         10.22         10.50         0.39 o                         
  -4   5   6          9.03          8.74         0.25 o                         
  -3   5   6         69.81         73.11         1.14 o                         
  -2   5   6         13.66         15.01         0.27 o                         
  -1   5   6         23.82         22.94         0.35 o                         
   0   5   6          0.01          0.31         0.11 o                         
   1   5   6        263.26        258.07         6.15 o                         
   2   5   6          7.81          5.61         0.22 o                         
   3   5   6          6.54          4.91         0.13 o                         
   4   5   6         80.30         80.06         1.88 o                         
   5   5   6          0.59          1.26         0.09 o                         
   6   5   6          9.15          8.13         0.22 o                         
   7   5   6          6.80          7.22         0.37 o                         
   8   5   6          0.47          0.40         0.14 o                         
   9   5   6          0.01         -0.09         0.18 o                         
  -4   6   6          2.04          1.90         0.17 o                         
  -3   6   6         15.75         12.97         0.29 o                         
  -2   6   6          0.03          0.04         0.09 o                         
  -1   6   6         22.43         25.81         0.46 o                         
   0   6   6         41.51         37.47         0.72 o                         
   1   6   6          0.16          0.45         0.08 o                         
   2   6   6        180.68        177.51         4.39 o                         
   3   6   6        140.21        135.49         4.63 o                         
   4   6   6        164.50        163.15         5.70 o                         
   5   6   6         23.60         20.87         0.58 o                         
   6   6   6         82.75         86.69         2.81 o                         
   7   6   6         92.85         90.81         3.23 o                         
   8   6   6         62.90         62.92         1.39 o                         
   9   6   6         39.16         41.11         0.72 o                         
  -3   7   6          6.60          6.66         0.25 o                         
  -2   7   6          4.71          4.89         0.25 o                         
  -1   7   6         51.98         47.52         0.76 o                         
   0   7   6          0.00         -0.06         0.08 o                         
   1   7   6         13.19         13.68         0.29 o                         
   2   7   6          0.73          0.33         0.08 o                         
   3   7   6         14.21         15.99         0.52 o                         
   4   7   6          1.95          2.07         0.14 o                         
   5   7   6          0.39          0.09         0.08 o                         
   6   7   6          0.98          0.76         0.11 o                         
   7   7   6          4.94          4.05         0.23 o                         
   8   7   6         14.24         15.25         0.44 o                         
   9   7   6         69.77         71.56         0.93 o                         
  -1   8   6          4.46          3.94         0.21 o                         
   0   8   6         17.70         17.73         0.44 o                         
   1   8   6          3.19          3.06         0.16 o                         
   2   8   6         30.43         31.33         1.14 o                         
   3   8   6         10.64         10.65         0.38 o                         
   4   8   6          0.43          0.70         0.10 o                         
   5   8   6         52.07         54.33         2.29 o                         
   6   8   6          1.48          0.92         0.12 o                         
   7   8   6         23.19         25.46         0.97 o                         
   8   8   6          6.83          7.24         0.34 o                         
   1   9   6          4.02          3.29         0.19 o                         
   2   9   6         14.40         14.50         0.46 o                         
   3   9   6          0.07          0.35         0.11 o                         
   4   9   6          5.83          6.49         0.31 o                         
   5   9   6          0.24          0.67         0.11 o                         
   6   9   6          4.80          5.34         0.29 o                         
   7   9   6          3.68          3.49         0.27 o                         
  -6  -8   7          0.34          0.15         0.14 o                         
  -5  -8   7         32.53         35.00         0.65 o                         
  -4  -8   7          0.13          0.30         0.12 o                         
  -3  -8   7         80.43         86.40         1.14 o                         
  -2  -8   7          3.36          2.99         0.17 o                         
  -1  -8   7          9.96         11.24         0.28 o                         
   0  -8   7          7.28          8.10         0.28 o                         
  -7  -7   7          0.31          0.40         0.14 o                         
  -6  -7   7          0.05          0.15         0.13 o                         
  -5  -7   7          7.80          6.95         0.24 o                         
  -4  -7   7         35.15         34.45         0.63 o                         
  -3  -7   7        106.50        110.28         1.50 o                         
  -2  -7   7         46.19         48.85         0.76 o                         
  -1  -7   7         85.55         88.89         1.41 o                         
   0  -7   7          6.05          5.47         0.20 o                         
   1  -7   7         53.52         56.07         0.61 o                         
   2  -7   7         14.07         15.65         0.36 o                         
  -8  -6   7          1.38          1.86         0.20 o                         
  -7  -6   7          9.56         10.31         0.32 o                         
  -6  -6   7          0.47          0.58         0.12 o                         
  -5  -6   7          0.41          0.92         0.12 o                         
  -4  -6   7          0.21          0.65         0.10 o                         
  -3  -6   7          4.99          6.70         0.18 o                         
  -2  -6   7         63.45         62.06         0.98 o                         
  -1  -6   7          3.93          3.52         0.15 o                         
   0  -6   7         18.01         19.38         0.36 o                         
   1  -6   7          5.56          5.35         0.19 o                         
   2  -6   7         35.15         32.77         0.44 o                         
   3  -6   7         42.68         45.14         0.92 o                         
  -8  -5   7         41.00         40.16         0.60 o                         
  -7  -5   7          1.38          1.88         0.17 o                         
  -6  -5   7         60.36         60.74         0.86 o                         
  -5  -5   7          8.76          7.16         0.21 o                         
  -4  -5   7        142.23        135.68         2.28 o                         
  -3  -5   7        413.85        397.21         7.40 o                         
  -2  -5   7        115.77        106.22         1.59 o                         
  -1  -5   7         10.12         10.22         0.22 o                         
   0  -5   7        121.40        121.42         1.39 o                         
   1  -5   7          0.15          0.06         0.08 o                         
   2  -5   7         15.79         17.82         0.27 o                         
   3  -5   7         14.89         14.50         0.29 o                         
   4  -5   7          1.09          0.77         0.13 o                         
   5  -5   7         57.36         62.89         1.71 o                         
  -8  -4   7          0.36          0.77         0.14 o                         
  -7  -4   7         39.48         36.15         0.48 o                         
  -6  -4   7          0.00          0.12         0.10 o                         
  -5  -4   7          2.14          2.66         0.14 o                         
  -4  -4   7          2.94          3.26         0.17 o                         
  -3  -4   7        255.60        238.40         3.01 o                         
  -2  -4   7          2.17          1.27         0.09 o                         
  -1  -4   7       1118.88       1098.21        11.77 o                         
   0  -4   7          8.04         12.24         0.22 o                         
   1  -4   7         20.36         19.67         0.23 o                         
   2  -4   7         28.17         30.93         0.29 o                         
   3  -4   7          7.49          7.09         0.17 o                         
   4  -4   7         13.37         13.66         0.23 o                         
   5  -4   7          1.13          1.21         0.18 o                         
  -8  -3   7          2.28          1.97         0.17 o                         
  -7  -3   7         59.00         54.25         0.85 o                         
  -6  -3   7          5.81          5.09         0.18 o                         
  -5  -3   7        426.20        402.23         4.90 o                         
  -4  -3   7         55.38         52.70         0.64 o                         
  -3  -3   7        131.68        132.92         1.07 o                         
  -2  -3   7         83.50         83.13         0.69 o                         
  -1  -3   7          9.03          9.60         0.15 o                         
   0  -3   7         64.72         65.50         0.56 o                         
   1  -3   7         21.76         24.75         0.23 o                         
   2  -3   7         14.26         14.36         0.17 o                         
   3  -3   7        326.24        311.25         3.38 o                         
   4  -3   7          0.06         -0.01         0.06 o                         
   5  -3   7         18.92         16.21         0.38 o                         
   6  -3   7          3.34          3.87         0.20 o                         
  -8  -2   7          0.47          0.37         0.21 o                         
  -7  -2   7          9.46         10.20         0.26 o                         
  -6  -2   7         44.73         45.79         0.49 o                         
  -5  -2   7        272.79        263.68         2.54 o                         
  -4  -2   7         34.43         32.06         0.20 o                         
  -3  -2   7        344.13        353.91         2.63 o                         
  -2  -2   7        224.16        219.44         1.32 o                         
  -1  -2   7          5.59          5.17         0.09 o                         
   0  -2   7        324.76        337.81         2.15 o                         
   1  -2   7          0.01          0.24         0.04 o                         
   2  -2   7         32.76         35.09         0.26 o                         
   3  -2   7         10.41          8.32         0.11 o                         
   4  -2   7          0.00          0.04         0.04 o                         
   5  -2   7         82.12         74.18         1.19 o                         
   6  -2   7          8.25          8.07         0.25 o                         
   7  -2   7          2.30          1.90         0.18 o                         
  -8  -1   7          2.36          1.83         0.28 o                         
  -7  -1   7          0.01          0.15         0.11 o                         
  -6  -1   7         59.61         58.12         0.56 o                         
  -5  -1   7         75.65         73.31         0.80 o                         
  -4  -1   7         93.89         97.59         0.90 o                         
  -3  -1   7         78.69         68.58         0.56 o                         
  -2  -1   7         19.93         25.23         0.14 o                         
  -1  -1   7        137.36        146.86         0.79 o                         
   0  -1   7        402.49        435.18         3.29 o                         
   1  -1   7        313.57        335.89         3.75 o                         
   2  -1   7        162.41        170.18         1.79 o                         
   3  -1   7         24.44         24.40         0.28 o                         
   4  -1   7          4.45          4.32         0.09 o                         
   5  -1   7          1.47          0.85         0.08 o                         
   6  -1   7          0.41          0.33         0.08 o                         
   7  -1   7          9.15          8.27         0.22 o                         
   8  -1   7          0.73          0.78         0.19 o                         
  -8   0   7          0.00         -0.14         0.14 o                         
  -7   0   7          6.21          7.53         0.30 o                         
  -6   0   7         19.20         18.73         0.35 o                         
  -5   0   7         98.02         98.10         1.31 o                         
  -4   0   7         72.95         65.36         0.73 o                         
  -3   0   7        436.34        432.65         2.78 o                         
  -2   0   7        557.26        589.64         3.54 o                         
  -1   0   7         70.74         82.49         0.85 o                         
   0   0   7        155.00        169.61         1.75 o                         
   1   0   7          3.42          3.63         0.08 o                         
   2   0   7        472.28        500.31         4.44 o                         
   3   0   7          8.83          6.68         0.08 o                         
   4   0   7          3.37          3.43         0.10 o                         
   5   0   7          3.99          5.91         0.14 o                         
   6   0   7         21.14         22.66         0.49 o                         
   7   0   7          2.97          2.87         0.14 o                         
   8   0   7          0.59          0.62         0.15 o                         
  -7   1   7         56.09         56.53         1.41 o                         
  -6   1   7         68.08         67.42         1.11 o                         
  -5   1   7          0.26          0.46         0.07 o                         
  -4   1   7        173.67        164.24         1.87 o                         
  -3   1   7          0.66          0.73         0.05 o                         
  -2   1   7         67.52         66.72         0.67 o                         
  -1   1   7         59.07         58.03         0.53 o                         
   0   1   7        385.11        408.81         4.31 o                         
   1   1   7         39.10         47.35         0.48 o                         
   2   1   7          0.71          0.62         0.05 o                         
   3   1   7         86.03         93.88         0.93 o                         
   4   1   7         10.30         11.03         0.18 o                         
   5   1   7         51.63         48.14         0.86 o                         
   6   1   7          3.00          2.41         0.11 o                         
   7   1   7          8.12          8.78         0.28 o                         
   8   1   7          1.29          1.18         0.14 o                         
   9   1   7          0.52          0.10         0.38 o                         
  -7   2   7         10.18          9.51         0.36 o                         
  -6   2   7          9.85         10.11         0.29 o                         
  -5   2   7         41.66         40.94         0.71 o                         
  -4   2   7         57.73         48.97         0.81 o                         
  -3   2   7          8.62          8.44         0.13 o                         
  -2   2   7          8.31          7.01         0.10 o                         
  -1   2   7        270.83        286.09         3.13 o                         
   0   2   7        153.84        157.53         2.02 o                         
   1   2   7          1.14          2.96         0.19 o                         
   2   2   7        389.61        434.46         4.49 o                         
   3   2   7         81.78         94.15         1.00 o                         
   4   2   7          5.05          8.10         0.47 o                         
   5   2   7         48.49         44.82         0.95 o                         
   6   2   7         26.37         25.74         0.68 o                         
   7   2   7          1.18          1.67         0.11 o                         
   8   2   7         14.65         16.47         0.51 o                         
   9   2   7          1.07          0.74         0.27 o                         
  -6   3   7          1.69          1.68         0.22 o                         
  -5   3   7          8.67         11.05         0.30 o                         
  -4   3   7         83.91         81.24         1.51 o                         
  -3   3   7          1.44          1.81         0.09 o                         
  -2   3   7        349.37        341.99         6.10 o                         
  -1   3   7         20.74         17.07         0.33 o                         
   0   3   7        395.34        419.13         5.41 o                         
   1   3   7        334.41        373.63         7.23 o                         
   2   3   7         33.20         40.93         0.63 o                         
   3   3   7          5.42          6.10         0.12 o                         
   4   3   7        106.33        107.48         2.16 o                         
   5   3   7          0.00          0.10         0.06 o                         
   6   3   7          8.91          8.16         0.22 o                         
   7   3   7         24.85         25.12         0.73 o                         
   8   3   7          0.79          0.46         0.11 o                         
   9   3   7         12.57         12.80         0.39 o                         
  -5   4   7         27.82         26.32         0.69 o                         
  -4   4   7         10.25         10.16         0.22 o                         
  -3   4   7          2.21          3.04         0.14 o                         
  -2   4   7         64.70         55.65         1.07 o                         
  -1   4   7         47.50         48.55         1.00 o                         
   0   4   7         32.19         26.27         0.48 o                         
   1   4   7         21.63         25.65         0.51 o                         
   2   4   7         79.58         79.64         1.39 o                         
   3   4   7         45.47         51.62         1.03 o                         
   4   4   7          2.18          1.90         0.09 o                         
   5   4   7         39.29         33.36         1.10 o                         
   6   4   7          0.06          0.02         0.08 o                         
   7   4   7          5.25          5.08         0.20 o                         
   8   4   7         42.92         46.30         1.04 o                         
   9   4   7          6.05          6.57         0.31 o                         
  -5   5   7          6.86          7.10         0.72 o                         
  -4   5   7          0.60          0.66         0.13 o                         
  -3   5   7         56.91         52.64         0.84 o                         
  -2   5   7          1.89          1.64         0.13 o                         
  -1   5   7         77.54         69.58         1.52 o                         
   0   5   7         11.28         11.54         0.35 o                         
   1   5   7        240.95        241.61         5.53 o                         
   2   5   7         35.37         32.52         0.96 o                         
   3   5   7         24.32         23.13         0.63 o                         
   4   5   7         73.14         78.54         2.73 o                         
   5   5   7         21.30         18.70         0.71 o                         
   6   5   7          1.44          1.30         0.12 o                         
   7   5   7         90.07         83.88         3.69 o                         
   8   5   7          0.71          1.10         0.18 o                         
   9   5   7         26.90         28.84         0.65 o                         
  -3   6   7          9.91         10.16         0.29 o                         
  -2   6   7          0.02          0.19         0.10 o                         
  -1   6   7          1.53          1.53         0.14 o                         
   0   6   7         19.05         20.31         0.60 o                         
   1   6   7         84.07         87.56         2.29 o                         
   2   6   7         33.51         35.19         0.93 o                         
   3   6   7        169.30        177.08         5.27 o                         
   4   6   7          5.19          4.78         0.17 o                         
   5   6   7         65.28         68.56         2.73 o                         
   6   6   7         15.81         18.89         0.62 o                         
   7   6   7          4.33          4.95         0.37 o                         
   8   6   7         12.64         12.76         0.53 o                         
   9   6   7          0.03          0.26         0.21 o                         
  -2   7   7         25.69         23.48         0.72 o                         
  -1   7   7         11.20         12.17         0.29 o                         
   0   7   7          1.08          1.67         0.14 o                         
   1   7   7         17.52         19.64         0.54 o                         
   2   7   7          7.72          8.30         0.31 o                         
   3   7   7         61.94         62.69         1.68 o                         
   4   7   7          4.25          4.43         0.18 o                         
   5   7   7         43.58         47.40         1.51 o                         
   6   7   7          2.18          1.97         0.16 o                         
   7   7   7         26.83         28.64         1.15 o                         
   8   7   7          1.67          1.38         0.23 o                         
   9   7   7          1.39          1.44         0.38 o                         
  -1   8   7          0.51          0.63         0.15 o                         
   0   8   7          8.10          8.53         0.28 o                         
   1   8   7          0.00          0.02         0.10 o                         
   2   8   7         99.06        100.66         2.98 o                         
   3   8   7          8.67         11.58         0.37 o                         
   4   8   7         20.26         21.27         0.80 o                         
   5   8   7         22.70         25.38         0.83 o                         
   6   8   7          0.11         -0.08         0.11 o                         
   7   8   7          4.58          4.76         0.32 o                         
   8   8   7         17.83         19.27         0.55 o                         
   1   9   7          7.44          7.98         0.29 o                         
   2   9   7         27.10         27.84         0.97 o                         
   3   9   7         28.53         29.88         0.86 o                         
   4   9   7         32.67         38.35         1.50 o                         
   5   9   7          6.20          6.79         0.25 o                         
   6   9   7          0.86          0.82         0.13 o                         
   7   9   7         50.04         62.96         1.17 o                         
  -5  -8   8         18.82         20.81         0.46 o                         
  -4  -8   8          2.91          3.79         0.29 o                         
  -3  -8   8          1.09          1.38         0.15 o                         
  -2  -8   8          3.35          3.90         0.20 o                         
  -1  -8   8          0.94          0.84         0.14 o                         
  -7  -7   8          0.08          0.09         0.14 o                         
  -6  -7   8          1.58          1.82         0.20 o                         
  -5  -7   8          4.44          4.04         0.25 o                         
  -4  -7   8         23.04         25.33         0.39 o                         
  -3  -7   8         29.80         31.73         0.64 o                         
  -2  -7   8         64.64         71.74         1.07 o                         
  -1  -7   8          2.52          2.60         0.16 o                         
   0  -7   8         15.71         17.54         0.38 o                         
   1  -7   8          1.30          0.78         0.15 o                         
  -7  -6   8          1.46          1.52         0.18 o                         
  -6  -6   8          1.62          1.67         0.17 o                         
  -5  -6   8         10.18         11.37         0.26 o                         
  -4  -6   8         11.14          9.70         0.23 o                         
  -3  -6   8         44.53         44.22         0.81 o                         
  -2  -6   8          5.19          6.37         0.18 o                         
  -1  -6   8          4.95          4.90         0.17 o                         
   0  -6   8          1.79          2.26         0.14 o                         
   1  -6   8         45.16         47.09         0.89 o                         
   2  -6   8          5.03          4.73         0.21 o                         
   3  -6   8          0.40          0.55         0.15 o                         
  -8  -5   8         34.34         35.49         0.59 o                         
  -7  -5   8          7.82          7.10         0.26 o                         
  -6  -5   8          0.02          0.04         0.10 o                         
  -5  -5   8          0.81          1.36         0.13 o                         
  -4  -5   8          9.99         10.48         0.23 o                         
  -3  -5   8          3.14          4.53         0.16 o                         
  -2  -5   8          2.42          1.89         0.11 o                         
  -1  -5   8          2.78          2.58         0.13 o                         
   0  -5   8          0.37          1.22         0.11 o                         
   1  -5   8          0.20          0.26         0.08 o                         
   2  -5   8          2.58          2.97         0.15 o                         
   3  -5   8          1.20          1.53         0.13 o                         
   4  -5   8          0.02          0.04         0.13 o                         
  -8  -4   8          3.45          3.34         0.25 o                         
  -7  -4   8         71.92         70.93         1.02 o                         
  -6  -4   8          8.46          8.00         0.28 o                         
  -5  -4   8        140.75        136.01         2.21 o                         
  -4  -4   8          3.67          2.69         0.13 o                         
  -3  -4   8         76.06         72.75         0.78 o                         
  -2  -4   8        164.26        164.15         1.64 o                         
  -1  -4   8          6.83          7.29         0.16 o                         
   0  -4   8          6.77          7.78         0.20 o                         
   1  -4   8         69.43         66.97         0.60 o                         
   2  -4   8         30.72         33.25         0.51 o                         
   3  -4   8         21.75         20.64         0.27 o                         
   4  -4   8         39.73         39.59         0.75 o                         
   5  -4   8          3.97          3.58         0.26 o                         
  -8  -3   8         12.94         13.84         0.47 o                         
  -7  -3   8          2.85          3.16         0.17 o                         
  -6  -3   8          1.56          1.59         0.12 o                         
  -5  -3   8         78.71         78.89         1.01 o                         
  -4  -3   8        131.58        121.89         1.45 o                         
  -3  -3   8          8.80          7.73         0.14 o                         
  -2  -3   8        173.09        156.90         1.55 o                         
  -1  -3   8         53.72         57.62         0.57 o                         
   0  -3   8        146.94        155.54         1.18 o                         
   1  -3   8        198.06        199.22         2.15 o                         
   2  -3   8          0.76          0.61         0.06 o                         
   3  -3   8         29.21         26.93         0.32 o                         
   4  -3   8         23.91         29.33         0.48 o                         
   5  -3   8          9.91          9.95         0.30 o                         
   6  -3   8         30.85         30.97         1.11 o                         
  -8  -2   8         15.28         16.01         0.59 o                         
  -7  -2   8         16.59         18.20         0.49 o                         
  -6  -2   8          0.04          0.00         0.08 o                         
  -5  -2   8         15.34         13.93         0.23 o                         
  -4  -2   8         38.37         40.43         0.37 o                         
  -3  -2   8        120.41        118.68         1.14 o                         
  -2  -2   8         11.42          7.97         0.11 o                         
  -1  -2   8         13.90         11.82         0.14 o                         
   0  -2   8         10.15         14.15         0.13 o                         
   1  -2   8         49.92         50.68         0.27 o                         
   2  -2   8         93.87         94.35         1.00 o                         
   3  -2   8         86.28         81.80         1.12 o                         
   4  -2   8        110.20        105.64         1.50 o                         
   5  -2   8         87.03         87.55         1.49 o                         
   6  -2   8          4.40          3.64         0.18 o                         
   7  -2   8          7.64          8.44         0.30 o                         
  -8  -1   8          7.77          8.10         0.46 o                         
  -7  -1   8          4.49          4.89         0.28 o                         
  -6  -1   8         23.39         25.77         0.60 o                         
  -5  -1   8         30.73         31.43         0.83 o                         
  -4  -1   8          1.23          0.63         0.07 o                         
  -3  -1   8         43.53         38.61         0.36 o                         
  -2  -1   8         28.54         21.77         0.27 o                         
  -1  -1   8        242.61        242.31         1.46 o                         
   0  -1   8         78.85         80.02         0.70 o                         
   1  -1   8          1.57          1.82         0.09 o                         
   2  -1   8         72.93         70.26         0.64 o                         
   3  -1   8         14.27         14.75         0.20 o                         
   4  -1   8          8.91         10.64         0.24 o                         
   5  -1   8          0.01          0.07         0.07 o                         
   6  -1   8          0.09          0.46         0.09 o                         
   7  -1   8         52.02         51.77         1.18 o                         
  -7   0   8         11.78         11.49         0.40 o                         
  -6   0   8         35.32         35.65         0.68 o                         
  -5   0   8         10.26          9.50         0.21 o                         
  -4   0   8          9.15          7.07         0.23 o                         
  -3   0   8        113.09        110.05         1.12 o                         
  -2   0   8        225.41        230.50         1.68 o                         
  -1   0   8         31.56         30.57         0.31 o                         
   0   0   8         97.90        101.86         0.96 o                         
   1   0   8          0.05          0.39         0.04 o                         
   2   0   8        228.51        231.07         2.12 o                         
   3   0   8          0.96          1.98         0.07 o                         
   4   0   8          3.56          4.98         0.12 o                         
   5   0   8         28.81         27.15         0.53 o                         
   6   0   8          0.39          0.46         0.08 o                         
   7   0   8          6.55          6.98         0.23 o                         
   8   0   8          7.05          5.50         0.31 o                         
  -7   1   8          2.31          2.29         0.20 o                         
  -6   1   8         11.97         12.36         0.27 o                         
  -5   1   8          1.87          1.54         0.11 o                         
  -4   1   8         36.79         39.16         0.67 o                         
  -3   1   8          0.33          0.43         0.05 o                         
  -2   1   8         58.07         52.94         0.68 o                         
  -1   1   8        103.22        113.77         1.33 o                         
   0   1   8        269.06        284.67         2.82 o                         
   1   1   8        355.90        377.24         4.00 o                         
   2   1   8        119.33        134.13         1.57 o                         
   3   1   8        165.14        169.79         2.08 o                         
   4   1   8        231.75        221.96         3.38 o                         
   5   1   8         21.61         20.82         0.45 o                         
   6   1   8          8.32          9.62         0.27 o                         
   7   1   8          8.72          8.89         0.32 o                         
   8   1   8          0.11          0.08         0.11 o                         
  -6   2   8          0.00          0.04         0.13 o                         
  -5   2   8          0.08          0.26         0.10 o                         
  -4   2   8          4.96          4.47         0.14 o                         
  -3   2   8          0.13          0.24         0.05 o                         
  -2   2   8          2.41          1.26         0.07 o                         
  -1   2   8          3.72          4.34         0.12 o                         
   0   2   8        201.70        198.57         2.52 o                         
   1   2   8        107.89        117.82         1.65 o                         
   2   2   8        265.10        281.12         3.57 o                         
   3   2   8        264.84        291.29         3.45 o                         
   4   2   8         35.94         36.95         0.62 o                         
   5   2   8        212.15        219.58         4.35 o                         
   6   2   8        104.47        101.82         2.71 o                         
   7   2   8         34.39         33.38         1.05 o                         
   8   2   8          6.28          6.87         0.37 o                         
   9   2   8          0.01          0.14         0.38 o                         
  -6   3   8          3.27          2.59         0.26 o                         
  -5   3   8          3.07          3.27         0.20 o                         
  -4   3   8          7.15          7.33         0.18 o                         
  -3   3   8        171.56        171.11         2.97 o                         
  -2   3   8         37.34         35.98         0.61 o                         
  -1   3   8        167.43        163.02         2.56 o                         
   0   3   8         66.01         60.22         0.95 o                         
   1   3   8        129.12        124.93         1.86 o                         
   2   3   8         20.03         21.30         0.42 o                         
   3   3   8          4.36          4.96         0.14 o                         
   4   3   8        108.27        106.47         2.44 o                         
   5   3   8         31.97         33.75         0.79 o                         
   6   3   8         15.23         14.98         0.50 o                         
   7   3   8         52.42         53.86         1.67 o                         
   8   3   8          1.48          1.60         0.17 o                         
   9   3   8          0.08          0.04         0.19 o                         
  -5   4   8          3.53          3.08         0.25 o                         
  -4   4   8          2.21          2.80         0.18 o                         
  -3   4   8         39.97         40.74         0.59 o                         
  -2   4   8         10.93          9.22         0.27 o                         
  -1   4   8        156.46        154.83         2.82 o                         
   0   4   8          0.47          0.61         0.08 o                         
   1   4   8         66.54         66.16         1.18 o                         
   2   4   8        475.69        448.38        12.91 o                         
   3   4   8         14.69         12.14         0.24 o                         
   4   4   8        271.95        267.25         7.92 o                         
   5   4   8         12.72         12.84         0.47 o                         
   6   4   8         32.04         25.66         0.99 o                         
   7   4   8         13.42         13.85         0.52 o                         
   8   4   8         12.07         12.25         0.31 o                         
   9   4   8         23.67         27.34         0.54 o                         
  -4   5   8          1.68          1.34         0.17 o                         
  -3   5   8         28.31         27.15         0.54 o                         
  -2   5   8        112.08        106.03         2.05 o                         
  -1   5   8        133.45        127.34         2.68 o                         
   0   5   8        524.09        515.50        14.12 o                         
   1   5   8         91.24         92.10         2.19 o                         
   2   5   8        206.87        205.76         5.66 o                         
   3   5   8         37.90         37.16         0.86 o                         
   4   5   8         23.20         21.61         0.82 o                         
   5   5   8         40.64         36.55         1.11 o                         
   6   5   8         32.83         29.78         0.99 o                         
   7   5   8         10.12         10.73         0.31 o                         
   8   5   8          0.07          0.38         0.15 o                         
   9   5   8         20.52         23.78         0.62 o                         
  -3   6   8         11.26         11.96         0.34 o                         
  -2   6   8          1.98          2.39         0.18 o                         
  -1   6   8          5.11          5.56         0.21 o                         
   0   6   8         57.66         55.64         1.06 o                         
   1   6   8         95.76        102.18         2.34 o                         
   2   6   8        251.19        250.46         7.97 o                         
   3   6   8          6.49          4.90         0.16 o                         
   4   6   8         28.69         30.28         0.84 o                         
   5   6   8          0.03          0.19         0.07 o                         
   6   6   8          9.56          8.39         0.29 o                         
   7   6   8          3.71          2.94         0.17 o                         
   8   6   8         27.85         29.29         0.54 o                         
   9   6   8          0.47          0.44         0.20 o                         
  -2   7   8          9.82         10.79         0.36 o                         
  -1   7   8          0.83          0.68         0.14 o                         
   0   7   8          1.60          1.07         0.13 o                         
   1   7   8          7.57          7.44         0.28 o                         
   2   7   8          4.43          5.02         0.20 o                         
   3   7   8         43.20         44.75         1.32 o                         
   4   7   8         59.79         67.02         2.12 o                         
   5   7   8          3.59          3.83         0.16 o                         
   6   7   8         30.23         31.90         1.44 o                         
   7   7   8          0.08         -0.03         0.15 o                         
   8   7   8          9.42         11.21         0.42 o                         
   0   8   8         17.32         18.64         0.42 o                         
   1   8   8         11.06         10.70         0.41 o                         
   2   8   8          9.14          9.57         0.29 o                         
   3   8   8          2.22          2.61         0.14 o                         
   4   8   8         16.05         17.66         0.75 o                         
   5   8   8         12.44         12.70         0.58 o                         
   6   8   8          0.43          0.69         0.25 o                         
   7   8   8          1.02          0.92         0.18 o                         
   2   9   8         29.00         32.16         1.16 o                         
   3   9   8          0.55          0.64         0.14 o                         
   4   9   8          1.57          2.21         0.18 o                         
   5   9   8          7.82          9.38         0.48 o                         
   6   9   8          3.64          3.78         0.24 o                         
  -6  -7   9          4.88          5.12         0.30 o                         
  -5  -7   9         13.81         13.91         0.39 o                         
  -4  -7   9         43.43         44.08         0.89 o                         
  -3  -7   9         49.64         50.57         1.29 o                         
  -2  -7   9          9.55          9.92         0.27 o                         
  -1  -7   9          0.04         -0.04         0.11 o                         
   0  -7   9          9.79         10.85         0.29 o                         
  -7  -6   9         21.73         24.43         0.50 o                         
  -6  -6   9          7.36          7.64         0.32 o                         
  -5  -6   9          6.77          6.96         0.25 o                         
  -4  -6   9          7.46          6.98         0.22 o                         
  -3  -6   9          6.29          5.16         0.20 o                         
  -2  -6   9         43.72         44.20         0.83 o                         
  -1  -6   9         67.15         70.42         0.93 o                         
   0  -6   9          0.01          0.18         0.09 o                         
   1  -6   9          1.45          1.37         0.14 o                         
   2  -6   9          0.85          0.88         0.14 o                         
  -7  -5   9          0.37          0.59         0.15 o                         
  -6  -5   9          2.62          2.92         0.18 o                         
  -5  -5   9          7.11          7.22         0.23 o                         
  -4  -5   9         40.87         42.16         0.67 o                         
  -3  -5   9          1.44          1.01         0.11 o                         
  -2  -5   9         25.50         26.63         0.43 o                         
  -1  -5   9        171.60        158.98         2.01 o                         
   0  -5   9         29.71         31.17         0.35 o                         
   1  -5   9          0.78          0.70         0.10 o                         
   2  -5   9         32.77         35.62         0.47 o                         
   3  -5   9          0.04          0.12         0.11 o                         
   4  -5   9          0.73          1.18         0.25 o                         
  -7  -4   9         22.22         23.88         0.45 o                         
  -6  -4   9          0.70          0.35         0.10 o                         
  -5  -4   9          5.75          7.24         0.21 o                         
  -4  -4   9         42.68         37.45         0.40 o                         
  -3  -4   9         40.96         38.77         0.47 o                         
  -2  -4   9          4.64          3.91         0.16 o                         
  -1  -4   9        143.21        127.14         1.14 o                         
   0  -4   9         17.83         16.89         0.23 o                         
   1  -4   9        427.43        413.48         4.20 o                         
   2  -4   9         16.92         14.88         0.27 o                         
   3  -4   9          0.10          0.26         0.09 o                         
   4  -4   9         36.16         35.22         0.86 o                         
   5  -4   9          3.24          3.13         0.25 o                         
  -7  -3   9         21.05         22.92         0.50 o                         
  -6  -3   9          1.61          1.69         0.13 o                         
  -5  -3   9         24.01         30.38         0.39 o                         
  -4  -3   9          8.59          9.11         0.22 o                         
  -3  -3   9          1.61          1.00         0.29 o                         
  -2  -3   9        112.87        110.02         0.90 o                         
  -1  -3   9         38.59         34.84         0.36 o                         
   0  -3   9          5.21          5.10         0.13 o                         
   1  -3   9         92.82         82.85         0.68 o                         
   2  -3   9          5.61          6.06         0.14 o                         
   3  -3   9         29.67         29.62         0.31 o                         
   4  -3   9          0.02          0.08         0.09 o                         
   5  -3   9         31.96         29.89         1.14 o                         
   6  -3   9         10.96         10.70         0.50 o                         
  -7  -2   9          1.47          1.09         0.22 o                         
  -6  -2   9         12.36         12.83         0.33 o                         
  -5  -2   9         11.65         10.62         0.21 o                         
  -4  -2   9         12.33         13.29         0.19 o                         
  -3  -2   9         50.87         44.35         0.51 o                         
  -2  -2   9          1.05          2.34         0.45 o                         
  -1  -2   9          0.08          0.03         0.05 o                         
   0  -2   9        153.63        160.76         0.88 o                         
   1  -2   9        107.22        103.35         0.91 o                         
   2  -2   9         60.84         57.47         0.65 o                         
   3  -2   9         22.27         19.57         0.31 o                         
   4  -2   9         41.56         37.97         0.65 o                         
   5  -2   9          5.89          6.69         0.23 o                         
   6  -2   9          4.37          4.60         0.23 o                         
  -7  -1   9          0.45          0.61         0.17 o                         
  -6  -1   9          1.00          0.88         0.13 o                         
  -5  -1   9          2.88          2.51         0.15 o                         
  -4  -1   9         48.55         48.50         0.45 o                         
  -3  -1   9        265.43        239.61         1.47 o                         
  -2  -1   9         39.24         42.24         0.30 o                         
  -1  -1   9         58.39         51.69         0.29 o                         
   0  -1   9          5.55          5.80         0.11 o                         
   1  -1   9        353.50        355.98         3.75 o                         
   2  -1   9        267.95        280.92         2.66 o                         
   3  -1   9        119.67        117.44         1.98 o                         
   4  -1   9          0.04          0.10         0.07 o                         
   5  -1   9          2.32          2.63         0.13 o                         
   6  -1   9          4.62          4.39         0.16 o                         
   7  -1   9         23.72         25.53         0.61 o                         
  -7   0   9          3.08          3.45         0.27 o                         
  -6   0   9         17.06         18.49         0.76 o                         
  -5   0   9          0.14          0.08         0.08 o                         
  -4   0   9         14.28         14.19         0.29 o                         
  -3   0   9        180.63        164.01         2.30 o                         
  -2   0   9         82.85         75.47         0.65 o                         
  -1   0   9        726.09        716.74         5.11 o                         
   0   0   9         21.02         27.14         0.25 o                         
   1   0   9          0.01          0.09         0.03 o                         
   2   0   9         37.24         38.84         0.42 o                         
   3   0   9        400.41        395.58         6.12 o                         
   4   0   9        277.45        282.77         4.65 o                         
   5   0   9          2.68          2.47         0.11 o                         
   6   0   9         72.12         71.01         1.54 o                         
   7   0   9         13.59         13.41         0.34 o                         
  -6   1   9         21.35         22.71         0.81 o                         
  -5   1   9        133.41        129.79         1.65 o                         
  -4   1   9        177.22        175.84         3.03 o                         
  -3   1   9          1.07          1.65         0.19 o                         
  -2   1   9        186.42        176.87         2.31 o                         
  -1   1   9        124.29        122.44         1.23 o                         
   0   1   9        112.06        109.06         1.17 o                         
   1   1   9        124.02        128.00         1.63 o                         
   2   1   9         45.95         45.84         0.80 o                         
   3   1   9         69.75         66.70         0.96 o                         
   4   1   9         26.19         24.62         0.54 o                         
   5   1   9        158.09        153.44         3.22 o                         
   6   1   9         13.61         12.60         0.34 o                         
   7   1   9          0.83          0.87         0.14 o                         
   8   1   9         25.01         25.67         0.51 o                         
  -6   2   9         26.95         28.92         0.66 o                         
  -5   2   9          2.14          1.77         0.16 o                         
  -4   2   9          0.85          0.95         0.11 o                         
  -3   2   9        131.71        127.37         1.84 o                         
  -2   2   9         10.84          8.80         0.16 o                         
  -1   2   9         16.78         17.00         0.25 o                         
   0   2   9         41.37         44.66         0.75 o                         
   1   2   9         43.93         45.81         0.56 o                         
   2   2   9        356.73        350.66         5.72 o                         
   3   2   9         62.75         62.10         1.07 o                         
   4   2   9         13.12         10.93         0.26 o                         
   5   2   9          5.18          5.87         0.19 o                         
   6   2   9          1.34          1.07         0.10 o                         
   7   2   9          3.06          3.90         0.26 o                         
   8   2   9          7.01          7.49         0.38 o                         
  -5   3   9          1.73          1.45         0.22 o                         
  -4   3   9          0.02          0.03         0.09 o                         
  -3   3   9          2.15          3.03         0.12 o                         
  -2   3   9        309.07        306.97         4.24 o                         
  -1   3   9          5.76          5.51         0.14 o                         
   0   3   9        183.48        171.61         2.51 o                         
   1   3   9          0.44          0.66         0.12 o                         
   2   3   9          9.58          8.90         0.25 o                         
   3   3   9         10.76         11.11         0.22 o                         
   4   3   9        103.78        100.35         2.55 o                         
   5   3   9          7.04          8.08         0.17 o                         
   6   3   9         17.06         19.30         0.66 o                         
   7   3   9          9.38          8.59         0.37 o                         
   8   3   9          2.31          2.09         0.22 o                         
  -5   4   9          2.16          2.57         0.35 o                         
  -4   4   9         17.63         17.20         0.40 o                         
  -3   4   9          2.34          1.86         0.12 o                         
  -2   4   9         89.57         85.62         1.54 o                         
  -1   4   9          0.20          0.56         0.09 o                         
   0   4   9        724.01        683.77        16.61 o                         
   1   4   9         56.39         57.99         0.91 o                         
   2   4   9        163.50        148.47         2.92 o                         
   3   4   9        186.31        182.16         3.66 o                         
   4   4   9         27.77         25.82         0.70 o                         
   5   4   9         92.16         83.08         2.66 o                         
   6   4   9         13.45         12.95         0.49 o                         
   7   4   9          0.17          0.01         0.09 o                         
   8   4   9          0.07          0.08         0.14 o                         
  -4   5   9          9.51          9.47         0.44 o                         
  -3   5   9          6.38          5.75         0.24 o                         
  -2   5   9          0.87          0.64         0.11 o                         
  -1   5   9          1.75          1.01         0.11 o                         
   0   5   9         55.78         57.43         1.26 o                         
   1   5   9         15.23         14.52         0.36 o                         
   2   5   9        145.58        146.51         4.03 o                         
   3   5   9         58.22         58.62         1.69 o                         
   4   5   9         12.22         11.36         0.32 o                         
   5   5   9         60.02         57.62         1.98 o                         
   6   5   9         93.58         95.32         3.70 o                         
   7   5   9          2.74          2.09         0.17 o                         
   8   5   9         20.00         22.21         0.57 o                         
  -3   6   9          6.59          5.92         0.52 o                         
  -2   6   9          1.60          1.28         0.16 o                         
  -1   6   9          0.13         -0.04         0.10 o                         
   0   6   9          2.08          1.86         0.20 o                         
   1   6   9         12.24         11.89         0.47 o                         
   2   6   9          3.51          4.24         0.17 o                         
   3   6   9         22.40         24.39         0.63 o                         
   4   6   9         15.77         16.23         0.59 o                         
   5   6   9          8.27          8.07         0.27 o                         
   6   6   9          1.78          1.89         0.16 o                         
   7   6   9          3.87          4.05         0.23 o                         
   8   6   9         26.57         30.27         0.65 o                         
  -1   7   9          9.44          9.97         0.31 o                         
   0   7   9         52.84         50.59         1.13 o                         
   1   7   9          0.30          0.16         0.11 o                         
   2   7   9         50.88         46.28         1.23 o                         
   3   7   9          0.51          0.74         0.10 o                         
   4   7   9          0.28          0.12         0.09 o                         
   5   7   9         42.34         43.08         1.53 o                         
   6   7   9          0.01          0.04         0.11 o                         
   7   7   9          1.43          1.32         0.21 o                         
   8   7   9          4.51          5.74         0.40 o                         
   1   8   9         47.27         49.97         1.60 o                         
   2   8   9          4.40          4.46         0.24 o                         
   3   8   9          5.09          5.27         0.26 o                         
   4   8   9          0.01          0.07         0.10 o                         
   5   8   9          2.00          3.41         0.21 o                         
   6   8   9          0.08          0.13         0.14 o                         
   7   8   9          7.39          8.08         0.41 o                         
  -4  -7  10          5.38          5.76         0.26 o                         
  -3  -7  10          2.49          2.46         0.19 o                         
  -2  -7  10          0.01          0.06         0.12 o                         
  -1  -7  10          4.21          4.83         0.23 o                         
  -6  -6  10          4.18          3.73         0.28 o                         
  -5  -6  10          3.60          3.55         0.23 o                         
  -4  -6  10         15.17         14.57         0.32 o                         
  -3  -6  10          0.90          0.89         0.13 o                         
  -2  -6  10         14.17         13.54         0.28 o                         
  -1  -6  10          1.14          0.89         0.13 o                         
   0  -6  10          0.76          0.40         0.13 o                         
   1  -6  10         13.58         12.85         0.31 o                         
  -6  -5  10         48.89         49.30         0.76 o                         
  -5  -5  10         36.52         38.33         0.65 o                         
  -4  -5  10         28.15         26.90         0.38 o                         
  -3  -5  10         10.97         12.27         0.27 o                         
  -2  -5  10         36.74         35.45         0.63 o                         
  -1  -5  10          1.57          1.59         0.13 o                         
   0  -5  10         13.40         12.49         0.23 o                         
   1  -5  10          2.60          2.25         0.14 o                         
   2  -5  10         15.31         13.44         0.29 o                         
   3  -5  10         18.62         20.02         0.56 o                         
  -7  -4  10          1.07          1.09         0.17 o                         
  -6  -4  10         15.58         16.48         0.35 o                         
  -5  -4  10          0.06          0.10         0.10 o                         
  -4  -4  10         10.01          9.84         0.23 o                         
  -3  -4  10         35.88         36.24         0.37 o                         
  -2  -4  10         29.94         32.13         0.34 o                         
  -1  -4  10          3.23          3.33         0.14 o                         
   0  -4  10          0.67          0.53         0.09 o                         
   1  -4  10          0.33          0.35         0.08 o                         
   2  -4  10          0.63          0.73         0.10 o                         
   3  -4  10          6.36          6.99         0.29 o                         
   4  -4  10          2.80          2.60         0.26 o                         
  -7  -3  10          0.45          0.65         0.21 o                         
  -6  -3  10         60.71         62.38         1.01 o                         
  -5  -3  10         11.17         11.28         0.32 o                         
  -4  -3  10         72.22         76.13         0.71 o                         
  -3  -3  10          4.96          4.39         0.15 o                         
  -2  -3  10         92.99         92.03         0.94 o                         
  -1  -3  10        104.72        102.78         0.97 o                         
   0  -3  10         62.59         57.60         0.46 o                         
   1  -3  10          8.31          8.11         0.17 o                         
   2  -3  10         40.04         40.81         0.43 o                         
   3  -3  10         49.77         48.86         0.99 o                         
   4  -3  10          3.78          3.53         0.26 o                         
   5  -3  10          0.75          0.82         0.18 o                         
  -7  -2  10          0.36          0.49         0.20 o                         
  -6  -2  10         43.95         48.13         1.10 o                         
  -5  -2  10          0.60          0.35         0.11 o                         
  -4  -2  10         29.32         31.18         0.35 o                         
  -3  -2  10          9.52          7.38         0.15 o                         
  -2  -2  10         62.52         61.73         0.43 o                         
  -1  -2  10          0.76          0.69         0.09 o                         
   0  -2  10         33.89         33.65         0.27 o                         
   1  -2  10        155.39        141.19         3.58 o                         
   2  -2  10          0.60          0.44         0.07 o                         
   3  -2  10          1.56          1.76         0.13 o                         
   4  -2  10         32.47         33.18         0.51 o                         
   5  -2  10          5.53          5.30         0.24 o                         
   6  -2  10         20.82         18.28         0.45 o                         
  -7  -1  10          5.65          4.76         0.33 o                         
  -6  -1  10         42.71         45.03         1.00 o                         
  -5  -1  10          4.00          5.12         0.20 o                         
  -4  -1  10        184.53        187.29         3.13 o                         
  -3  -1  10          0.07          0.06         0.07 o                         
  -2  -1  10        105.24         92.82         0.67 o                         
  -1  -1  10          1.96          2.83         0.10 o                         
   0  -1  10        616.39        589.84         4.88 o                         
   1  -1  10         53.41         49.84         0.53 o                         
   2  -1  10        196.65        189.90         2.42 o                         
   3  -1  10        148.61        143.79         2.72 o                         
   4  -1  10         37.76         36.16         0.75 o                         
   5  -1  10          0.01          0.18         0.08 o                         
   6  -1  10          0.62          0.78         0.15 o                         
  -6   0  10         10.59         11.85         0.39 o                         
  -5   0  10          6.13          5.42         0.20 o                         
  -4   0  10          8.65          7.49         0.20 o                         
  -3   0  10          4.40          4.05         0.14 o                         
  -2   0  10         14.16         14.06         0.19 o                         
  -1   0  10         21.16         21.20         0.34 o                         
   0   0  10          0.11          0.43         0.07 o                         
   1   0  10         14.71         12.72         0.24 o                         
   2   0  10        298.64        293.09         3.70 o                         
   3   0  10        122.42        115.42         1.51 o                         
   4   0  10         18.62         16.15         0.28 o                         
   5   0  10         62.96         59.33         1.17 o                         
   6   0  10          8.42          8.11         0.25 o                         
   7   0  10          0.13          0.09         0.13 o                         
  -6   1  10          0.33          0.40         0.19 o                         
  -5   1  10          4.46          4.49         0.20 o                         
  -4   1  10          4.66          6.72         0.20 o                         
  -3   1  10         11.84         12.48         0.20 o                         
  -2   1  10        132.78        128.01         1.94 o                         
  -1   1  10        162.82        153.32         2.01 o                         
   0   1  10          8.17          5.73         0.11 o                         
   1   1  10        149.37        149.14         2.18 o                         
   2   1  10          6.23          6.74         0.27 o                         
   3   1  10          0.04          0.09         0.05 o                         
   4   1  10         71.25         64.23         2.20 o                         
   5   1  10         20.04         19.22         0.38 o                         
   6   1  10          0.19          0.34         0.09 o                         
   7   1  10          0.05          0.12         0.11 o                         
  -5   2  10         17.41         18.24         0.38 o                         
  -4   2  10          5.87          7.67         0.22 o                         
  -3   2  10          0.85          1.34         0.11 o                         
  -2   2  10         36.00         37.69         0.64 o                         
  -1   2  10         44.78         41.16         0.60 o                         
   0   2  10         12.67         15.48         0.31 o                         
   1   2  10         42.60         43.26         0.64 o                         
   2   2  10         42.62         38.16         0.65 o                         
   3   2  10          0.00          0.17         0.06 o                         
   4   2  10         19.85         21.48         0.40 o                         
   5   2  10         15.47         15.04         0.35 o                         
   6   2  10          1.01          1.00         0.12 o                         
   7   2  10         17.31         16.29         0.59 o                         
   8   2  10          4.06          3.49         0.33 o                         
  -5   3  10          0.44          0.52         0.19 o                         
  -4   3  10          0.17          0.28         0.14 o                         
  -3   3  10          9.62         10.19         0.25 o                         
  -2   3  10         18.72         21.47         0.37 o                         
  -1   3  10         46.59         45.73         0.83 o                         
   0   3  10         57.76         59.89         1.27 o                         
   1   3  10          5.55          6.55         0.14 o                         
   2   3  10          0.08          0.20         0.07 o                         
   3   3  10         52.12         48.81         1.12 o                         
   4   3  10          0.02          0.19         0.07 o                         
   5   3  10         34.57         32.50         0.72 o                         
   6   3  10         14.49         13.06         0.42 o                         
   7   3  10         18.91         19.87         0.56 o                         
   8   3  10          0.05          0.09         0.21 o                         
  -4   4  10         64.09         68.65         1.66 o                         
  -3   4  10          1.03          1.06         0.13 o                         
  -2   4  10         55.86         57.15         0.82 o                         
  -1   4  10         97.51         96.35         2.23 o                         
   0   4  10         17.22         17.33         0.37 o                         
   1   4  10          1.01          1.01         0.11 o                         
   2   4  10         35.85         33.51         0.70 o                         
   3   4  10         29.98         26.34         0.53 o                         
   4   4  10        120.00        121.16         3.28 o                         
   5   4  10          9.69         10.49         0.25 o                         
   6   4  10         80.68         83.39         2.95 o                         
   7   4  10          0.93          0.74         0.13 o                         
   8   4  10          7.92          8.32         0.42 o                         
  -3   5  10          3.19          3.10         0.22 o                         
  -2   5  10         10.22         10.69         0.26 o                         
  -1   5  10          8.87          8.58         0.26 o                         
   0   5  10          1.01          0.86         0.11 o                         
   1   5  10         29.17         28.76         0.76 o                         
   2   5  10         43.98         41.80         1.13 o                         
   3   5  10          2.88          3.28         0.20 o                         
   4   5  10          2.54          3.39         0.15 o                         
   5   5  10         20.95         18.13         0.56 o                         
   6   5  10         27.80         28.21         1.31 o                         
   7   5  10         11.37         12.21         0.35 o                         
   8   5  10         22.77         26.57         0.64 o                         
  -2   6  10          4.84          5.44         0.26 o                         
  -1   6  10          0.04          0.17         0.11 o                         
   0   6  10          0.11          0.32         0.11 o                         
   1   6  10         26.97         25.88         0.71 o                         
   2   6  10         13.60         12.08         0.37 o                         
   3   6  10         15.35         13.56         0.43 o                         
   4   6  10         24.48         24.19         0.69 o                         
   5   6  10         13.57         11.29         0.31 o                         
   6   6  10         17.25         18.12         0.86 o                         
   7   6  10          4.28          4.77         0.33 o                         
   8   6  10         14.73         15.23         0.56 o                         
   0   7  10          1.29          2.18         0.45 o                         
   1   7  10          3.69          3.72         0.23 o                         
   2   7  10         16.30         18.88         0.54 o                         
   3   7  10         18.84         19.70         0.48 o                         
   4   7  10         15.12         14.68         0.44 o                         
   5   7  10          6.02          6.80         0.27 o                         
   6   7  10          8.48         10.15         0.47 o                         
   7   7  10          2.15          3.17         0.28 o                         
   2   8  10          1.01          1.22         0.17 o                         
   3   8  10          4.55          4.52         0.25 o                         
   4   8  10          0.25          0.23         0.13 o                         
   5   8  10          9.91         10.96         0.47 o                         
   6   8  10         11.54         13.89         0.77 o                         
  -5  -6  11         59.82         64.01         1.10 o                         
  -4  -6  11          9.23          9.69         0.30 o                         
  -3  -6  11          0.34          0.24         0.12 o                         
  -2  -6  11          2.42          2.61         0.18 o                         
  -1  -6  11          0.41          0.57         0.14 o                         
   0  -6  11          0.62          0.39         0.13 o                         
  -6  -5  11          0.01         -0.15         0.17 o                         
  -5  -5  11          9.63         10.32         0.34 o                         
  -4  -5  11          0.29          0.35         0.11 o                         
  -3  -5  11         21.70         22.54         0.38 o                         
  -2  -5  11         27.60         29.01         0.44 o                         
  -1  -5  11         25.90         26.98         0.33 o                         
   0  -5  11         42.11         43.12         0.47 o                         
   1  -5  11         11.97         11.64         0.28 o                         
   2  -5  11         42.57         44.56         0.75 o                         
  -6  -4  11          1.07          1.18         0.17 o                         
  -5  -4  11          5.38          5.64         0.25 o                         
  -4  -4  11         19.84         21.42         0.36 o                         
  -3  -4  11         38.32         43.60         0.49 o                         
  -2  -4  11         18.73         16.39         0.27 o                         
  -1  -4  11          3.82          4.60         0.16 o                         
   0  -4  11          0.24          0.16         0.09 o                         
   1  -4  11          0.83          1.17         0.11 o                         
   2  -4  11          7.52          7.40         0.25 o                         
   3  -4  11         54.06         51.56         1.39 o                         
  -6  -3  11          2.46          2.99         0.29 o                         
  -5  -3  11          0.01          0.05         0.11 o                         
  -4  -3  11          3.99          3.43         0.16 o                         
  -3  -3  11         91.31        101.11         0.98 o                         
  -2  -3  11         35.30         36.35         0.36 o                         
  -1  -3  11         84.32         93.34         0.95 o                         
   0  -3  11         68.80         66.88         0.50 o                         
   1  -3  11          5.84          6.91         0.18 o                         
   2  -3  11          1.86          1.16         0.13 o                         
   3  -3  11          4.39          5.38         0.31 o                         
   4  -3  11         14.16         13.85         0.43 o                         
  -6  -2  11         29.13         28.48         0.65 o                         
  -5  -2  11         16.28         16.58         0.43 o                         
  -4  -2  11          2.66          2.50         0.16 o                         
  -3  -2  11          3.21          3.06         0.13 o                         
  -2  -2  11          0.27          0.24         0.07 o                         
  -1  -2  11          6.61          8.12         0.17 o                         
   0  -2  11         12.43         14.20         0.20 o                         
   1  -2  11        136.45        129.57         1.52 o                         
   2  -2  11         53.63         51.10         0.57 o                         
   3  -2  11         73.53         72.80         1.49 o                         
   4  -2  11          0.21          0.26         0.14 o                         
   5  -2  11         36.77         37.33         0.90 o                         
  -6  -1  11          4.40          4.17         0.27 o                         
  -5  -1  11          1.90          1.93         0.18 o                         
  -4  -1  11         18.99         17.29         0.34 o                         
  -3  -1  11         28.17         26.74         0.36 o                         
  -2  -1  11          7.44          7.72         0.18 o                         
  -1  -1  11        198.59        185.37         1.29 o                         
   0  -1  11          3.90          3.47         0.13 o                         
   1  -1  11         60.61         57.80         0.68 o                         
   2  -1  11         15.06         15.87         0.29 o                         
   3  -1  11        158.02        153.16         2.41 o                         
   4  -1  11          6.23          5.38         0.18 o                         
   5  -1  11         56.54         55.40         1.15 o                         
   6  -1  11          2.22          2.40         0.20 o                         
  -6   0  11          1.13          0.85         0.21 o                         
  -5   0  11          0.70          1.06         0.17 o                         
  -4   0  11          1.11          1.62         0.13 o                         
  -3   0  11          2.41          1.40         0.11 o                         
  -2   0  11          1.13          1.28         0.09 o                         
  -1   0  11        217.17        192.34         1.97 o                         
   0   0  11          0.19          0.19         0.08 o                         
   1   0  11        504.68        494.50         7.09 o                         
   2   0  11          0.31          0.41         0.11 o                         
   3   0  11         90.28         86.25         1.50 o                         
   4   0  11          0.01         -0.02         0.08 o                         
   5   0  11         47.00         44.15         0.72 o                         
   6   0  11          3.29          2.37         0.18 o                         
  -5   1  11         29.53         29.94         0.58 o                         
  -4   1  11         43.95         48.59         0.90 o                         
  -3   1  11         51.40         52.27         0.93 o                         
  -2   1  11        111.96        108.84         2.02 o                         
  -1   1  11          3.38          5.97         0.20 o                         
   0   1  11        171.89        158.49         2.92 o                         
   1   1  11         45.05         42.92         0.83 o                         
   2   1  11          8.38          6.95         0.19 o                         
   3   1  11         10.20         11.06         0.29 o                         
   4   1  11          4.06          4.49         0.21 o                         
   5   1  11          4.36          3.52         0.17 o                         
   6   1  11          0.41          0.34         0.11 o                         
   7   1  11          8.25          7.67         0.40 o                         
  -5   2  11          8.41          9.37         0.43 o                         
  -4   2  11         37.09         37.58         0.88 o                         
  -3   2  11          2.22          2.41         0.15 o                         
  -2   2  11          0.48          0.76         0.10 o                         
  -1   2  11          0.03          0.06         0.07 o                         
   0   2  11          1.91          1.51         0.09 o                         
   1   2  11         97.88         89.02         1.50 o                         
   2   2  11         23.98         21.56         0.39 o                         
   3   2  11         27.21         26.47         0.48 o                         
   4   2  11         93.73         95.63         1.91 o                         
   5   2  11          3.18          2.77         0.13 o                         
   6   2  11         22.25         20.94         1.00 o                         
   7   2  11          0.05          0.06         0.17 o                         
  -4   3  11         19.28         19.73         0.56 o                         
  -3   3  11         15.79         13.84         0.36 o                         
  -2   3  11         86.23         82.66         1.31 o                         
  -1   3  11          1.22          1.71         0.11 o                         
   0   3  11         10.43         10.14         0.20 o                         
   1   3  11        246.00        235.84         4.71 o                         
   2   3  11         14.69         12.17         0.27 o                         
   3   3  11        289.36        273.54         6.25 o                         
   4   3  11         50.55         47.13         1.15 o                         
   5   3  11         19.07         17.27         0.45 o                         
   6   3  11         16.15         18.25         0.52 o                         
   7   3  11          1.86          1.95         0.21 o                         
  -3   4  11          7.36          6.94         0.27 o                         
  -2   4  11         11.39         10.86         0.23 o                         
  -1   4  11         99.76         96.67         1.58 o                         
   0   4  11         19.89         19.35         0.44 o                         
   1   4  11         27.30         24.59         0.68 o                         
   2   4  11         17.99         16.68         0.38 o                         
   3   4  11         38.99         37.77         0.76 o                         
   4   4  11          3.02          3.18         0.15 o                         
   5   4  11          3.24          2.75         0.17 o                         
   6   4  11          0.65          0.72         0.12 o                         
   7   4  11          8.39          7.99         0.32 o                         
  -2   5  11          0.16          0.15         0.11 o                         
  -1   5  11         38.94         36.84         0.75 o                         
   0   5  11         19.25         21.96         0.51 o                         
   1   5  11         88.95         84.05         2.07 o                         
   2   5  11          5.93          6.45         0.21 o                         
   3   5  11         82.96         85.43         2.36 o                         
   4   5  11          0.83          0.49         0.10 o                         
   5   5  11          7.64          7.87         0.22 o                         
   6   5  11         24.42         22.15         0.90 o                         
   7   5  11         11.36         12.27         0.52 o                         
  -1   6  11         31.01         30.89         0.60 o                         
   0   6  11          0.31          0.50         0.14 o                         
   1   6  11          9.46          9.02         0.27 o                         
   2   6  11         56.66         56.67         1.62 o                         
   3   6  11          4.68          5.12         0.26 o                         
   4   6  11          0.14          0.07         0.10 o                         
   5   6  11         34.04         35.23         1.23 o                         
   6   6  11         66.09         69.35         2.62 o                         
   7   6  11          1.86          1.51         0.24 o                         
   1   7  11          0.92          0.60         0.16 o                         
   2   7  11         38.75         38.04         1.02 o                         
   3   7  11         30.67         32.37         0.88 o                         
   4   7  11         60.98         61.34         2.09 o                         
   5   7  11         22.72         24.48         0.62 o                         
   6   7  11          2.90          3.08         0.25 o                         
  -4  -5  12         69.01         70.58         1.53 o                         
  -3  -5  12          5.74          5.55         0.23 o                         
  -2  -5  12          1.31          1.08         0.16 o                         
  -1  -5  12         39.64         39.09         0.57 o                         
   0  -5  12          8.47          8.32         0.27 o                         
   1  -5  12         20.88         20.95         0.42 o                         
  -5  -4  12          8.67          7.89         0.33 o                         
  -4  -4  12          4.07          4.30         0.21 o                         
  -3  -4  12          9.00          8.27         0.24 o                         
  -2  -4  12          0.49          0.24         0.09 o                         
  -1  -4  12          6.96          7.16         0.20 o                         
   0  -4  12         47.84         48.12         0.71 o                         
   1  -4  12         57.32         55.87         0.81 o                         
   2  -4  12         12.14         11.69         0.46 o                         
  -5  -3  12          6.36          6.70         0.36 o                         
  -4  -3  12          1.00          1.36         0.16 o                         
  -3  -3  12          8.00          7.93         0.21 o                         
  -2  -3  12         20.64         23.49         0.35 o                         
  -1  -3  12         30.57         30.19         0.33 o                         
   0  -3  12          1.18          1.88         0.14 o                         
   1  -3  12          4.97          4.28         0.22 o                         
   2  -3  12          6.17          6.99         0.32 o                         
   3  -3  12          8.58          7.60         0.35 o                         
   4  -3  12          1.76          1.77         0.26 o                         
  -5  -2  12          0.20          0.03         0.16 o                         
  -4  -2  12          7.91          8.89         0.34 o                         
  -3  -2  12          0.44          0.18         0.10 o                         
  -2  -2  12         14.01         11.37         0.22 o                         
  -1  -2  12          7.27          5.42         0.17 o                         
   0  -2  12          0.01          0.04         0.09 o                         
   1  -2  12         58.28         58.35         0.53 o                         
   2  -2  12          0.96          1.22         0.13 o                         
   3  -2  12          1.69          2.39         0.18 o                         
   4  -2  12         17.63         18.70         0.63 o                         
   5  -2  12          4.17          4.22         0.51 o                         
  -5  -1  12          0.28          0.31         0.14 o                         
  -4  -1  12          3.57          4.00         0.56 o                         
  -3  -1  12         18.78         21.00         0.36 o                         
  -2  -1  12        106.62        105.15         1.08 o                         
  -1  -1  12         48.19         51.78         0.42 o                         
   0  -1  12         19.86         21.00         0.31 o                         
   1  -1  12         22.63         24.22         0.37 o                         
   2  -1  12         13.90         13.24         0.24 o                         
   3  -1  12          0.35          0.52         0.10 o                         
   4  -1  12         27.71         25.51         0.65 o                         
   5  -1  12          3.09          3.22         0.25 o                         
  -5   0  12          0.91          0.89         0.17 o                         
  -4   0  12         26.91         28.23         0.52 o                         
  -3   0  12          1.60          1.80         0.12 o                         
  -2   0  12          4.32          4.33         0.16 o                         
  -1   0  12         30.95         32.86         0.53 o                         
   0   0  12         31.28         31.44         0.46 o                         
   1   0  12        153.06        152.12         2.39 o                         
   2   0  12         77.79         74.04         1.51 o                         
   3   0  12        157.34        147.69         2.88 o                         
   4   0  12          1.87          1.90         0.14 o                         
   5   0  12         42.13         37.73         1.20 o                         
   6   0  12          1.98          2.36         0.19 o                         
  -5   1  12          7.74          7.38         0.35 o                         
  -4   1  12          0.09          0.32         0.11 o                         
  -3   1  12         31.66         32.65         0.55 o                         
  -2   1  12         20.38         23.83         0.47 o                         
  -1   1  12         39.34         37.47         0.60 o                         
   0   1  12          0.84          0.75         0.09 o                         
   1   1  12         48.45         44.28         0.96 o                         
   2   1  12         57.40         55.38         1.14 o                         
   3   1  12         25.16         24.44         0.45 o                         
   4   1  12          0.06          0.13         0.09 o                         
   5   1  12         56.55         52.90         1.03 o                         
   6   1  12          0.04          0.01         0.10 o                         
  -4   2  12          2.51          2.98         0.23 o                         
  -3   2  12         14.84         15.11         0.35 o                         
  -2   2  12          0.12         -0.07         0.09 o                         
  -1   2  12         12.96         13.85         0.32 o                         
   0   2  12          1.94          0.94         0.11 o                         
   1   2  12        161.67        155.31         3.76 o                         
   2   2  12          0.17          0.18         0.08 o                         
   3   2  12         68.04         67.64         1.65 o                         
   4   2  12         62.96         59.81         1.40 o                         
   5   2  12         26.69         24.57         0.74 o                         
   6   2  12          4.38          4.03         0.26 o                         
   7   2  12         21.92         17.95         1.34 o                         
  -3   3  12         39.40         38.59         1.76 o                         
  -2   3  12         59.40         63.56         1.47 o                         
  -1   3  12         59.75         60.56         1.73 o                         
   0   3  12         16.40         18.75         0.35 o                         
   1   3  12         59.11         62.64         1.42 o                         
   2   3  12          6.73          5.47         0.18 o                         
   3   3  12          1.38          1.06         0.10 o                         
   4   3  12          0.01          0.17         0.09 o                         
   5   3  12         16.16         15.85         0.39 o                         
   6   3  12          0.92          1.16         0.17 o                         
   7   3  12         49.82         52.73         2.68 o                         
  -3   4  12         18.46         18.93         0.58 o                         
  -2   4  12          5.63          5.67         0.26 o                         
  -1   4  12         22.64         25.55         0.61 o                         
   0   4  12         16.06         16.14         0.33 o                         
   1   4  12          0.29          0.09         0.09 o                         
   2   4  12          3.20          3.42         0.17 o                         
   3   4  12          0.19          0.30         0.10 o                         
   4   4  12         29.46         27.45         0.60 o                         
   5   4  12          0.37          0.27         0.10 o                         
   6   4  12         15.94         13.62         0.47 o                         
   7   4  12          3.40          3.57         0.29 o                         
  -1   5  12          2.45          2.28         0.18 o                         
   0   5  12          6.16          6.06         0.22 o                         
   1   5  12          6.69          7.62         0.22 o                         
   2   5  12         17.72         16.69         0.58 o                         
   3   5  12          8.53          7.51         0.24 o                         
   4   5  12         51.86         51.97         1.47 o                         
   5   5  12          0.17          0.07         0.13 o                         
   6   5  12          0.09          0.01         0.15 o                         
   0   6  12         29.44         31.79         0.85 o                         
   1   6  12         14.13         12.52         0.35 o                         
   2   6  12          2.81          3.03         0.20 o                         
   3   6  12         13.89         13.66         0.48 o                         
   4   6  12          0.73          0.93         0.16 o                         
   5   6  12         13.75         13.62         0.45 o                         
   6   6  12          1.42          1.80         0.23 o                         
   2   7  12          3.38          3.16         0.31 o                         
   3   7  12          2.81          2.74         0.20 o                         
   4   7  12         18.42         19.72         0.75 o                         
  -4  -4  13         16.56         17.87         0.89 o                         
  -3  -4  13          0.67          0.53         0.16 o                         
  -2  -4  13          3.46          3.51         0.23 o                         
  -1  -4  13          4.95          4.67         0.24 o                         
   0  -4  13          0.93          1.18         0.16 o                         
   1  -4  13          9.18          9.52         0.36 o                         
  -4  -3  13          0.91          0.93         0.19 o                         
  -3  -3  13          8.39          7.47         0.34 o                         
  -2  -3  13         13.84         15.18         0.40 o                         
  -1  -3  13         33.72         36.67         0.54 o                         
   0  -3  13          0.00         -0.12         0.12 o                         
   1  -3  13          3.96          3.90         0.26 o                         
   2  -3  13          2.15          2.10         0.22 o                         
  -4  -2  13         11.96         11.61         0.40 o                         
  -3  -2  13          0.57          0.59         0.17 o                         
  -2  -2  13          6.15          5.64         0.21 o                         
  -1  -2  13         99.53         98.42         0.70 o                         
   0  -2  13         67.44         67.13         0.59 o                         
   1  -2  13         16.58         18.53         0.46 o                         
   2  -2  13         59.11         58.99         0.99 o                         
   3  -2  13          4.93          4.11         0.23 o                         
   4  -2  13         36.33         35.41         1.18 o                         
  -4  -1  13          4.72          4.53         0.25 o                         
  -3  -1  13          0.54          1.12         0.32 o                         
  -2  -1  13          6.65          6.75         0.23 o                         
  -1  -1  13         38.54         37.35         0.42 o                         
   0  -1  13          0.01          0.02         0.08 o                         
   1  -1  13         83.17         83.14         1.17 o                         
   2  -1  13         28.67         26.11         0.53 o                         
   3  -1  13          0.18          0.28         0.11 o                         
   4  -1  13         50.26         49.40         1.26 o                         
  -4   0  13          6.09          6.31         0.30 o                         
  -3   0  13          8.01          6.81         0.25 o                         
  -2   0  13          4.61          4.11         0.16 o                         
  -1   0  13          0.58          0.49         0.09 o                         
   0   0  13         24.42         25.00         0.55 o                         
   1   0  13          0.01          0.21         0.09 o                         
   2   0  13          0.58          0.82         0.11 o                         
   3   0  13          0.05          0.20         0.11 o                         
   4   0  13          0.56          0.31         0.14 o                         
   5   0  13          1.99          1.88         0.16 o                         
  -4   1  13          0.22          0.40         0.15 o                         
  -3   1  13          5.49          5.66         0.26 o                         
  -2   1  13         10.82         11.50         0.27 o                         
  -1   1  13          3.64          4.10         0.16 o                         
   0   1  13          7.43          7.18         0.20 o                         
   1   1  13         10.95         11.92         0.27 o                         
   2   1  13        128.65        125.16         2.72 o                         
   3   1  13          3.95          4.19         0.20 o                         
   4   1  13          8.35          7.79         0.28 o                         
   5   1  13         11.03         11.18         0.31 o                         
  -3   2  13          0.65          0.62         0.15 o                         
  -2   2  13          0.84          0.68         0.13 o                         
  -1   2  13         13.57         13.86         0.41 o                         
   0   2  13         15.15         15.24         0.44 o                         
   1   2  13         14.12         14.94         0.32 o                         
   2   2  13          0.02          0.00         0.09 o                         
   3   2  13          0.87          0.96         0.12 o                         
   4   2  13         25.86         27.24         0.68 o                         
   5   2  13         11.21         11.43         0.37 o                         
   6   2  13         19.85         20.59         0.56 o                         
  -3   3  13         17.53         18.83         0.99 o                         
  -2   3  13         56.44         58.31         1.62 o                         
  -1   3  13          0.36          0.29         0.14 o                         
   0   3  13          2.14          2.09         0.19 o                         
   1   3  13          3.77          3.77         0.21 o                         
   2   3  13         82.72         78.87         1.53 o                         
   3   3  13         36.78         37.88         0.81 o                         
   4   3  13         66.96         64.06         2.05 o                         
   5   3  13         20.47         19.66         0.70 o                         
   6   3  13         66.23         68.39         2.22 o                         
  -2   4  13          0.49          0.78         0.30 o                         
  -1   4  13          6.72          7.14         0.28 o                         
   0   4  13          1.71          2.11         0.18 o                         
   1   4  13          0.07          0.03         0.10 o                         
   2   4  13          0.36          0.40         0.11 o                         
   3   4  13          1.94          2.26         0.16 o                         
   4   4  13         48.95         45.28         1.26 o                         
   5   4  13         31.30         34.25         1.23 o                         
   6   4  13         26.88         27.32         0.78 o                         
   0   5  13          0.46          0.55         0.15 o                         
   1   5  13          1.04          0.74         0.14 o                         
   2   5  13          4.20          4.53         0.22 o                         
   3   5  13          0.88          0.86         0.15 o                         
   4   5  13          7.14          7.30         0.29 o                         
   5   5  13          0.99          0.94         0.19 o                         
   2   6  13          7.33          8.57         0.29 o                         
   3   6  13          0.42          0.64         0.15 o                         
   4   6  13         35.52         35.66         1.09 o                         
  -2  -3  14          1.22          1.19         0.19 o                         
  -1  -3  14         13.44         13.64         0.37 o                         
   0  -3  14          6.42          7.23         0.33 o                         
   1  -3  14         23.00         21.30         0.49 o                         
  -3  -2  14          6.80          7.21         0.35 o                         
  -2  -2  14         67.32         66.59         0.86 o                         
  -1  -2  14         23.74         22.46         0.44 o                         
   0  -2  14          0.78          1.05         0.16 o                         
   1  -2  14         12.54         12.96         0.32 o                         
   2  -2  14          0.23          0.18         0.12 o                         
  -3  -1  14        109.43        114.85         1.78 o                         
  -2  -1  14          0.01         -0.03         0.13 o                         
  -1  -1  14         14.86         13.69         0.34 o                         
   0  -1  14        153.82        149.14         2.43 o                         
   1  -1  14         25.39         24.75         0.43 o                         
   2  -1  14          3.05          2.49         0.20 o                         
   3  -1  14          9.54         10.04         0.31 o                         
  -3   0  14          9.70         10.35         0.34 o                         
  -2   0  14          0.75          0.79         0.15 o                         
  -1   0  14         21.36         20.96         0.46 o                         
   0   0  14          1.84          1.61         0.16 o                         
   1   0  14          0.10          0.06         0.11 o                         
   2   0  14         13.69         14.29         0.41 o                         
   3   0  14         42.15         40.73         1.28 o                         
   4   0  14         12.95         12.44         0.48 o                         
  -3   1  14          2.50          1.91         0.20 o                         
  -2   1  14         14.25         14.22         0.34 o                         
  -1   1  14         31.45         30.78         0.63 o                         
   0   1  14         27.89         28.19         0.85 o                         
   1   1  14          0.82          0.75         0.14 o                         
   2   1  14          0.54          0.76         0.15 o                         
   3   1  14          1.60          1.43         0.18 o                         
   4   1  14          0.56          0.70         0.15 o                         
  -2   2  14          3.05          2.75         0.21 o                         
  -1   2  14          1.88          1.59         0.16 o                         
   0   2  14         45.16         43.99         1.25 o                         
   1   2  14          3.62          3.61         0.20 o                         
   2   2  14         12.29         12.70         0.47 o                         
   3   2  14          7.84          8.33         0.36 o                         
   4   2  14          3.31          3.48         0.28 o                         
   5   2  14          2.73          3.59         0.37 o                         
  -1   3  14          0.04          0.15         0.15 o                         
   0   3  14         18.10         18.21         0.90 o                         
   1   3  14          1.85          1.21         0.20 o                         
   2   3  14         81.68         82.25         3.68 o                         
   3   3  14          0.50          0.31         0.16 o                         
   4   3  14          3.07          2.89         0.26 o                         
   5   3  14          0.22          0.02         0.20 o                         
   0   4  14          0.56          0.80         0.20 o                         
   1   4  14          4.63          5.39         0.33 o                         
   2   4  14          3.56          3.57         0.28 o                         
   3   4  14         20.26         18.13         0.65 o                         
   4   4  14         30.21         31.67         1.22 o                         
   2   5  14          6.37          6.23         0.29 o                         
   3   5  14          0.07          0.20         0.14 o                         
  -1  -1  15          2.32          2.34         0.21 o                         
   0  -1  15          0.18          0.25         0.15 o                         
   1  -1  15          0.80          0.63         0.15 o                         
  -1   0  15          7.74          7.77         0.31 o                         
   0   0  15         27.44         26.52         0.61 o                         
   1   0  15          8.43          8.09         0.31 o                         
   2   0  15          3.24          2.70         0.22 o                         
  -1   1  15        101.34         97.94         2.34 o                         
   0   1  15          9.73          8.41         0.29 o                         
   1   1  15          5.63          5.21         0.27 o                         
   2   1  15          0.45          0.69         0.16 o                         
   3   1  15         17.85         18.11         0.48 o                         
   0   2  15         30.92         31.29         1.38 o                         
   1   2  15         22.45         21.64         0.67 o                         
   2   2  15          0.73          0.76         0.19 o                         
   3   2  15          3.06          3.40         0.28 o                         
   1   3  15          0.92          0.80         0.25 o                         
   2   3  15          9.98          9.55         0.50 o                         
                                                                                
